# Supplementary material for: High-throughput sequencing of small RNAs revealed the diversified cold-responsive pathways during cold stress in the wild banana (Musa itinerans)
Source: BMC Plant Biol. 2018 Nov 29;18:308. doi: 10.1186/s12870-018-1483-2 (PMC6263057; doi:10.1186/s12870-018-1483-2)
Supplement: Supplementary file 2 — Table S1. The results of sRNA sequences from four wild banana libraries mapped to genome A. (XLS 21 kb) [file 12870_2018_1483_MOESM2_ESM.xls]

## Sheet: Table S1
Table S1. The results of sRNA sequences from four wild banana libraries mapped to genome A
Read types	L0	L4	L13	L28
total_reads	13742938 (100.00%)	12773702 (100.00%)	13672721 (100.00%)	12046269 (100.00%)
N% > 10%	153 (0.00%)	41 (0.00%)	43 (0.00%)	41 (0.00%)
low quality	11840 (0.09%)	17230 (0.13%)	20107 (0.15%)	19186 (0.16%)
5_adapter_contamine	3285 (0.02%)	2431 (0.02%)	3469 (0.03%)	5730 (0.05%)
3_adapter_null or insert_null	696254 (5.07%)	347272 (2.72%)	649008 (4.75%)	961457 (7.98%)
with ployA/T/G/C	9669 (0.07%)	13268 (0.10%)	14919 (0.11%)	3839 (0.03%)
clean reads	13021737 (94.75%)	12393460 (97.02%)	12985175 (94.97%)	11056016 (91.78%)
