# Supplementary material for: High-throughput sequencing of small RNAs revealed the diversified cold-responsive pathways during cold stress in the wild banana (Musa itinerans)
Source: BMC Plant Biol. 2018 Nov 29;18:308. doi: 10.1186/s12870-018-1483-2 (PMC6263057; doi:10.1186/s12870-018-1483-2)
Supplement: Supplementary file 3 — Table S2. Numbers of reads for each small RNA classification identified, the map of known, novel miRNA. (XLS 16 kb) [file 12870_2018_1483_MOESM3_ESM.xls]

## Sheet: Table S2
Table S2-1. Numbers of reads for each small RNA classification identified
Read types	L0(percent)		L4(percent)		L13(percent)		L28(percent)
total	3605855	1	4071154	1	3496409	1	3367319	1
known_miRNA	147854	0.041	180184	0.0443	146370	0.0419	12996	0.0039
rRNA	669160	0.1856	528049	0.1297	650189	0.186	998393	0.2965
tRNA	3	0	0	0	2	0	0	0
snRNA	5338	0.0015	2181	0.0005	5236	0.0015	7875	0.0023
snoRNA	4674	0.0013	4506	0.0011	4712	0.0013	3105	0.0009
repeat	71419	0.0198	88016	0.0216	81358	0.0233	27446	0.0082
NAT	459923	0.1275	555657	0.1365	420842	0.1204	507849	0.1508
novel_miRNA	1526	0.0004	3945	0.001	1349	0.0004	106	0
TAS	316	0.0001	443	0.0001	473	0.0001	18	0
exon:+	293305	0.0813	272246	0.0669	325616	0.0931	212338	0.0631
exon:-	28002	0.0078	24985	0.0061	26655	0.0076	38894	0.0116
intron:+	40264	0.0112	47678	0.0117	46560	0.0133	24838	0.0074
intron:-	427301	0.1185	456279	0.1121	368241	0.1053	70744	0.021
other	1456770	0.404	1906985	0.4684	1418806	0.4058	1462717	0.4344
Table S2-2. known_miRNA.map
known_miRNA mapped to Banana Genome
Types	Total	L13	L28	L0	L4
Mapped mature	265	215	152	221	240
Mapped hairpin	596	532	422	527	554
Mapped uniq sRNA	2844	788	456	784	816
Mapped total sRNA	487404	146370	12996	147854	180184
Table S2-3. novel_miRNA.map
novel_miRNA mapped to Banana Genome
Types	Total	L13	L28	L0	L4
Mapped mature	41	29	15	29	39
Mapped star	16	8	4	8	12
Mapped hairpin	41	32	18	34	39
Mapped uniq sRNA	475	113	31	103	228
Mapped total sRNA	6926	1349	106	1526	3945
