# Supplementary material for: High-throughput sequencing of small RNAs revealed the diversified cold-responsive pathways during cold stress in the wild banana (Musa itinerans)
Source: BMC Plant Biol. 2018 Nov 29;18:308. doi: 10.1186/s12870-018-1483-2 (PMC6263057; doi:10.1186/s12870-018-1483-2)
Supplement: Supplementary file 4 — Table S3. The length distribution of sequencing reads from the 4 small RNA libraries. (XLS 24 kb) [file 12870_2018_1483_MOESM4_ESM.xls]

## Sheet: Table S3
Table S3. The length distribution of sequencing reads from the 4 small RNA libraries.
L0				L4				L13				L28
Length	Count	Total reads	ratio	Length	Count	Total reads	ratio	Length	Count	Total reads	ratio	Length	Count	Total reads	ratio
18	606454	7698875	0.0787718	18	470349	8621274	0.0545568	18	465217	7426484	0.062643	18	539575	5571375	0.0968477
19	707773	7698875	0.091932	19	668499	8621274	0.0775406	19	592067	7426484	0.0797237	19	564233	5571375	0.101274
20	917661	7698875	0.119194	20	1386791	8621274	0.160857	20	871213	7426484	0.117312	20	580913	5571375	0.104267
21	871490	7698875	0.113197	21	970907	8621274	0.112618	21	871803	7426484	0.117391	21	529158	5571375	0.094978
22	839885	7698875	0.109092	22	1181632	8621274	0.13706	22	792535	7426484	0.106717	22	470050	5571375	0.0843688
23	764407	7698875	0.0992881	23	832026	8621274	0.0965085	23	681086	7426484	0.0917104	23	422307	5571375	0.0757994
24	751784	7698875	0.0976486	24	954730	8621274	0.110741	24	774703	7426484	0.104316	24	403728	5571375	0.0724647
25	507857	7698875	0.0659651	25	468620	8621274	0.0543562	25	522020	7426484	0.0702917	25	428760	5571375	0.0769577
26	458800	7698875	0.0595931	26	423026	8621274	0.0490677	26	473032	7426484	0.0636953	26	392624	5571375	0.0704717
27	348489	7698875	0.0452649	27	326335	8621274	0.0378523	27	371505	7426484	0.0500243	27	348015	5571375	0.0624648
28	334124	7698875	0.0433991	28	341083	8621274	0.0395629	28	342655	7426484	0.0461396	28	312518	5571375	0.0560935
29	356747	7698875	0.0463375	29	353916	8621274	0.0410515	29	360210	7426484	0.0485034	29	309249	5571375	0.0555068
30	233404	7698875	0.0303166	30	243360	8621274	0.0282278	30	308438	7426484	0.0415322	30	270245	5571375	0.048506
