# Supplementary material for: High-throughput sequencing of small RNAs revealed the diversified cold-responsive pathways during cold stress in the wild banana (Musa itinerans)
Source: BMC Plant Biol. 2018 Nov 29;18:308. doi: 10.1186/s12870-018-1483-2 (PMC6263057; doi:10.1186/s12870-018-1483-2)
Supplement: Supplementary file 5 — Table S4. Detailed information of the known miRNAs mapped to Banana Genome A. (XLS 156 kb) [file 12870_2018_1483_MOESM5_ESM.xls]

## Sheet: Table S4
Table S4. Detailed information of the known miRNAs mapped to Banana Genome A
Family	No of members	miRNA name	Hit in miRbase	miRNA sequence (5'-3')	length (nt)	miRNA reads					Normalized reads		Fold_change					Normalized reads		Fold_change					Normalized reads		Fold_change
						28℃	13℃	4℃	0℃		0℃	28℃	Log2(0℃/28℃)	p-value	q.value	Signature		4℃	28℃	Log2(4℃/28℃)	p-value	q.value	Signature		13℃	28℃	Log2(13℃/28℃)	p-value	q.value	Signature
miR1511	2	mit-miR1511	gma-miR1511	AACCAGGCUCUGAUACCAUG	20	4	54	56	45		13.895	0	4.7965	0.00067439	0.00090197	TRUE		NA	NA	NA	NA	NA	NA		NA	NA	NA	NA	NA	NA
		mit-miR1511-3p	ppe-miR1511-3p	ACCUGGCUCUGAUACCAUAAC	21	0	3	10	3		17.3688	109.363	-2.6545	7.3422e-26	2.4975e-25	TRUE		52.8129	117.39	-1.1523	4.0191e-11	2.6804e-12	TRUE		10.0559	115.062	-3.5163	1.2388e-29	2.9178e-31	TRUE
miR156	23	mit-miR156	hbr-miR156	UUGACAGAAGAUAGAGAGC	19	0	2	17	8		948.336	1166.53	-0.29876	1.1248e-43	4.9082e-43	FALSE		1489.33	1252.16	0.25024	0.045757	0.0018115	FALSE		1055.87	1227.33	-0.2171	4.5414e-26	9.4488e-28	FALSE
		mit-miR156a	ahy-miR156a	UGACAGAAGAGAGAGAGCAC	20	8	65	136	59		10.4213	0	4.3815	0.004323	0.0053665	TRUE		26.4065	0	5.7228	4.9077e-07	2.9345e-08	TRUE		10.0559	0	4.33	0.003898	2.6737e-05	TRUE
		mit-miR156a	pta-miR156a	CAGAAGAUAGAGAGCACAUC	20	0	0	1	0		NA	NA	NA	NA	NA	NA		2.64065	0	NA	NA	NA	NA		NA	NA	NA	NA	NA	NA
		mit-miR156a-3p	zma-miR156a-3p	GCUCACUUCUCUCUCUGUCAGU	22	2	1	0	4		3.47376	0	NA	NA	NA	NA		7.92194	0	3.9859	0.011842	0.000482	TRUE		10.0559	0	4.33	0.003898	2.6737e-05	TRUE
		mit-miR156a-5p	ath-miR156a-5p	UGACAGAAGAGAGUGAGCAC	20	0	0	1	0		9427.78	6087.85	0.63099	0.0039988	0.0051721	FALSE		14890.6	6534.7	1.1882	0	0	TRUE		8932.96	6405.12	0.47991	0.0075671	5.0788e-05	FALSE
		mit-miR156b	cca-miR156b	UGACAGAAGAGAGUGAGCAUA	21	0	0	1	0		1250.55	1895.62	-0.6001	2.3425e-113	1.7754e-112	FALSE		1703.22	2034.76	-0.25659	3.1685e-39	3.4773e-40	FALSE		915.084	1994.41	-1.124	8.7978e-172	4.2241e-173	TRUE
		mit-miR156b	pta-miR156b	CAGAAGAUAGAGAGCACAAC	20	0	1	1	1		NA	NA	NA	NA	NA	NA		2.64065	0	NA	NA	NA	NA		NA	NA	NA	NA	NA	NA
		mit-miR156b-3p	bdi-miR156b-3p	GCUCACUUCUCUCUCUGUCACC	22	1	1	8	8		3.47376	0	NA	NA	NA	NA		7.92194	0	3.9859	0.011842	0.000482	TRUE		10.0559	0	4.33	0.003898	2.6737e-05	TRUE
		mit-miR156c	ghr-miR156c	UGUCAGAAGAGAGUGAGCAC	20	0	1	3	1		NA	NA	NA	NA	NA	NA		NA	NA	NA	NA	NA	NA		3.35196	0	NA	NA	NA	NA
		mit-miR156c-3p	osa-miR156c-3p	GCUCACUUCUCUCUCUGUCAGC	22	3	37	48	22		3.47376	0	NA	NA	NA	NA		7.92194	0	3.9859	0.011842	0.000482	TRUE		10.0559	0	4.33	0.003898	2.6737e-05	TRUE
		mit-miR156e-3p	zma-miR156e-3p	GCUCACUGCUCUCUCUGUCAUC	22	9	100	117	131		90.3177	0	7.4969	5.982e-19	1.8199e-18	TRUE		60.7349	0	6.9245	3.3969e-14	2.8049e-15	TRUE		70.3911	0	7.1373	7.3963e-16	1.1837e-17	TRUE
		mit-miR156f-5p	stu-miR156f-5p	CUGACAGAAGAGAGUGAGCA	20	1	1	34	5		1250.55	1895.62	-0.6001	2.3425e-113	1.7754e-112	FALSE		1703.22	2034.76	-0.25659	3.1685e-39	3.4773e-40	FALSE		915.084	1994.41	-1.124	8.7978e-172	4.2241e-173	TRUE
		mit-miR156g	ath-miR156g	CGACAGAAGAGAGUGAGCAC	20	4	37	105	18		6.94752	36.4542	-2.3915	5.384e-09	9.8554e-09	TRUE		2.64065	39.13	-3.8893	2.626e-11	1.7927e-12	TRUE		0	38.354	-6.2613	5.7203e-12	7.762e-14	TRUE
		mit-miR156g	gma-miR156g	ACAGAAGAUAGAGAGCACAG	20	167	2665	5639	2714		24.3163	0	5.6039	3.2198e-06	5.095e-06	TRUE		23.7658	0	5.5708	1.9334e-06	1.1101e-07	TRUE		23.4637	0	5.5524	2.8422e-06	2.8613e-08	TRUE
		mit-miR156g-5p	mtr-miR156g-5p	UUGACAGAAGAUAGAGGGCAC	21	0	7	9	7		6.94752	0	3.7965	0.029011	0.031808	FALSE		15.8439	0	4.9859	0.00013426	6.7285e-06	TRUE		10.0559	0	4.33	0.003898	2.6737e-05	TRUE
		mit-miR156h	vvi-miR156h	UGACAGAAGAGAGAGAGCAU	20	0	0	1	0		NA	NA	NA	NA	NA	NA		5.28129	0	3.4009	0.056481	0.0020838	TRUE		3.35196	0	NA	NA	NA	NA
		mit-miR156h-3p	bdi-miR156h-3p	GCUCACUGCUCUUCCUGUCAUC	22	32	315	564	273		31.2638	0	5.9664	1.0669e-07	1.8661e-07	TRUE		50.1723	0	6.6488	4.3581e-12	3.2856e-13	TRUE		10.0559	0	4.33	0.003898	2.6737e-05	TRUE
		mit-miR156i	ath-miR156i	UGACAGAAGAGAGAGAGCAG	20	1	0	1	2		NA	NA	NA	NA	NA	NA		2.64065	0	NA	NA	NA	NA		NA	NA	NA	NA	NA	NA
		mit-miR156j-3p	osa-miR156j-3p	GCUCGCUCCUCUUUCUGUCAGC	22	2046	29872	41763	37449		NA	NA	NA	NA	NA	NA		2.64065	0	NA	NA	NA	NA		NA	NA	NA	NA	NA	NA
		mit-miR156k	osa-miR156k	UGACAGAAGAGAGAGAGCACA	21	992	11809	13668	14955		6.94752	0	3.7965	0.029011	0.031808	FALSE		15.8439	0	4.9859	0.00013426	6.7285e-06	TRUE		NA	NA	NA	NA	NA	NA
		mit-miR156k-5p	zma-miR156k-5p	UGACAGAAGAGAGCGAGCAC	20	173	1427	2412	2731		336.955	182.271	0.88647	0.012107	0.01391	FALSE		1193.57	195.65	2.6089	9.2673e-131	2.0602e-131	TRUE		211.173	191.77	0.13905	0.051341	0.00031417	FALSE
		mit-miR156l-5p	osa-miR156l-5p	CGACAGAAGAGAGUGAGCAUA	21	4	51	51	43		NA	NA	NA	NA	NA	NA		5.28129	0	3.4009	0.056481	0.0020838	TRUE		NA	NA	NA	NA	NA	NA
		mit-miR156r	gma-miR156r	CUGACAGAAGAUAGAGAGCAU	21	148	2025	1867	2224		3.47376	36.4542	-3.3915	5.1555e-11	1.0971e-10	TRUE		2.64065	39.13	-3.8893	2.626e-11	1.7927e-12	TRUE		0	38.354	-6.2613	5.7203e-12	7.762e-14	TRUE
miR157	3	mit-miR157a-5p	ath-miR157a-5p	UUGACAGAAGAUAGAGAGCAC	21	13	435	646	417		948.336	1166.53	-0.29876	1.1248e-43	4.9082e-43	FALSE		1489.33	1252.16	0.25024	0.045757	0.0018115	FALSE		1055.87	1227.33	-0.2171	4.5414e-26	9.4488e-28	FALSE
		mit-miR157d	ath-miR157d	UGACAGAAGAUAGAGAGCAC	20	5	115	170	94		6.94752	36.4542	-2.3915	5.384e-09	9.8554e-09	TRUE		2.64065	39.13	-3.8893	2.626e-11	1.7927e-12	TRUE		0	38.354	-6.2613	5.7203e-12	7.762e-14	TRUE
		mit-miR157d-3p	aly-miR157d-3p	GCUCUCUAUGCUUCUGUCAUC	21	585	22502	27507	17554		204.952	291.634	-0.50887	1.0002e-16	2.8805e-16	FALSE		359.128	313.04	0.19815	0.14465	0.0051821	FALSE		217.877	306.832	-0.49394	5.039e-13	7.4887e-15	FALSE
miR159	16	mit-miR159	aqc-miR159	UUUGGACUGAAGGGAGCUCUA	21	52	898	943	1004		27.7901	36.4542	-0.39152	0.0076176	0.0089181	FALSE		21.1252	39.13	-0.88931	0.00098009	4.6689e-05	FALSE		3.35196	38.354	-3.5163	6.7144e-11	7.9075e-13	TRUE
		mit-miR159a	ath-miR159a	UUUGGAUUGAAGGGAGCUCUA	21	0	0	0	1		130089	74585.3	0.80253	0	0	FALSE		45918.2	50047.2	-0.12422	0	0	FALSE		44845.8	49054.8	-0.12942	0	0	FALSE
		mit-miR159a	mdm-miR159a	CUUGGAUUGAAGGGAGCUCC	20	218	2493	2661	3184		54864.5	46624.9	0.23477	0	0	FALSE		45918.2	50047.2	-0.12422	0	0	FALSE		44845.8	49054.8	-0.12942	0	0	FALSE
		mit-miR159a	pta-miR159a	UUGGAUUGAAGGGAGCUCCA	20	124	2281	1519	2634		54864.5	46624.9	0.23477	0	0	FALSE		110281	80059.9	0.46204	9.1431e-59	1.2786e-59	FALSE		100130	78472.4	0.35161	2.6062e-24	5.0053e-26	FALSE
		mit-miR159a.1	osa-miR159a.1	UUUGGAUUGAAGGGAGCUCUG	21	0	0	1	1		51950.1	36162.6	0.52263	1.0805e-05	1.6791e-05	FALSE		36092.4	38816.9	-0.10499	0	0	FALSE		39583.3	38047.2	0.0571	2.6511e-279	1.4389e-280	FALSE
		mit-miR159a-3p	bdi-miR159a-3p	CUUGGAUUGAAGGGAGCUCU	20	0	2	9	0		2167.63	1786.26	0.27918	3.6854e-10	7.5813e-10	FALSE		1470.84	1917.37	-0.38249	9.3042e-51	1.1863e-51	FALSE		1535.2	1879.35	-0.29181	3.7671e-47	1.045e-48	FALSE
		mit-miR159b	lus-miR159b	UUUGGAUUGAAGGGAGCUCUC	21	0	1	1	1		51950.1	36162.6	0.52263	1.0805e-05	1.6791e-05	FALSE		36092.4	38816.9	-0.10499	0	0	FALSE		39583.3	38047.2	0.0571	2.6511e-279	1.4389e-280	FALSE
		mit-miR159b-3p	ath-miR159b-3p	UUUGGAUUGAAGGGAGCUCUU	21	64	999	1116	858		51950.1	36162.6	0.52263	1.0805e-05	1.6791e-05	FALSE		36092.4	38816.9	-0.10499	0	0	FALSE		39583.3	38047.2	0.0571	2.6511e-279	1.4389e-280	FALSE
		mit-miR159c	ath-miR159c	UUUGGAUUGAAGGGAGCUCCU	21	3	24	45	15		54864.5	46624.9	0.23477	0	0	FALSE		45918.2	50047.2	-0.12422	0	0	FALSE		44845.8	49054.8	-0.12942	0	0	FALSE
		mit-miR159c	osa-miR159c	AUUGGAUUGAAGGGAGCUCCA	21	12	142	144	159		55535	46770.7	0.24779	1.3423e-288	1.6108e-287	FALSE		46343.4	50203.7	-0.11543	0	0	FALSE		45482.7	49208.2	-0.11358	0	0	FALSE
		mit-miR159c	pta-miR159c	CUUGGAUUGAAGGGAGCUCCC	21	1	6	6	9		1257.5	1093.63	0.20144	7.5557e-10	1.5042e-09	FALSE		6369.24	6769.48	-0.087924	8.3319e-72	1.3134e-72	FALSE		4783.24	6635.25	-0.47216	6.8398e-239	3.5577e-240	FALSE
		mit-miR159c	sof-miR159c	CUUGGAUUGAAGGGAGCUCCU	21	2	1	0	4		9486.83	6306.57	0.58907	0.28131	0.28527	FALSE		1251.67	1173.9	0.092542	4.5388e-06	2.5553e-07	FALSE		754.19	1150.62	-0.60941	7.0391e-54	2.0436e-55	FALSE
		mit-miR159d	osa-miR159d	AUUGGAUUGAAGGGAGCUCCG	21	66	198	1310	633		1257.5	1093.63	0.20144	7.5557e-10	1.5042e-09	FALSE		1251.67	1173.9	0.092542	4.5388e-06	2.5553e-07	FALSE		754.19	1150.62	-0.60941	7.0391e-54	2.0436e-55	FALSE
		mit-miR159e	osa-miR159e	AUUGGAUUGAAGGGAGCUCCU	21	12	105	571	354		1313.08	1093.63	0.26384	2.5834e-07	4.3595e-07	FALSE		1288.64	1173.9	0.13454	9.8814e-05	5.0995e-06	FALSE		784.358	1150.62	-0.55283	3.2065e-49	9.0975e-51	FALSE
		mit-miR159f	osa-miR159f	CUUGGAUUGAAGGGAGCUCUA	21	0	21	21	20		4616.62	3244.42	0.50888	0.086761	0.089667	FALSE		2788.52	3482.57	-0.32065	3.0623e-78	5.0095e-79	FALSE		3583.24	3413.51	0.07001	3.2454e-24	6.1384e-26	FALSE
		mit-miR159h-3p	zma-miR159h-3p	UUUGGAGUGAAGGGAGCUCUG	21	0	1	5	3		17.3688	0	5.1184	0.0001096	0.00015274	TRUE		5.28129	0	3.4009	0.056481	0.0020838	TRUE		3.35196	0	NA	NA	NA	NA
miR160	10	mit-miR160	aau-miR160	UGGCAUACAGGGAGCCAGGCA	21	2	102	359	99		156.319	145.817	0.10034	0.004777	0.0056694	FALSE		147.876	156.52	-0.081955	0.0073054	0.00031828	FALSE		181.006	153.416	0.23858	0.25426	0.0014571	FALSE
		mit-miR160	csi-miR160	GCCUGGCUCCCUGUAUGCCAU	21	1	1	28	6		156.319	145.817	0.10034	0.004777	0.0056694	FALSE		147.876	156.52	-0.081955	0.0073054	0.00031828	FALSE		181.006	153.416	0.23858	0.25426	0.0014571	FALSE
		mit-miR160a-3p	osa-miR160a-3p	GCGUGCAAGGAGCCAAGCAUG	21	11	76	87	61		NA	NA	NA	NA	NA	NA		5.28129	0	3.4009	0.056481	0.0020838	TRUE		6.70391	0	3.745	0.026548	0.00016326	TRUE
		mit-miR160a-5p	ath-miR160a-5p	UGCCUGGCUCCCUGUAUGCCA	21	852	9472	8323	7689		149.372	145.817	0.034749	0.0014521	0.0019125	FALSE		134.673	156.52	-0.21688	0.00062483	3.0096e-05	FALSE		170.95	153.416	0.15612	0.1008	0.00059639	FALSE
		mit-miR160b	gma-miR160b	UGCCUGGCUCCCUGUAUGCC	20	0	1	1	1		156.319	145.817	0.10034	0.004777	0.0056694	FALSE		147.876	156.52	-0.081955	0.0073054	0.00031828	FALSE		181.006	153.416	0.23858	0.25426	0.0014571	FALSE
		mit-miR160b	ppt-miR160b	CGCCUGGCUCCCUGUAUGCCA	21	367	5291	3813	5538		NA	NA	NA	NA	NA	NA		2.64065	0	NA	NA	NA	NA		3.35196	0	NA	NA	NA	NA
		mit-miR160e-5p	osa-miR160e-5p	UGCCUGGCUCCCUGUAUGCCG	21	0	6	117	2		100.739	72.9084	0.46647	0.65367	0.65671	FALSE		87.1414	78.2599	0.15508	0.35945	0.012617	FALSE		107.263	76.7081	0.4837	0.75722	0.004258	FALSE
		mit-miR160f-5p	osa-miR160f-5p	UGCCUGGCUCCCUGAAUGCCA	21	0	2	17	8		NA	NA	NA	NA	NA	NA		NA	NA	NA	NA	NA	NA		3.35196	0	NA	NA	NA	NA
		mit-miR160g	ppt-miR160g	UGCCUGGCUCCUUGUAUGCCA	21	0	0	3	0		3.47376	0	NA	NA	NA	NA		5.28129	0	3.4009	0.056481	0.0020838	TRUE		10.0559	0	4.33	0.003898	2.6737e-05	TRUE
		mit-miR160h	ptc-miR160h	UGCCUGGCUCCCUGCAUGCCA	21	58	777	4925	303		52.1064	72.9084	-0.48462	4.5957e-05	6.7073e-05	FALSE		39.6097	78.2599	-0.98242	8.2732e-07	4.8795e-08	FALSE		63.6872	76.7081	-0.26838	0.0047043	3.2091e-05	FALSE
miR162	4	mit-miR162	bdi-miR162	UCGAUAAACCUCUGCAUCCGG	21	0	4	7	6		22843.4	12285.1	0.89487	4.4695e-101	3.0169e-100	FALSE		19469.5	13186.8	0.56212	6.8138e-37	7.3845e-38	FALSE		21593.3	12925.3	0.74039	2.5152e-95	8.971e-97	FALSE
		mit-miR162	cln-miR162	UUGAUAAACCUCUGCAUCCAG	21	0	4	7	6		0	36.4542	-6.188	5.0685e-12	1.1464e-11	TRUE		0	39.13	-6.2902	5.9087e-12	4.3414e-13	TRUE		0	38.354	-6.2613	5.7203e-12	7.762e-14	TRUE
		mit-miR162-3p	zma-miR162-3p	UCGAUAAACCUCUGCAUCCA	20	0	20	21	20		7725.64	5395.22	0.51797	0.063996	0.066618	FALSE		4930.09	5791.23	-0.23226	3.1552e-101	6.5133e-102	FALSE		6791.06	5676.4	0.25866	5.7114e-10	6.6018e-12	FALSE
		mit-miR162a-3p	ath-miR162a-3p	UCGAUAAACCUCUGCAUCCAG	21	5	98	109	102		7725.64	5395.22	0.51797	0.063996	0.066618	FALSE		4930.09	5791.23	-0.23226	3.1552e-101	6.5133e-102	FALSE		6787.71	5676.4	0.25795	4.8106e-10	5.6125e-12	FALSE
miR164	8	mit-miR164a	ath-miR164a	UGGAGAAGCAGGGCACGUGCA	21	0	4	99	1		1448.56	473.904	1.6119	2.2301e-50	1.0825e-49	TRUE		1705.86	508.69	1.7456	2.9739e-96	5.7297e-97	TRUE		1458.1	498.602	1.5481	1.6524e-59	5.1569e-61	TRUE
		mit-miR164a	hci-miR164a	UGGAGAAGCAGGGCACGUGAA	21	0	0	3	0		62.5276	109.363	-0.80655	6.8709e-10	1.3935e-09	FALSE		76.5788	117.39	-0.61629	2.8992e-06	1.6537e-07	FALSE		80.447	115.062	-0.5163	6.3449e-06	5.911e-08	FALSE
		mit-miR164b	gma-miR164b	UGGAGAAGCAGGGCACGUGC	20	0	3	3	1		1448.56	473.904	1.6119	2.2301e-50	1.0825e-49	TRUE		1705.86	508.69	1.7456	2.9739e-96	5.7297e-97	TRUE		1458.1	498.602	1.5481	1.6524e-59	5.1569e-61	TRUE
		mit-miR164c	osa-miR164c	UGGAGAAGCAGGGUACGUGCA	21	0	3	19	9		7218.47	1312.35	2.4595	0	0	TRUE		5165.11	1408.68	1.8745	0	0	TRUE		5222.35	1380.75	1.9193	0	0	TRUE
		mit-miR164c-5p	ath-miR164c-5p	UGGAGAAGCAGGGCACGUGCG	21	49	458	557	624		326.533	182.271	0.84115	0.032432	0.034424	FALSE		448.91	195.65	1.1982	1.2447e-12	9.5499e-14	TRUE		385.475	191.77	1.0073	1.6738e-06	1.7412e-08	TRUE
		mit-miR164d	osa-miR164d	UGGAGAAGCAGGGCACGUGCU	21	337	6442	7373	6576		326.533	182.271	0.84115	0.032432	0.034424	FALSE		448.91	195.65	1.1982	1.2447e-12	9.5499e-14	TRUE		385.475	191.77	1.0073	1.6738e-06	1.7412e-08	TRUE
		mit-miR164e	osa-miR164e	UGGAGAAGCAGGGCACGUGAG	21	1	2	15	3		62.5276	109.363	-0.80655	6.8709e-10	1.3935e-09	FALSE		79.2194	117.39	-0.56738	7.4183e-06	4.0707e-07	FALSE		83.7989	115.062	-0.45741	1.9258e-05	1.7548e-07	FALSE
		mit-miR164h-5p	zma-miR164h-5p	UGGAGAAGCAGGGCACGUGUG	21	0	0	1	0		270.953	255.179	0.086532	0.00012565	0.00017287	FALSE		739.381	273.91	1.4326	4.1637e-29	4.2976e-30	TRUE		311.732	268.478	0.2155	0.089939	0.0005424	FALSE
miR166	18	mit-miR166a	vvi-miR166a	UCGGACCAGGCUUCAUUCC	19	0	1	5	0		7565.84	4301.59	0.81463	6.7012e-21	2.1286e-20	FALSE		4132.61	4617.34	-0.16001	1.9692e-64	2.8455e-65	FALSE		6864.81	4525.78	0.60105	1.3903e-11	1.7893e-13	FALSE
		mit-miR166a-3p	ath-miR166a-3p	UCGGACCAGGCUUCAUUCCCC	21	0	0	0	2		60978.3	21325.7	1.5157	0	0	TRUE		72636.3	22891	1.6659	0	0	TRUE		75425.7	22437.1	1.7492	0	0	TRUE
		mit-miR166b	mtr-miR166b	UCGGACCAGGCUUCAUUCCUA	21	149	1488	1732	1812		7565.84	4301.59	0.81463	6.7012e-21	2.1286e-20	FALSE		4132.61	4617.34	-0.16001	1.9692e-64	2.8455e-65	FALSE		6864.81	4525.78	0.60105	1.3903e-11	1.7893e-13	FALSE
		mit-miR166b-5p	osa-miR166b-5p	GGAAUGUUGUCUGGCUCGGGG	21	58	777	4925	303		3.47376	109.363	-4.9765	1.0024e-33	3.7985e-33	TRUE		2.64065	117.39	-5.4743	2.0485e-33	2.1659e-34	TRUE		13.4078	115.062	-3.1013	1.6643e-27	3.5822e-29	TRUE
		mit-miR166c	gra-miR166c	UAUAUGAUCUCGGACCAGGCU	21	52	273	645	360		177.162	0	8.4689	3.5893e-33	1.3367e-32	TRUE		44.891	0	6.4884	5.2633e-11	3.4311e-12	TRUE		83.7989	0	7.3889	2.3651e-18	3.9898e-20	TRUE
		mit-miR166d-5p	osa-miR166d-5p	GGAAUGUUGUCUGGCUCGAGG	21	2	6	2	7		781.596	801.992	-0.037166	5.3415e-17	1.5591e-16	FALSE		1560.62	860.859	0.85827	6.7601e-17	5.861e-18	FALSE		1297.21	843.789	0.62046	0.0012338	9.0072e-06	FALSE
		mit-miR166e	cpa-miR166e	GGACCAGGCUUCAUUCCCC	19	2	3	1	6		59571.5	20888.2	1.5119	0	0	TRUE		71157.5	22421.5	1.6661	0	0	TRUE		73659.2	21976.9	1.7449	0	0	TRUE
		mit-miR166e-3p	osa-miR166e-3p	UCGAACCAGGCUUCAUUCCCC	21	1	0	0	0		NA	NA	NA	NA	NA	NA		2.64065	0	NA	NA	NA	NA		6.70391	0	3.745	0.026548	0.00016326	TRUE
		mit-miR166g-3p	osa-miR166g-3p	UCGGACCAGGCUUCAUUCCUC	21	3	157	190	259		21797.8	11592.4	0.911	2.5108e-105	1.8078e-104	FALSE		11299.3	12443.3	-0.13914	1.9334e-159	5.0796e-160	FALSE		29842.5	12196.6	1.2909	0	0	TRUE
		mit-miR166h-3p	zma-miR166h-3p	UCGGACCAGGCUUCAUUCCC	20	0	0	1	0		59759.1	21216.3	1.494	0	0	TRUE		71244.7	22773.6	1.6454	0	0	TRUE		73857	22322	1.7263	0	0	TRUE
		mit-miR166i	cme-miR166i	UCGGACCAGGCUUCAUUCUC	20	0	0	3	0		899.703	109.363	3.0403	1.9947e-104	1.3899e-103	TRUE		501.723	117.39	2.0956	2.1687e-40	2.4419e-41	TRUE		526.257	115.062	2.1934	7.2498e-43	1.847e-44	TRUE
		mit-miR166i	mes-miR166i	UUGGACCAGGCUUCAUUCCCC	21	573	21975	26947	17149		3.47376	0	NA	NA	NA	NA		10.5626	0	4.4009	0.0025775	0.00011579	TRUE		6.70391	0	3.745	0.026548	0.00016326	TRUE
		mit-miR166j	ppt-miR166j	UCCGGACCAGGCUUCAUUCCC	21	3	3	20	5		66.0014	72.9084	-0.14359	0.0035242	0.0045857	FALSE		31.6878	78.2599	-1.3043	7.506e-09	4.8206e-10	TRUE		90.5028	76.7081	0.23858	0.42017	0.0023951	FALSE
		mit-miR166k-5p	osa-miR166k-5p	GGUUUGUUGUCUGGCUCGAGG	21	4	54	56	45		NA	NA	NA	NA	NA	NA		NA	NA	NA	NA	NA	NA		3.35196	0	NA	NA	NA	NA
		mit-miR166m	gma-miR166m	CGGACCAGGCUUCAUUCCCC	20	11	562	532	382		3473.76	1494.62	1.2167	1.1151e-53	6.0213e-53	TRUE		15.8439	78.2599	-2.3043	7.2826e-15	6.0712e-16	TRUE		2922.91	1572.52	0.89433	1.4008e-27	3.1227e-29	FALSE
		mit-miR166m	osa-miR166m	UCGGACCAGGCUUCAUUCCCU	21	0	1	0	0		17.3688	72.9084	-2.0696	7.5471e-15	1.9179e-14	TRUE		2080.83	1604.33	0.37519	0.74964	0.025689	FALSE		33.5196	76.7081	-1.1944	1.5455e-08	1.7074e-10	TRUE
		mit-miR166n	ptc-miR166n	UCGGACCAGGCUUCAUUCCUU	21	0	0	0	4		7565.84	4301.59	0.81463	6.7012e-21	2.1286e-20	FALSE		4132.61	4617.34	-0.16001	1.9692e-64	2.8455e-65	FALSE		6864.81	4525.78	0.60105	1.3903e-11	1.7893e-13	FALSE
		mit-miR166u	gma-miR166u	UCUCGGACCAGGCUUCAUUC	20	1	0	1	2		63423.9	22856.8	1.4724	0	0	TRUE		73510.3	24534.5	1.5831	0	0	TRUE		77547.5	24048	1.6892	0	0	TRUE
miR167	12	mit-miR167	aqc-miR167	UCAAGCUGCCAGCAUGAUCUA	21	1	0	1	1		3.47376	0	NA	NA	NA	NA		7.92194	0	3.9859	0.011842	0.000482	TRUE		3.35196	0	NA	NA	NA	NA
		mit-miR167a-5p	ath-miR167a-5p	UGAAGCUGCCAGCAUGAUCUA	21	4	54	56	45		3487.65	1895.62	0.87959	2.4096e-15	6.4255e-15	FALSE		2490.13	2034.76	0.29136	0.10854	0.0039212	FALSE		3010.06	1994.41	0.59383	1.7254e-05	1.5838e-07	FALSE
		mit-miR167b-5p	sly-miR167b-5p	UAAAGCUGCCAGCAUGAUCUGG	22	13	435	646	417		66.0014	109.363	-0.72855	3.6968e-09	7.0664e-09	FALSE		145.236	117.39	0.30709	0.76594	0.026145	FALSE		26.8157	115.062	-2.1013	2.2348e-20	3.9293e-22	TRUE
		mit-miR167c	gra-miR167c	UCAGAUGAAGCUGCCAGCAUGA	22	2	10	6	5		2782.48	1494.62	0.89659	1.0845e-13	2.6926e-13	FALSE		2028.02	1604.33	0.3381	0.64646	0.02233	FALSE		2379.89	1572.52	0.59782	9.4446e-05	8.0755e-07	FALSE
		mit-miR167c	vvi-miR167c	UGAAGCUGCCAGCAUGAUCUC	21	627	23135	27838	18258		2775.53	1494.62	0.89298	2.0591e-13	4.9974e-13	FALSE		2030.66	1604.33	0.33998	0.67481	0.023217	FALSE		2366.48	1572.52	0.58967	0.00019737	1.6536e-06	FALSE
		mit-miR167c-5p	ath-miR167c-5p	UAAGCUGCCAGCAUGAUCUUG	21	41	710	768	801		3.47376	0	NA	NA	NA	NA		NA	NA	NA	NA	NA	NA		NA	NA	NA	NA	NA	NA
		mit-miR167d	ath-miR167d	UGAAGCUGCCAGCAUGAUCUGG	22	22	270	347	368		6294.45	5431.67	0.21268	1.2306e-40	5.2122e-40	FALSE		7026.76	8530.33	-0.27974	3.6619e-170	9.9214e-171	FALSE		4987.71	5714.75	-0.19631	6.9734e-109	2.7204e-110	FALSE
		mit-miR167d	bna-miR167d	UGAAGCUGCCAGCAUGAUCU	20	124	2278	1518	2633		11060.4	7947.01	0.47692	2.5402e-05	3.7581e-05	FALSE		4573.6	5830.36	-0.35026	6.765e-140	1.5435e-140	FALSE		8356.43	8361.18	-0.00082021	5.6306e-80	1.9525e-81	FALSE
		mit-miR167d-5p	osa-miR167d-5p	UGAAGCUGCCAGCAUGAUCUG	21	0	1	0	0		61068.7	30001.8	1.0254	0	0	TRUE		44592.6	32204	0.46957	1.0585e-26	1.0428e-27	FALSE		48901.7	31565.4	0.63154	1.2824e-100	4.7085e-102	FALSE
		mit-miR167f-5p	ptc-miR167f-5p	UGAAGCUGCCAGCAUGAUCUU	21	0	2	10	0		2782.48	1494.62	0.89659	1.0845e-13	2.6926e-13	FALSE		2028.02	1604.33	0.3381	0.64646	0.02233	FALSE		2379.89	1572.52	0.59782	9.4446e-05	8.0755e-07	FALSE
		mit-miR167h	gma-miR167h	AUCAUGCUGGCAGCUUCAACUGGU	24	3	24	45	15		2782.48	1494.62	0.89659	1.0845e-13	2.6926e-13	FALSE		2028.02	1604.33	0.3381	0.64646	0.02233	FALSE		2379.89	1572.52	0.59782	9.4446e-05	8.0755e-07	FALSE
		mit-miR167i	gma-miR167i	UCAUGCUGGCAGCUUCAACUGGU	23	2	23	25	17		1278.34	801.992	0.67261	0.088274	0.090797	FALSE		916.305	860.859	0.09005	7.4751e-05	3.8808e-06	FALSE		905.028	843.789	0.10108	3.9261e-06	3.8898e-08	FALSE
miR168	2	mit-miR168a-5p	ath-miR168a-5p	UCGCUUGGUGCAGGUCGGGAA	21	2	15	13	9		9149.88	4520.32	1.0173	1.1238e-72	7.1396e-72	TRUE		4011.14	4852.12	-0.2746	5.7565e-96	1.0619e-96	FALSE		7645.81	4755.9	0.68495	1.1673e-24	2.3889e-26	FALSE
		mit-miR168b	gma-miR168b	UCGCUUGGUGCAGGUCGGG	19	0	0	2	0		9146.4	4520.32	1.0168	1.7194e-72	1.0611e-71	TRUE		4008.5	4852.12	-0.27555	3.2327e-96	6.093e-97	FALSE		7635.76	4755.9	0.68305	2.5616e-24	4.9965e-26	FALSE
miR169	13	mit-miR169a-5p	ath-miR169a-5p	CAGCCAAGGAUGACUUGCCGA	21	1	0	0	1		3.47376	0	NA	NA	NA	NA		2.64065	0	NA	NA	NA	NA		NA	NA	NA	NA	NA	NA
		mit-miR169b-5p	ath-miR169b-5p	CAGCCAAGGAUGACUUGCCGG	21	21	158	901	499		NA	NA	NA	NA	NA	NA		23.7658	0	5.5708	1.9334e-06	1.1101e-07	TRUE		6.70391	0	3.745	0.026548	0.00016326	TRUE
		mit-miR169d	zma-miR169d	UAGCCAAGGAGACUGCCUAUG	21	0	21	21	20		NA	NA	NA	NA	NA	NA		2.64065	0	NA	NA	NA	NA		NA	NA	NA	NA	NA	NA
		mit-miR169e	osa-miR169e	UAGCCAAGGAUGACUUGCCGG	21	0	0	4	1		10.4213	36.4542	-1.8066	2.2253e-07	3.8148e-07	TRUE		39.6097	39.13	0.01758	0.29039	0.010235	FALSE		6.70391	38.354	-2.5163	7.0849e-09	7.8969e-11	TRUE
		mit-miR169e	zma-miR169e	UAGCCAAGGAGACUGCCUACG	21	11	76	87	61		NA	NA	NA	NA	NA	NA		2.64065	0	NA	NA	NA	NA		NA	NA	NA	NA	NA	NA
		mit-miR169h	ath-miR169h	UAGCCAAGGAUGACUUGCCUG	21	0	0	0	1		3.47376	0	NA	NA	NA	NA		2.64065	0	NA	NA	NA	NA		3.35196	0	NA	NA	NA	NA
		mit-miR169h-3p	aly-miR169h-3p	GGCAGUCUCCUUGGCUAUU	19	0	0	0	1		NA	NA	NA	NA	NA	NA		2.64065	0	NA	NA	NA	NA		NA	NA	NA	NA	NA	NA
		mit-miR169j-5p	gma-miR169j-5p	UAGCCAAGAAUGACUUGCCGG	21	852	9482	8310	7709		NA	NA	NA	NA	NA	NA		NA	NA	NA	NA	NA	NA		3.35196	0	NA	NA	NA	NA
		mit-miR169m	bdi-miR169m	UAGCCAAGGAUGACUUGCCG	20	58	779	4933	306		10.4213	36.4542	-1.8066	2.2253e-07	3.8148e-07	TRUE		39.6097	39.13	0.01758	0.29039	0.010235	FALSE		6.70391	38.354	-2.5163	7.0849e-09	7.8969e-11	TRUE
		mit-miR169n	osa-miR169n	UAGCCAAGAAUGACUUGCCUA	21	124	119	40	72		NA	NA	NA	NA	NA	NA		NA	NA	NA	NA	NA	NA		3.35196	0	NA	NA	NA	NA
		mit-miR169p	osa-miR169p	UAGCCAAGGACAAACUUGCCGG	22	212	278	247	261		3.47376	0	NA	NA	NA	NA		10.5626	0	4.4009	0.0025775	0.00011579	TRUE		33.5196	0	6.0669	1.7861e-08	1.9558e-10	TRUE
		mit-miR169s	ptc-miR169s	UCAGCCAAGGAUGACUUGCCG	21	9	32	20	47		NA	NA	NA	NA	NA	NA		26.4065	0	5.7228	4.9077e-07	2.9345e-08	TRUE		6.70391	0	3.745	0.026548	0.00016326	TRUE
		mit-miR169v	gma-miR169v	CAGCCAAGGAUGACUUGCC	19	0	25	17	51		NA	NA	NA	NA	NA	NA		26.4065	0	5.7228	4.9077e-07	2.9345e-08	TRUE		6.70391	0	3.745	0.026548	0.00016326	TRUE
miR171	25	mit-miR171	ctr-miR171	UUGAGCCGCGUCAAUAUCUCC	21	41	706	769	799		1326.98	400.996	1.7265	1.9884e-54	1.1013e-53	TRUE		1404.82	430.43	1.7065	2.8667e-76	4.6026e-77	TRUE		1883.8	421.894	2.1587	8.8628e-145	3.569e-146	TRUE
		mit-miR171a	gma-miR171a	UGAGCCGUGCCAAUAUCACGA	21	0	0	0	1		52.1064	109.363	-1.0696	2.1408e-12	4.9721e-12	TRUE		409.3	234.78	0.80185	0.00012912	6.5853e-06	FALSE		80.447	115.062	-0.5163	6.3449e-06	5.911e-08	FALSE
		mit-miR171a	htu-miR171a	UGAUUGAGCCGUGCCAAUAU	20	32	315	564	273		201.478	218.725	-0.1185	9.7611e-07	1.5676e-06	FALSE		118.829	117.39	0.01758	0.067057	0.0024428	FALSE		264.805	230.124	0.20252	0.095534	0.00056791	FALSE
		mit-miR171a	ppt-miR171a	UGAGCCGCGCCAAUAUCACAU	21	0	2	1	0		3.47376	0	NA	NA	NA	NA		NA	NA	NA	NA	NA	NA		3.35196	0	NA	NA	NA	NA
		mit-miR171a-3p	ath-miR171a-3p	UGAUUGAGCCGCGCCAAUAUC	21	3	24	29	18		2980.48	2333.07	0.35332	7.8416e-08	1.3884e-07	FALSE		2946.96	2504.32	0.23481	0.0013013	6.1652e-05	FALSE		3345.25	2416.3	0.46931	0.17552	0.0010239	FALSE
		mit-miR171a-3p	zma-miR171a-3p	UGAUUGAGCCGCGCCAAUAU	20	6	79	155	58		2970.06	2296.61	0.37099	9.7038e-07	1.576e-06	FALSE		2931.12	2465.19	0.24975	0.0048476	0.00021553	FALSE		3348.6	2454.66	0.44804	0.4247	0.0024099	FALSE
		mit-miR171b	mtr-miR171b	UGAUUGAGCCGCGUCAAUAUC	21	0	4	99	1		31.2638	72.9084	-1.2216	1.0191e-09	1.992e-09	TRUE		34.3284	78.2599	-1.1889	4.0897e-08	2.5509e-09	TRUE		23.4637	0	5.5524	2.8422e-06	2.8613e-08	TRUE
		mit-miR171b	osa-miR171b	UGAUUGAGCCGUGCCAAUAUC	21	0	4	99	1		201.478	218.725	-0.1185	9.7611e-07	1.5676e-06	FALSE		18.4845	0	5.2082	3.1918e-05	1.6874e-06	TRUE		50.2793	76.7081	-0.60941	6.6467e-05	5.8847e-07	FALSE
		mit-miR171b	ppt-miR171b	UUGAGCCGCGCCAAUAUCACA	21	992	11809	13668	14955		20.8425	0	5.3815	1.8478e-05	2.791e-05	TRUE		409.3	234.78	0.80185	0.00012912	6.5853e-06	FALSE		264.805	230.124	0.20252	0.095534	0.00056791	FALSE
		mit-miR171b	smo-miR171b	UGAGCCGUGCCAAUAUCACAU	21	1	0	0	1		3.47376	0	NA	NA	NA	NA		NA	NA	NA	NA	NA	NA		3.35196	0	NA	NA	NA	NA
		mit-miR171b-3p	ath-miR171b-3p	UUGAGCCGUGCCAAUAUCACG	21	1279	13379	17389	15794		5564.96	2661.16	1.0643	2.4277e-53	1.2485e-52	TRUE		5701.16	2856.49	0.99701	1.488e-88	2.6328e-89	FALSE		7927.38	2799.84	1.5015	2.0828e-295	1.3e-296	TRUE
		mit-miR171b-3p	stu-miR171b-3p	UUGAGCCGCGUCAAUAUCUCU	21	34	766	857	857		52.1064	109.363	-1.0696	2.1408e-12	4.9721e-12	TRUE		118.829	117.39	0.01758	0.067057	0.0024428	FALSE		80.447	115.062	-0.5163	6.3449e-06	5.911e-08	FALSE
		mit-miR171b-3p	zma-miR171b-3p	UUGAGCCGUGCCAAUAUCAC	20	37	499	380	350		52.1064	109.363	-1.0696	2.1408e-12	4.9721e-12	TRUE		118.829	117.39	0.01758	0.067057	0.0024428	FALSE		80.447	115.062	-0.5163	6.3449e-06	5.911e-08	FALSE
		mit-miR171c	mtr-miR171c	UGAUUGAGCCGUGCCAAUAUU	21	0	2	4	1		17.3688	0	5.1184	0.0001096	0.00015274	TRUE		7.92194	0	3.9859	0.011842	0.000482	TRUE		6.70391	0	3.745	0.026548	0.00016326	TRUE
		mit-miR171c	ptc-miR171c	AGAUUGAGCCGCGCCAAUAUC	21	0	0	2	0		6.94752	0	3.7965	0.029011	0.031808	FALSE		5.28129	0	3.4009	0.056481	0.0020838	TRUE		NA	NA	NA	NA	NA	NA
		mit-miR171d	sly-miR171d	UUGAGCCGCGCCAAUAUCAC	20	0	4	99	1		13.895	0	4.7965	0.00067439	0.00090197	TRUE		2.64065	0	NA	NA	NA	NA		6.70391	0	3.745	0.026548	0.00016326	TRUE
		mit-miR171d-5p	osa-miR171d-5p	UGUUGGCCCGGCUCACUCAGA	21	38	163	209	181		3.47376	0	NA	NA	NA	NA		7.92194	0	3.9859	0.011842	0.000482	TRUE		3.35196	0	NA	NA	NA	NA
		mit-miR171f	aqc-miR171f	UAAUUGAGCCGUGCCAAUAUC	21	38	163	209	181		76.4227	109.363	-0.51705	3.1093e-07	5.2063e-07	FALSE		126.751	117.39	0.11069	0.1754	0.0062579	FALSE		6.70391	0	3.745	0.026548	0.00016326	TRUE
		mit-miR171f	vvi-miR171f	UUGAGCCGCGCCAAUAUCACU	21	0	3	6	2		13.895	0	4.7965	0.00067439	0.00090197	TRUE		2.64065	0	NA	NA	NA	NA		124.022	115.062	0.10819	0.095419	0.00056791	FALSE
		mit-miR171i-5p	osa-miR171i-5p	GGAUUGAGCCGCGUCAAUAUC	21	118	2048	1565	2178		5568.43	2661.16	1.0652	1.5247e-53	8.0325e-53	TRUE		5706.44	2856.49	0.99835	5.8661e-89	1.0596e-89	FALSE		7947.49	2799.84	1.5052	9.1412e-298	6.006e-299	TRUE
		mit-miR171i-3p	osa-miR171i-3p	AGGUAUUGGCGUGCCUCAAUC	21	2	15	13	9		6.94752	0	3.7965	0.029011	0.031808	FALSE		2.64065	0	NA	NA	NA	NA		NA	NA	NA	NA	NA	NA
		mit-miR171k	ptc-miR171k	GGAUUGAGCCGCGCCAAUAUC	21	0	0	3	2		3.47376	0	NA	NA	NA	NA		NA	NA	NA	NA	NA	NA		3.35196	0	NA	NA	NA	NA
		mit-miR171l-5p	zma-miR171l-5p	UAUUGGCGUGCCUCAAUCCGA	21	0	1	0	0		NA	NA	NA	NA	NA	NA		2.64065	0	NA	NA	NA	NA		NA	NA	NA	NA	NA	NA
		mit-miR171m	gma-miR171m	UUGAGCCGCGUCAAUAUCUCA	21	50	263	1412	750		59.0539	72.9084	-0.30405	0.00049946	0.00067851	FALSE		66.0162	78.2599	-0.24545	0.011541	0.000482	FALSE		77.095	76.7081	0.0072589	0.076071	0.00046324	FALSE
		mit-miR171n	gma-miR171n	UUGAGCCGCGUCAAUAUCUUA	21	1	0	1	3		31.2638	72.9084	-1.2216	1.0191e-09	1.992e-09	TRUE		34.3284	78.2599	-1.1889	4.0897e-08	2.5509e-09	TRUE		50.2793	76.7081	-0.60941	6.6467e-05	5.8847e-07	FALSE
miR172	15	mit-miR172a	ath-miR172a	AGAAUCUUGAUGAUGCUGCAU	21	1	1	34	5		552.328	437.45	0.33641	0.012353	0.014118	FALSE		380.253	469.56	-0.30435	1.8028e-11	1.3025e-12	FALSE		475.978	460.248	0.048482	8.224e-05	7.1793e-07	FALSE
		mit-miR172a	mtr-miR172a	AGAAUCCUGAUGAUGCUGCAG	21	1	1	19	5		NA	NA	NA	NA	NA	NA		5.28129	0	3.4009	0.056481	0.0020838	TRUE		3.35196	0	NA	NA	NA	NA
		mit-miR172a	vvi-miR172a	UGAAUCUUGAUGAUGCUACAU	21	0	0	4	1		NA	NA	NA	NA	NA	NA		NA	NA	NA	NA	NA	NA		NA	NA	NA	NA	NA	NA
		mit-miR172b	sbi-miR172b	GGAAUCUUGAUGAUGCUGCA	20	0	5	109	1		13.895	72.9084	-2.3915	1.5604e-16	4.3773e-16	TRUE		0	78.2599	-7.2902	4.7509e-21	4.2906e-22	TRUE		3.35196	76.7081	-4.5163	2.1421e-22	3.8755e-24	TRUE
		mit-miR172b	vvi-miR172b	UGAAUCUUGAUGAUGCUACAC	21	0	3	3	1		NA	NA	NA	NA	NA	NA		5.28129	0	3.4009	0.056481	0.0020838	TRUE		NA	NA	NA	NA	NA	NA
		mit-miR172b-5p	gma-miR172b-5p	GUAGCAUCAUCAAGAUUCAC	20	0	0	1	0		NA	NA	NA	NA	NA	NA		5.28129	0	3.4009	0.056481	0.0020838	TRUE		NA	NA	NA	NA	NA	NA
		mit-miR172c	ath-miR172c	AGAAUCUUGAUGAUGCUGCAG	21	0	0	6	2		3.47376	36.4542	-3.3915	5.1555e-11	1.0971e-10	TRUE		2.64065	39.13	-3.8893	2.626e-11	1.7927e-12	TRUE		3.35196	38.354	-3.5163	6.7144e-11	7.9075e-13	TRUE
		mit-miR172c	mes-miR172c	UGAAUCUUGAUGAUGCUACGC	21	0	0	2	0		31.2638	36.4542	-0.22159	0.023835	0.026955	FALSE		15.8439	39.13	-1.3043	4.3802e-05	2.2877e-06	TRUE		20.1117	38.354	-0.93134	0.00045971	3.7756e-06	FALSE
		mit-miR172c	osa-miR172c	UGAAUCUUGAUGAUGCUGCAC	21	992	11809	13668	14955		NA	NA	NA	NA	NA	NA		5.28129	0	3.4009	0.056481	0.0020838	TRUE		NA	NA	NA	NA	NA	NA
		mit-miR172c-3p	stu-miR172c-3p	AGAAUCUUGAUGAUGCUGC	19	30	225	474	362		10.4213	0	4.3815	0.004323	0.0053665	TRUE		15.8439	0	4.9859	0.00013426	6.7285e-06	TRUE		13.4078	0	4.745	0.0006023	4.449e-06	TRUE
		mit-miR172d	gma-miR172d	GGAAUCUUGAUGAUGCUGCAGCAG	24	30	225	474	362		3.47376	36.4542	-3.3915	5.1555e-11	1.0971e-10	TRUE		0	39.13	-6.2902	5.9087e-12	4.3414e-13	TRUE		0	38.354	-6.2613	5.7203e-12	7.762e-14	TRUE
		mit-miR172e-3p	aly-miR172e-3p	GAAUCUUGAUGAUGCUGCAU	20	30	234	488	378		13.895	72.9084	-2.3915	1.5604e-16	4.3773e-16	TRUE		0	78.2599	-7.2902	4.7509e-21	4.2906e-22	TRUE		3.35196	76.7081	-4.5163	2.1421e-22	3.8755e-24	TRUE
		mit-miR172e-3p	ath-miR172e-3p	GGAAUCUUGAUGAUGCUGCAU	21	89	1069	1056	1329		13.895	72.9084	-2.3915	1.5604e-16	4.3773e-16	TRUE		0	78.2599	-7.2902	4.7509e-21	4.2906e-22	TRUE		3.35196	76.7081	-4.5163	2.1421e-22	3.8755e-24	TRUE
		mit-miR172f	cme-miR172f	UGAAUCUUGAUGAUGCCGCAC	21	0	2	2	0		NA	NA	NA	NA	NA	NA		2.64065	0	NA	NA	NA	NA		NA	NA	NA	NA	NA	NA
		mit-miR172j	lus-miR172j	GCAGCAUCAUCAAGAUUCCCA	21	2	32	33	29		3.47376	36.4542	-3.3915	5.1555e-11	1.0971e-10	TRUE		0	39.13	-6.2902	5.9087e-12	4.3414e-13	TRUE		0	38.354	-6.2613	5.7203e-12	7.762e-14	TRUE
miR319	8	mit-miR319	pta-miR319	UUGGACUGAAGGGAGCUCC	19	0	1	0	0		69.4752	36.4542	0.93041	0.19887	0.20358	FALSE		110.907	39.13	1.503	5.0013e-06	2.7975e-07	TRUE		23.4637	38.354	-0.70895	0.0023603	1.7032e-05	FALSE
		mit-miR319a	ath-miR319a	UUGGACUGAAGGGAGCUCCCU	21	36	1558	1956	2078		2198.89	2405.98	-0.12985	4.0362e-61	2.2942e-60	FALSE		279.909	273.91	0.031255	0.0070977	0.00031396	FALSE		663.687	2531.37	-1.9313	0	0	TRUE
		mit-miR319a	ppt-miR319a	CUUGGACUGAAGGGAGCUCC	20	5	115	170	94		198.004	255.179	-0.36598	5.0949e-12	1.1345e-11	FALSE		3459.25	2582.58	0.42165	0.096919	0.0035159	FALSE		134.078	268.478	-1.0017	5.7058e-22	1.0176e-23	TRUE
		mit-miR319a-5p	mtr-miR319a-5p	UUGGACUGAAGGGAGCUCCC	20	3	25	30	18		2605.32	1822.71	0.51538	0.25686	0.26171	FALSE		3728.59	1956.5	0.93036	2.6582e-48	3.3401e-49	FALSE		881.565	1917.7	-1.1212	8.0664e-165	3.5963e-166	TRUE
		mit-miR319a-3p	mtr-miR319a-3p	AGAGCUUCCUUCAGUCCACUC	21	3	4	1	1		10.4213	36.4542	-1.8066	2.2253e-07	3.8148e-07	TRUE		2.64065	39.13	-3.8893	2.626e-11	1.7927e-12	TRUE		0	38.354	-6.2613	5.7203e-12	7.762e-14	TRUE
		mit-miR319c	ath-miR319c	UUGGACUGAAGGGAGCUCCUU	21	22	387	591	225		1229.71	437.45	1.4911	1.9591e-35	7.5563e-35	TRUE		1507.81	469.56	1.6831	1.3438e-79	2.2406e-80	TRUE		351.955	460.248	-0.38702	1.7633e-15	2.7864e-17	FALSE
		mit-miR319e	ptc-miR319e	UUGGACUGAAGGGAGCUCCU	20	0	2	1	0		1184.55	400.996	1.5627	1.761e-38	7.3151e-38	TRUE		1486.68	430.43	1.7882	5.6421e-88	9.7834e-89	TRUE		365.363	421.894	-0.20755	1.0191e-09	1.1672e-11	FALSE
		mit-miR319q	gma-miR319q	UGGACUGAAGGGAGCUCCUUC	21	318	8903	4279	6275		1733.41	765.538	1.1791	5.2381e-25	1.7143e-24	TRUE		2379.22	821.729	1.5338	1.4418e-103	3.125e-104	TRUE		529.609	805.435	-0.60484	5.7595e-38	1.438e-39	FALSE
miR3630	2	mit-miR3630-3p	han-miR3630-3p	UGUGGGAAUCUCUCUGAUGCUU	22	0	1	0	0		3.47376	0	NA	NA	NA	NA		NA	NA	NA	NA	NA	NA		13.4078	0	4.745	0.0006023	4.449e-06	TRUE
		mit-miR3630-3p	vvi-miR3630-3p	UUUGGGAAUCUCUCUGAUGCAC	22	41	872	788	1000		3.47376	0	NA	NA	NA	NA		NA	NA	NA	NA	NA	NA		NA	NA	NA	NA	NA	NA
miR3711	1	mit-miR3711	pab-miR3711	UGGCGCUAGAAGGAGGGCCU	20	823	14589	16887	17580		69.4752	72.9084	-0.069587	0.00813	0.0094412	FALSE		47.5317	78.2599	-0.71939	3.3553e-05	1.7631e-06	FALSE		53.6313	76.7081	-0.5163	0.00022775	1.8829e-06	FALSE
miR390	4	mit-miR390.1	atr-miR390.1	UAAAGCUCAGGAGGGAUAGCG	21	1	2	15	3		69.4752	0	7.1184	3.4588e-15	9.0013e-15	TRUE		55.4536	0	6.7932	3.771e-13	2.9722e-14	TRUE		67.0391	0	7.0669	3.2068e-15	5.004e-17	TRUE
		mit-miR390-3p	osa-miR390-3p	CGCUAUCUAUCCUGAGCUCC	20	0	1	0	0		10.4213	0	4.3815	0.004323	0.0053665	TRUE		NA	NA	NA	NA	NA	NA		NA	NA	NA	NA	NA	NA
		mit-miR390a-5p	ath-miR390a-5p	AAGCUCAGGAGGGAUAGCGCC	21	0	10	4	1		69.4752	0	7.1184	3.4588e-15	9.0013e-15	TRUE		55.4536	0	6.7932	3.771e-13	2.9722e-14	TRUE		70.3911	0	7.1373	7.3963e-16	1.1837e-17	TRUE
		mit-miR390e	gma-miR390e	AGCUCAGGAGGGAUAGCGCC	20	6	79	155	58		69.4752	0	7.1184	3.4588e-15	9.0013e-15	TRUE		55.4536	0	6.7932	3.771e-13	2.9722e-14	TRUE		70.3911	0	7.1373	7.3963e-16	1.1837e-17	TRUE
miR393	4	mit-miR393-5p	ata-miR393-5p	UUCCAAAGGGAUCGCAUUGAU	21	0	1	3	1		455.062	328.088	0.47198	0.36857	0.37202	FALSE		308.956	352.17	-0.18887	9.2971e-07	5.4463e-08	FALSE		335.196	345.186	-0.042372	2.8838e-05	2.59e-07	FALSE
		mit-miR393a	osa-miR393a	UCCAAAGGGAUCGCAUUGAUC	21	73	2371	2161	1603		10.4213	0	4.3815	0.004323	0.0053665	TRUE		13.2032	0	4.7228	0.00057975	2.8081e-05	TRUE		3.35196	0	NA	NA	NA	NA
		mit-miR393a	ppe-miR393a	CAUCCAAAGGGAUCGCAUUGA	21	0	0	1	2		10.4213	0	4.3815	0.004323	0.0053665	TRUE		13.2032	0	4.7228	0.00057975	2.8081e-05	TRUE		3.35196	0	NA	NA	NA	NA
		mit-miR393a-5p	ath-miR393a-5p	UCCAAAGGGAUCGCAUUGAUCC	22	1	1	1	1		10.4213	0	4.3815	0.004323	0.0053665	TRUE		13.2032	0	4.7228	0.00057975	2.8081e-05	TRUE		3.35196	0	NA	NA	NA	NA
miR394	1	mit-miR394a	ath-miR394a	UUGGCAUUCUGUCCACCUCC	20	0	0	0	3		343.902	72.9084	2.2378	2.0012e-25	6.6501e-25	TRUE		947.992	78.2599	3.5985	1.8286e-152	4.2849e-153	TRUE		341.9	76.7081	2.1561	1.1533e-27	2.6404e-29	TRUE
miR395	12	mit-miR395a	ath-miR395a	CUGAAGUGUUUGGGGGAACUC	21	0	1	5	3		17.3688	36.4542	-1.0696	4.9967e-05	7.1477e-05	TRUE		89.782	39.13	1.1982	0.0014985	6.9847e-05	TRUE		3.35196	38.354	-3.5163	6.7144e-11	7.9075e-13	TRUE
		mit-miR395a	mtr-miR395a	AUGAAGUGUUUGGGGGAACUC	21	1	1	34	5		20.8425	36.4542	-0.80655	0.00036861	0.00050392	FALSE		73.9381	39.13	0.91804	0.044039	0.0017596	FALSE		3.35196	38.354	-3.5163	6.7144e-11	7.9075e-13	TRUE
		mit-miR395b	osa-miR395b	GUGAAGUGUUUGGGGGAACUC	21	0	0	1	0		17.3688	36.4542	-1.0696	4.9967e-05	7.1477e-05	TRUE		95.0633	39.13	1.2806	0.00040384	2.0122e-05	TRUE		3.35196	38.354	-3.5163	6.7144e-11	7.9075e-13	TRUE
		mit-miR395b	tae-miR395b	UGAAGUGUUUGGGGGAACUC	20	0	0	1	0		17.3688	36.4542	-1.0696	4.9967e-05	7.1477e-05	TRUE		89.782	39.13	1.1982	0.0014985	6.9847e-05	TRUE		3.35196	38.354	-3.5163	6.7144e-11	7.9075e-13	TRUE
		mit-miR395b-3p	ata-miR395b-3p	AAGUGUUUGGGGGAACUC	18	2	34	53	23		17.3688	36.4542	-1.0696	4.9967e-05	7.1477e-05	TRUE		89.782	39.13	1.1982	0.0014985	6.9847e-05	TRUE		3.35196	38.354	-3.5163	6.7144e-11	7.9075e-13	TRUE
		mit-miR395c	osa-miR395c	GUGAAGUGUUUGGAGGAACUC	21	0	0	2	2		NA	NA	NA	NA	NA	NA		2.64065	0	NA	NA	NA	NA		NA	NA	NA	NA	NA	NA
		mit-miR395d	gma-miR395d	UGAAGUGUUUGGGGGAACUUU	21	218	3148	3288	2832		3.47376	0	NA	NA	NA	NA		10.5626	0	4.4009	0.0025775	0.00011579	TRUE		NA	NA	NA	NA	NA	NA
		mit-miR395g	mtr-miR395g	UUGAAGUGUUUGGGGGAACUC	21	250	4810	5339	4664		17.3688	36.4542	-1.0696	4.9967e-05	7.1477e-05	TRUE		50.1723	39.13	0.35862	0.99631	0.033742	FALSE		3.35196	38.354	-3.5163	6.7144e-11	7.9075e-13	TRUE
		mit-miR395h	mtr-miR395h	AUGAAGUGUUUGGGGGAACUU	21	21	145	104	172		3.47376	0	NA	NA	NA	NA		10.5626	0	4.4009	0.0025775	0.00011579	TRUE		NA	NA	NA	NA	NA	NA
		mit-miR395i	aly-miR395i	CUGAAGUGUUUGGAGGAACUC	21	0	4	100	1		NA	NA	NA	NA	NA	NA		2.64065	0	NA	NA	NA	NA		NA	NA	NA	NA	NA	NA
		mit-miR395o	osa-miR395o	AUGAAGUGUUUGGAGGAACUC	21	8	93	2582	24		NA	NA	NA	NA	NA	NA		2.64065	0	NA	NA	NA	NA		NA	NA	NA	NA	NA	NA
		mit-miR395p-3p	bdi-miR395p-3p	UGAAGUGUUUGGAGGAACUC	20	0	0	1	0		NA	NA	NA	NA	NA	NA		2.64065	0	NA	NA	NA	NA		NA	NA	NA	NA	NA	NA
miR396	28	mit-miR396	smo-miR396	UUCCACGGCUUUCUUGAACC	20	0	0	7	0		24.3163	0	5.6039	3.2198e-06	5.095e-06	TRUE		21.1252	0	5.4009	7.7705e-06	4.2371e-07	TRUE		23.4637	0	5.5524	2.8422e-06	2.8613e-08	TRUE
		mit-miR396-3p	ama-miR396-3p	AAGCUCAAGAAAGCUGUGGGA	21	58	775	4919	303		3.47376	0	NA	NA	NA	NA		2.64065	0	NA	NA	NA	NA		3.35196	0	NA	NA	NA	NA
		mit-miR396a	atr-miR396a	UCCACAGGCUUUCUUGAACAU	21	0	0	2	0		9340.94	10280.1	-0.13821	4.1621e-262	4.7316e-261	FALSE		4584.16	11034.6	-1.2673	0	0	TRUE		7964.25	10815.8	-0.44154	0	0	FALSE
		mit-miR396a	hbr-miR396a	CACAGCUUUCUUGAACUUUCU	21	0	4	3	2		2977.01	1239.44	1.2642	4.1151e-52	2.0671e-51	TRUE		2263.03	1330.42	0.76638	7.7047e-17	6.6138e-18	FALSE		2567.6	1304.04	0.97743	3.6737e-32	8.9923e-34	FALSE
		mit-miR396a	mdm-miR396a	UUCCACAGCUUUCUUGAACAG	21	6	7	11	12		3564.08	2150.8	0.72866	1.8497e-05	2.7555e-05	FALSE		2352.82	2308.67	0.027328	2.5293e-15	2.129e-16	FALSE		328.492	191.77	0.77648	0.0051121	3.4683e-05	FALSE
		mit-miR396a	ppe-miR396a	UUCCACAGCUUUCUUGAACGU	21	43	357	2862	105		354.323	182.271	0.95898	0.0018532	0.0024261	FALSE		287.831	195.65	0.55695	0.13551	0.0048749	FALSE		6.70391	0	3.745	0.026548	0.00016326	TRUE
		mit-miR396a	vvi-miR396a	UUCCACAGCUUUCUUGAACUA	21	0	2	5	3		NA	NA	NA	NA	NA	NA		2.64065	0	NA	NA	NA	NA		2892.74	2262.89	0.35427	0.11279	0.00066414	FALSE
		mit-miR396a-3p	ath-miR396a-3p	GUUCAAUAAAGCUGUGGGAAG	21	1	2	1	0		211.899	400.996	-0.92021	4.291e-36	1.7006e-35	FALSE		229.736	430.43	-0.9058	2.2806e-28	2.2727e-29	FALSE		254.749	421.894	-0.72781	1.5854e-24	3.1415e-26	FALSE
		mit-miR396a-3p	cca-miR396a-3p	GUUCAAGAAAGCUGUGGGAAA	21	0	3	2	0		211.899	400.996	-0.92021	4.291e-36	1.7006e-35	FALSE		229.736	430.43	-0.9058	2.2806e-28	2.2727e-29	FALSE		254.749	421.894	-0.72781	1.5854e-24	3.1415e-26	FALSE
		mit-miR396a-3p	gma-miR396a-3p	UUCAAUAAAGCUGUGGGAAG	20	5	52	116	34		24.3163	72.9084	-1.5842	5.2489e-12	1.1569e-11	TRUE		5.28129	78.2599	-3.8893	4.2034e-21	3.9186e-22	TRUE		20.1117	76.7081	-1.9313	4.0485e-13	6.0892e-15	TRUE
		mit-miR396a-3p	osa-miR396a-3p	GUUCAAUAAAGCUGUGGGAA	20	2	16	18	20		79.8964	72.9084	0.13205	0.061611	0.064602	FALSE		139.954	78.2599	0.83861	0.015992	0.00064789	FALSE		113.967	76.7081	0.57116	0.46505	0.0026269	FALSE
		mit-miR396a-5p	ath-miR396a-5p	UUCCACAGCUUUCUUGAACUG	21	0	1	10	1		26709.7	31059	-0.21764	0	0	FALSE		21978.1	33338.7	-0.60113	0	0	FALSE		31749.7	32677.6	-0.041559	0	0	FALSE
		mit-miR396b	vvi-miR396b	UUCCACAGCUUUCUUGAACU	20	3	3	20	5		19487.8	13524.5	0.52699	0.017396	0.019777	FALSE		10216.7	14517.2	-0.50684	0	0	FALSE		18026.8	14229.3	0.34128	1.4981e-06	1.5848e-08	FALSE
		mit-miR396b-3p	ath-miR396b-3p	GCUCAAGAAAGCUGUGGGAAA	21	0	1	5	3		3.47376	0	NA	NA	NA	NA		2.64065	0	NA	NA	NA	NA		3.35196	0	NA	NA	NA	NA
		mit-miR396b-3p	gma-miR396b-3p	GCUCAAGAAAGCUGUGGGAGA	21	59	863	891	1026		3.47376	0	NA	NA	NA	NA		NA	NA	NA	NA	NA	NA		NA	NA	NA	NA	NA	NA
		mit-miR396b-5p	ath-miR396b-5p	UUCCACAGCUUUCUUGAACUU	21	0	0	4	0		19237.7	13378.7	0.524	0.010673	0.012328	FALSE		10068.8	14360.7	-0.51224	0	0	FALSE		17735.2	14075.9	0.33339	1.357e-07	1.473e-09	FALSE
		mit-miR396c	cca-miR396c	UUCAAGAAAGCUGUGGGAAAA	21	0	1	1	0		20.8425	72.9084	-1.8066	2.3902e-13	5.7365e-13	TRUE		2.64065	78.2599	-4.8893	1.2063e-22	1.1368e-23	TRUE		10.0559	76.7081	-2.9313	3.4276e-18	5.7052e-20	TRUE
		mit-miR396c-3p	osa-miR396c-3p	GGUCAAGAAAGCUGUGGGAAG	21	0	3	2	1		6.94752	0	3.7965	0.029011	0.031808	FALSE		5.28129	0	3.4009	0.056481	0.0020838	TRUE		NA	NA	NA	NA	NA	NA
		mit-miR396e-3p	ptc-miR396e-3p	CUCAAGAAAGCUGUGGGAGA	20	2	27	12	19		3.47376	0	NA	NA	NA	NA		NA	NA	NA	NA	NA	NA		NA	NA	NA	NA	NA	NA
		mit-miR396e-5p	osa-miR396e-5p	UCCACAGGCUUUCUUGAACUG	21	0	1	0	1		9837.68	7947.01	0.30791	4.125e-33	1.5102e-32	FALSE		8682.45	8530.33	0.0255	4.3974e-53	5.9572e-54	FALSE		10552	8361.18	0.33573	8.2054e-05	7.1793e-07	FALSE
		mit-miR396f	gma-miR396f	AGCUUUCUUGAACUUCUUAUGCCUA	25	0	1	0	1		3199.33	1713.35	0.90095	7.2003e-16	1.9441e-15	FALSE		2447.88	1839.11	0.41253	0.23363	0.0083015	FALSE		3130.73	1802.64	0.79639	8.8874e-20	1.5409e-21	FALSE
		mit-miR396f	ptc-miR396f	UUCCACGGCUUUCUUGAACUG	21	7	40	106	57		3.47376	0	NA	NA	NA	NA		NA	NA	NA	NA	NA	NA		NA	NA	NA	NA	NA	NA
		mit-miR396f-5p	osa-miR396f-5p	UCUCCACAGGCUUUCUUGAACU	22	56	742	4768	285		16201.6	9113.55	0.83005	3.8652e-48	1.7763e-47	FALSE		14098.4	9782.49	0.52726	2.973e-19	2.6302e-20	FALSE		16122.9	9588.51	0.74973	3.3458e-75	1.1288e-76	FALSE
		mit-miR396g	osa-miR396g	UCCACAGGCUUUCUUGAACGG	21	171	2502	2633	1951		597.486	765.538	-0.35757	1.7348e-32	6.2451e-32	FALSE		274.627	821.729	-1.5812	2.6818e-96	5.4072e-97	TRUE		486.034	805.435	-0.72871	2.333e-45	6.1967e-47	FALSE
		mit-miR396g-5p	zma-miR396g-5p	GUUCAAGAAAGCUGUGGAAGA	21	0	0	1	0		26661.1	31022.5	-0.21858	0	0	FALSE		21880.4	33299.6	-0.60587	0	0	FALSE		31659.2	32639.3	-0.043983	0	0	FALSE
		mit-miR396g-5p	ptc-miR396g-5p	UUCCACGGCUUUCUUGAACUU	21	0	0	1	0		104.213	145.817	-0.48462	8.2384e-09	1.4707e-08	FALSE		76.5788	156.52	-1.0313	7.8606e-13	6.1398e-14	TRUE		83.7989	153.416	-0.87245	1.2917e-11	1.7154e-13	FALSE
		mit-miR396g-3p	zma-miR396g-3p	GUUCAAGAAAGCUGUGGAAGA	21	1279	13379	17389	15794		34.7376	36.4542	-0.069587	0.061288	0.064577	FALSE		52.8129	39.13	0.43262	0.8097	0.02753	FALSE		53.6313	38.354	0.4837	0.82697	0.0046294	FALSE
		mit-miR396h	gma-miR396h	UCCACAGCUUUCUUGAACUG	20	1279	13379	17389	15794		26779.2	31059	-0.2139	0	0	FALSE		21943.8	33338.7	-0.60339	0	0	FALSE		31783.3	32677.6	-0.040037	0	0	FALSE
miR397	11	mit-miR397	mes-miR397	UUUGAGUGCAGCGUUGAUGA	20	1	7	42	20		3.47376	0	NA	NA	NA	NA		287.831	0	9.1691	6.0759e-51	7.8623e-52	TRUE		16.7598	0	5.0669	9.7287e-05	8.2061e-07	TRUE
		mit-miR397	nta-miR397	AUUGAGUGCAGCGUUGAUGU	20	2	19	15	15		3.47376	0	NA	NA	NA	NA		264.065	0	9.0447	1.5026e-47	1.8094e-48	TRUE		13.4078	0	4.745	0.0006023	4.449e-06	TRUE
		mit-miR397	pab-miR397	UCAUUGAGUGCAGCGUUGACG	21	118	2048	1565	2178		3.47376	0	NA	NA	NA	NA		261.424	0	9.0302	3.6165e-47	4.1256e-48	TRUE		13.4078	0	4.745	0.0006023	4.449e-06	TRUE
		mit-miR397	sly-miR397	AUUGAGUGCAGCGUUGAUGA	20	41	710	768	801		3.47376	0	NA	NA	NA	NA		26.4065	0	5.7228	4.9077e-07	2.9345e-08	TRUE		3.35196	0	NA	NA	NA	NA
		mit-miR397a	ath-miR397a	UCAUUGAGUGCAGCGUUGAUG	21	0	2	10	0		6.94752	0	3.7965	0.029011	0.031808	FALSE		308.956	0	9.2713	6.6638e-54	9.1707e-55	TRUE		20.1117	0	5.33	1.6341e-05	1.5111e-07	TRUE
		mit-miR397a	atr-miR397a	UCCUUGAGUGCAGCGUUGAUG	21	0	2	2	5		3.47376	0	NA	NA	NA	NA		261.424	0	9.0302	3.6165e-47	4.1256e-48	TRUE		13.4078	0	4.745	0.0006023	4.449e-06	TRUE
		mit-miR397a	hvu-miR397a	CCGUUGAGUGCAGCGUUGAUG	21	0	1	0	1		3.47376	0	NA	NA	NA	NA		261.424	0	9.0302	3.6165e-47	4.1256e-48	TRUE		13.4078	0	4.745	0.0006023	4.449e-06	TRUE
		mit-miR397b	atr-miR397b	UCAUUGAGUGCAGCGUUGGUG	21	11	109	563	341		NA	NA	NA	NA	NA	NA		266.705	0	9.0591	6.2564e-48	7.749e-49	TRUE		13.4078	0	4.745	0.0006023	4.449e-06	TRUE
		mit-miR397b	osa-miR397b	UUAUUGAGUGCAGCGUUGAUG	21	0	0	0	1		3.47376	0	NA	NA	NA	NA		264.065	0	9.0447	1.5026e-47	1.8094e-48	TRUE		13.4078	0	4.745	0.0006023	4.449e-06	TRUE
		mit-miR397b	ptc-miR397b	CCAUUGAGUGCAGCGUUGAUG	21	47	934	927	921		3.47376	0	NA	NA	NA	NA		7.92194	0	3.9859	0.011842	0.000482	TRUE		NA	NA	NA	NA	NA	NA
		mit-miR397b-3p	hvu-miR397b-3p	AUCAACGCUGCACUCAACGGC	21	4	25	29	30		3.47376	0	NA	NA	NA	NA		261.424	0	9.0302	3.6165e-47	4.1256e-48	TRUE		13.4078	0	4.745	0.0006023	4.449e-06	TRUE
miR398	5	mit-miR398	ahy-miR398	UGUGUUCUCAGGUCACCCCU	20	0	4	101	1		27.7901	0	5.7965	5.7814e-07	9.5692e-07	TRUE		44.891	0	6.4884	5.2633e-11	3.4311e-12	TRUE		6.70391	0	3.745	0.026548	0.00016326	TRUE
		mit-miR398a-3p	ath-miR398a-3p	UGUGUUCUCAGGUCACCCCUU	21	0	1	3	3		27.7901	0	5.7965	5.7814e-07	9.5692e-07	TRUE		50.1723	0	6.6488	4.3581e-12	3.2856e-13	TRUE		6.70391	0	3.745	0.026548	0.00016326	TRUE
		mit-miR398a-3p	zma-miR398a-3p	UGUGUUCUCAGGUCGCCCCCG	21	275	358	270	264		6.94752	0	3.7965	0.029011	0.031808	FALSE		44.891	0	6.4884	5.2633e-11	3.4311e-12	TRUE		6.70391	0	3.745	0.026548	0.00016326	TRUE
		mit-miR398b	osa-miR398b	UGUGUUCUCAGGUCGCCCCUG	21	3	4	20	8		83.3702	291.634	-1.8066	1.3329e-48	6.2589e-48	TRUE		6818.15	313.04	4.445	0	0	TRUE		311.732	306.832	0.022856	0.0006199	4.5521e-06	FALSE
		mit-miR398b	ppe-miR398b	CGUGUUCUCAGGUCGCCCCUG	21	2	1	0	4		NA	NA	NA	NA	NA	NA		10.5626	0	4.4009	0.0025775	0.00011579	TRUE		NA	NA	NA	NA	NA	NA
miR399	5	mit-miR399b	ath-miR399b	UGCCAAAGGAGAGUUGCCCUG	21	3	8	55	19		NA	NA	NA	NA	NA	NA		7.92194	0	3.9859	0.011842	0.000482	TRUE		NA	NA	NA	NA	NA	NA
		mit-miR399d	cme-miR399d	UGCCAAAGGAGAGUUGCCCUU	21	0	2	1	4		NA	NA	NA	NA	NA	NA		7.92194	0	3.9859	0.011842	0.000482	TRUE		NA	NA	NA	NA	NA	NA
		mit-miR399e	osa-miR399e	UGCCAAAGGAGAUUUGCCCAG	21	0	4	100	1		NA	NA	NA	NA	NA	NA		2.64065	0	NA	NA	NA	NA		NA	NA	NA	NA	NA	NA
		mit-miR399i	vvi-miR399i	CGCCAAAGGAGAGUUGCCCUG	21	0	7	7	6		6.94752	0	3.7965	0.029011	0.031808	FALSE		NA	NA	NA	NA	NA	NA		NA	NA	NA	NA	NA	NA
		mit-miR399j	osa-miR399j	UGCCAAAGGAGAGUUGCCCUA	21	0	7	8	7		NA	NA	NA	NA	NA	NA		18.4845	0	5.2082	3.1918e-05	1.6874e-06	TRUE		NA	NA	NA	NA	NA	NA
miR408	6	mit-miR408-3p	ata-miR408-3p	UGCACUGCCUCUUCCCUGCC	20	1283	13569	17550	15987		1052.55	2114.34	-1.0063	2.8346e-198	2.7831e-197	TRUE		13005.2	2269.54	2.5186	0	0	TRUE		2597.77	2224.53	0.22377	2.688e-06	2.7732e-08	FALSE
		mit-miR408-3p	ath-miR408-3p	AUGCACUGCCUCUUCCCUGGC	21	52	273	645	360		1052.55	2114.34	-1.0063	2.8346e-198	2.7831e-197	TRUE		12989.3	2269.54	2.5169	0	0	TRUE		2604.47	2224.53	0.22749	4.0975e-06	3.9963e-08	FALSE
		mit-miR408-3p	osa-miR408-3p	CUGCACUGCCUCUUCCCUGGC	21	73	2365	2159	1602		62.5276	145.817	-1.2216	5.8238e-18	1.7471e-17	TRUE		277.268	156.52	0.82494	0.00096008	4.5988e-05	FALSE		124.022	153.416	-0.30685	2.745e-05	2.4831e-07	FALSE
		mit-miR408-5p	bra-miR408-5p	GGGAGCCAGGGAAGAGGCAGU	21	0	4	6	3		1052.55	2114.34	-1.0063	2.8346e-198	2.7831e-197	TRUE		13005.2	2269.54	2.5186	0	0	TRUE		2604.47	2224.53	0.22749	4.0975e-06	3.9963e-08	FALSE
		mit-miR408b	ppt-miR408b	UGCACUGCCUCUUCCCUGGCU	21	0	1	3	3		990.021	2041.43	-1.0441	4.0035e-198	3.6031e-197	TRUE		12590.6	2191.28	2.5225	0	0	TRUE		2487.15	2147.83	0.21162	1.0087e-06	1.0762e-08	FALSE
		mit-miR408d	gma-miR408d	UGCACUGCCUCUUCCCUGGC	20	1	1	36	5		1062.97	2114.34	-0.99211	1.0822e-195	9.3506e-195	FALSE		13026.3	2269.54	2.521	0	0	TRUE		2611.17	2224.53	0.2312	6.1978e-06	5.911e-08	FALSE
miR444	2	mit-miR444a-3p.2	osa-miR444a-3p.2	UGCAGUUGCUGCCUCAAGCUU	21	0	1	3	3		NA	NA	NA	NA	NA	NA		5.28129	0	3.4009	0.056481	0.0020838	TRUE		NA	NA	NA	NA	NA	NA
		mit-miR444f	osa-miR444f	UGCAGUUGUUGCCUCAAGCUU	21	0	1	2	0		6.94752	0	3.7965	0.029011	0.031808	FALSE		7.92194	0	3.9859	0.011842	0.000482	TRUE		13.4078	0	4.745	0.0006023	4.449e-06	TRUE
miR4995	1	mit-miR4995	gma-miR4995	AGGCAGUGGCUUGGUUAAGGG	21	118	2048	1565	2178		250.111	4520.32	-4.1758	0	0	TRUE		105.626	4852.12	-5.5216	0	0	TRUE		398.883	4755.9	-3.5757	0	0	TRUE
miR5083	1	mit-miR5083	osa-miR5083	AGACUACAAUUAUCUGAUCA	20	41	710	768	801		41.6851	218.725	-2.3915	2.4206e-46	1.0893e-45	TRUE		29.0471	234.78	-3.0148	1.8614e-51	2.4452e-52	TRUE		23.4637	230.124	-3.2939	2.1747e-55	6.6214e-57	TRUE
miR5139	1	mit-miR5139	rgl-miR5139	AAACCUGGCUCUGAUACCA	19	0	2	1	4		27.7901	109.363	-1.9765	1.0076e-20	3.1093e-20	TRUE		52.8129	117.39	-1.1523	4.0191e-11	2.6804e-12	TRUE		13.4078	115.062	-3.1013	1.6643e-27	3.5822e-29	TRUE
miR5179	1	mit-miR5179	bdi-miR5179	UUUUGCUCAAGACCGCGCAAC	21	0	0	2	0		NA	NA	NA	NA	NA	NA		13.2032	0	4.7228	0.00057975	2.8081e-05	TRUE		3.35196	0	NA	NA	NA	NA
miR528	1	mit-miR528-5p	osa-miR528-5p	UGGAAGGGGCAUGCAGAGGAG	21	0	0	2	0		364.745	1567.53	-2.1035	9.5368e-289	1.2117e-287	TRUE		7557.53	1682.59	2.1672	0	0	TRUE		1196.65	1649.22	-0.46279	1.524e-59	5.0065e-61	FALSE
miR529	1	mit-miR529-5p	zma-miR529-5p	AGAAGAGAGAGAGUACAGCCU	21	0	4	0	1		3.47376	0	NA	NA	NA	NA		2.64065	0	NA	NA	NA	NA		NA	NA	NA	NA	NA	NA
miR530	4	mit-miR530	stu-miR530	UCUGCAUUUGCACCUGCACCU	21	282	2376	1736	2689		10.4213	0	4.3815	0.004323	0.0053665	TRUE		7.92194	0	3.9859	0.011842	0.000482	TRUE		3.35196	0	NA	NA	NA	NA
		mit-miR530-5p	osa-miR530-5p	UGCAUUUGCACCUGCACCUA	20	371	5378	3869	5610		10.4213	0	4.3815	0.004323	0.0053665	TRUE		13.2032	0	4.7228	0.00057975	2.8081e-05	TRUE		6.70391	0	3.745	0.026548	0.00016326	TRUE
		mit-miR530a	ptc-miR530a	UGCAUUUGCACCUGCACCUU	20	0	0	0	2		10.4213	0	4.3815	0.004323	0.0053665	TRUE		7.92194	0	3.9859	0.011842	0.000482	TRUE		3.35196	0	NA	NA	NA	NA
		mit-miR530a	tcc-miR530a	UGCAUUUGCACCUGCACCUC	20	0	3	3	1		10.4213	0	4.3815	0.004323	0.0053665	TRUE		7.92194	0	3.9859	0.011842	0.000482	TRUE		3.35196	0	NA	NA	NA	NA
miR535	4	mit-miR535a	mes-miR535a	UGACAACGAGAGAGAGCACGU	21	0	21	23	26		628.75	1385.26	-1.1396	1.9234e-146	1.5677e-145	TRUE		551.895	1486.94	-1.4299	5.81e-155	1.3992e-155	TRUE		546.369	1457.45	-1.4155	1.6947e-160	7.0521e-162	TRUE
		mit-miR535a	ppt-miR535a	UGACAACGAGAGAGAGCACGC	21	5	63	452	97		6777.3	6233.67	0.12063	1.4131e-70	8.4789e-70	FALSE		6952.82	6691.22	0.055329	1.9279e-35	2.0635e-36	FALSE		8386.6	6558.54	0.35471	0.0071927	4.8535e-05	FALSE
		mit-miR535b	mes-miR535b	UGACAACGAGAGAGAGCACGG	21	0	1	2	5		628.75	1385.26	-1.1396	1.9234e-146	1.5677e-145	TRUE		551.895	1486.94	-1.4299	5.81e-155	1.3992e-155	TRUE		546.369	1457.45	-1.4155	1.6947e-160	7.0521e-162	TRUE
		mit-miR535d	mdm-miR535d	UGACGACGAGAGAGAGCACGC	21	148	2026	1867	2224		1215.82	1348.8	-0.14976	1.0661e-36	4.345e-36	FALSE		1003.45	1447.81	-0.52891	3.8563e-52	5.1438e-53	FALSE		1672.63	1419.1	0.23714	0.00047074	3.8409e-06	FALSE
miR5368	1	mit-miR5368	gma-miR5368	GGACAGUCUCAGGUAGACA	19	7	93	280	78		906.651	7728.29	-3.0915	0	0	TRUE		652.24	8295.55	-3.6689	0	0	TRUE		931.844	8131.06	-3.1253	0	0	TRUE
miR5532	1	mit-miR5532	osa-miR5532	AUGGAAUAUAUGACAAAGGUGG	22	582	22034	26980	17203		0	36.4542	-6.188	5.0685e-12	1.1464e-11	TRUE		2.64065	39.13	-3.8893	2.626e-11	1.7927e-12	TRUE		6.70391	38.354	-2.5163	7.0849e-09	7.8969e-11	TRUE
miR5538	1	mit-miR5538	osa-miR5538	ACUGAACUCAAUCACUUGCUGC	22	0	0	1	0		NA	NA	NA	NA	NA	NA		5.28129	0	3.4009	0.056481	0.0020838	TRUE		10.0559	0	4.33	0.003898	2.6737e-05	TRUE
miR6300	1	mit-miR6300	gma-miR6300	GUCGUUGUAGUAUAGUGG	18	0	0	1	0		163.267	328.088	-1.0069	2.7545e-32	9.7536e-32	TRUE		52.8129	352.17	-2.7373	7.2357e-71	1.1202e-71	TRUE		107.263	345.186	-1.6862	6.7673e-47	1.8365e-48	TRUE
miR6478	1	mit-miR6478	ptc-miR6478	CCGACCUUAGCUCAGUUGGUG	21	63	998	1110	855		917.072	10024.9	-3.4504	0	0	TRUE		712.975	10760.7	-3.9158	0	0	TRUE		1200	10547.4	-3.1358	0	0	TRUE
miR8155	1	mit-miR8155	cpa-miR8155	UAACCUGGCUCUGAUACCA	19	3	24	45	15		17.3688	109.363	-2.6545	7.3422e-26	2.4975e-25	TRUE		52.8129	117.39	-1.1523	4.0191e-11	2.6804e-12	TRUE		10.0559	115.062	-3.5163	1.2388e-29	2.9178e-31	TRUE
miR827	1	mit-miR827	osa-miR827	UUAGAUGACCAUCAGCAAACA	21	0	0	1	0		118.108	182.271	-0.62598	9.662e-13	2.2934e-12	FALSE		306.315	195.65	0.64674	0.027277	0.0010999	FALSE		174.302	191.77	-0.13779	0.00021409	1.7817e-06	FALSE
miR845	2	mit-miR845	bdi-miR845	UGCUCUGAUACCAAUUGUUGG	21	851	9445	8286	7675		6.94752	0	3.7965	0.029011	0.031808	FALSE		NA	NA	NA	NA	NA	NA		NA	NA	NA	NA	NA	NA
		mit-miR845b-3p	aly-miR845b-3p	UCGCUCUGAUACCAAAUGAUG	21	1	16	20	10		NA	NA	NA	NA	NA	NA		2.64065	0	NA	NA	NA	NA		NA	NA	NA	NA	NA	NA
miR858	2	mit-miR858a	ath-miR858a	UUUCGUUGUCUGUUCGACCUU	21	0	2	19	2		20.8425	0	5.3815	1.8478e-05	2.791e-05	TRUE		18.4845	0	5.2082	3.1918e-05	1.6874e-06	TRUE		13.4078	0	4.745	0.0006023	4.449e-06	TRUE
		mit-miR858b	ath-miR858b	UUCGUUGUCUGUUCGACCUUG	21	0	0	1	1		20.8425	0	5.3815	1.8478e-05	2.791e-05	TRUE		18.4845	0	5.2082	3.1918e-05	1.6874e-06	TRUE		13.4078	0	4.745	0.0006023	4.449e-06	TRUE
