# Supplementary material for: High-throughput sequencing of small RNAs revealed the diversified cold-responsive pathways during cold stress in the wild banana (Musa itinerans)
Source: BMC Plant Biol. 2018 Nov 29;18:308. doi: 10.1186/s12870-018-1483-2 (PMC6263057; doi:10.1186/s12870-018-1483-2)
Supplement: Supplementary file 6 — Table S5. Detailed information of identified novel miRNAs mapped to Banana Genome A. (XLS 56 kb) [file 12870_2018_1483_MOESM6_ESM.xls]

## Sheet: Table S5
Table S5. Detailed information of identified novel miRNAs mapped to Banana Genome A
miRNA name	precursor of miRNA	nt		precursor of structure	miRNA sequence(5'–3')	Size (nt)		reads count					Normalized reads		Fold_change					Normalized reads		Fold_change					Normalized reads		Fold_change					miRNA location	MFE (kcal/mol)	Loci
								28℃	13℃	4℃	0℃		0℃	28℃	Log2(0℃/28℃)	p-value	q.value	Signature		4℃	28℃	Log2(4℃/28℃)	p-value	q.value	Signature		13℃	28℃	Log2(13℃/28℃)	p-value	q.value	Signature
mit-nmiR1	uggacgauggacgaacaugagaucuguucuucggcuucgagagacgaguucuaugaagaucuugcaucaggccaucuccgacggcaccaccaucaaaacaaaugucaaauaagccggaagaacacaucucauauucguacaucguccacc	150		(((((((((.(((((.(((((((.(((((((((((((...((..((((.(((....))).))))..))..(((.((...)).))).........................))))).)))))))).))))))).))))).)))))))))..	ucauauucguacaucguccacc	22		0	1	892	0		NA	NA	NA	NA	NA	NA		2355.46	0	12.202	2.3451e-255	6.5588e-256	TRUE		3.35196	0	NA	NA	NA	NA		1:5318068..5318387:+	-60	1
mit-nmiR2	cugacgacgagagagagcacgccgguccgcaaucaugcgggcggccauggcuguguguaccagcgugcucuuucucguugucacc	85		.(((((((((((((((((((((.((((((((....)))))(((((....)))))....))).)))))))))))))))))))))..	cugacgacgagagagagcacgc	22		14	184	146	128		444.641	510.359	-0.19887	1.65e-16	4.5115e-16	FALSE		385.535	547.819	-0.50684	5.9141e-20	5.2861e-21	FALSE		616.76	536.957	0.1999	0.0099842	6.6297e-05	FALSE		3:20865453..20865772:-	-56	3
mit-nmiR3	uggagaagcaggucacgugcaaagcuucguuccaaaccccccccucuccaucucugcacgugcuccucuucuccaac	77		((((((((.(((.((((((((.((...........................)).))))))))..)))))))))))..	uggagaagcaggucacgugca	21		2	36	98	58		201.478	72.9084	1.4665	8.916e-07	1.459e-06	TRUE		258.783	78.2599	1.7254	1.1025e-15	9.3715e-17	TRUE		120.67	76.7081	0.65362	0.25445	0.0014571	FALSE		11:5005362..5005678:+	-28.13	11
mit-nmiR4	uggagaagcaggguacgugcauuccaaccacauuuccuccucucagcgaagagugugcugguucuucaugugcccaucuucuccauc	87		((((((((..(((((((((....(((.((((.((((((......)).)))).))).).))).....)))))))))..))))))))..	caugugcccaucuucuccauc	21		3	56	17	25		86.844	109.363	-0.33262	1.1761e-05	1.8017e-05	FALSE		44.891	117.39	-1.3868	2.4176e-13	1.9774e-14	TRUE		187.71	115.062	0.70609	0.085084	0.00051561	FALSE		10:4251931..4252249:-	-35.8	10
mit-nmiR6	uggagaugagagccugucuuugguagccaagaaugacuugccuguguccucacgcaggguuuugagguuucucagagcuguuugugguuucaugggcagucaucuuggcuaaccugagaagcucucguccuccaug	136		(((((((((((((...((((.(((((((((((.(((((.(((((((...(((((.(.(((((((((....))))))))).).)))))...)))))))))))))))))))).))).)))).)))))))).)))))..	uggagaugagagccugucuuugg	23		0	0	48	0		NA	NA	NA	NA	NA	NA		126.751	0	7.9859	3.4306e-26	3.3419e-27	TRUE		NA	NA	NA	NA	NA	NA		7:24973994..24974314:+	-75.1	7
mit-nmiR7	uggagaagcagggcacgugcacugcuugcacuccgcuuccaccagagaagaccgugccaguucuucaugugcucgucuucuccac	85		((((((((..(((((((((....(((.((((....(((((....).))))...)))).)))....)))))))))..)))))))).	ucaugugcucgucuucuccac	21		0	8	31	13		45.1589	0	6.4969	1.5646e-10	3.2497e-10	TRUE		81.8601	0	7.3551	3.1584e-18	2.766e-19	TRUE		26.8157	0	5.745	5.1012e-07	5.4897e-09	TRUE		6:31952541..31952857:-	-38.4	6
mit-nmiR8	ugaagaggcagagaguagaguacagccaaggaugacuugccgacauugccucgagaaaaaagagugccucaccugcaaguugccggcaaguuuguccuuggcuacauuuggcucucuucuucucaug	127		...(((((.(((((((.((((..(((((((((((((((((((.((((((...(((............)))....))))..)).))))))).))))))))))))..)))).))))))).)))))....	ugaagaggcagagaguagagu	21		0	14	21	15		52.1064	0	6.7034	6.7526e-12	1.4733e-11	TRUE		55.4536	0	6.7932	3.771e-13	2.9722e-14	TRUE		46.9274	0	6.5524	2.8887e-11	3.6797e-13	TRUE		7:3704767..3705085:+	-54.9	7
mit-nmiR9	cgauauuggugagguucaauccgaugauuggcucuacuuguaucaguaaaccagucucagauugagccgcgccaauaucucu	82		.((((((((((.(((((((((.((.((((((...((((......))))..)))))))).))))))))).))))))))))...	uugagccgcgccaauaucucu	21		1	11	5	2		6.94752	36.4542	-2.3915	5.384e-09	9.8554e-09	TRUE		13.2032	39.13	-1.5674	6.143e-06	3.4141e-07	TRUE		36.8715	38.354	-0.056871	0.1515	0.00088792	FALSE		4:20873303..20873621:+	-40.4	4
mit-nmiR10	uggggauaagaucgugcuucguuagccaaggaugacuugccuacggccucucgaagagcuucucgaugguuugcaugcgacucugagcaaccaugacggaggucuuugugugguuuuacaggcagucuccuuggcuaaucuaaguggcucuuaucccucaug	162		.((((((((((.(..((((.((((((((((((.((((.((((..((((.(.((((((.((((((.((((((.((............)))))))))).)))).)))))).).))))....))))))))))))))))))))..)))).).))))))))))....	uaaguggcucuuaucccucaug	22		0	3	1	5		17.3688	0	5.1184	0.0001096	0.00015274	TRUE		2.64065	0	NA	NA	NA	NA		10.0559	0	4.33	0.003898	2.6737e-05	TRUE		9:897837..898155:+	-74.3	9
mit-nmiR11	ucaccuguaguucaugaugaucauuggggagaugaacaagaagauagugguaagaauacuagugaugauacacacaguugaugaugcugaaccaacugaacaagcaccuccaccaucaguugagauuccauugagaagauccacuagagagcgacaaccaucuacuagauauccuccacaugaguauguuaugcuuacugacggg	205		...((((((((.((((((..(((((((((.((((....((.((((.((.((.......((((((..........((((.......))))...(((((((................))))))).((((..........))))))))))......)).)).)))).))...))))))))).))))....))))))...))).)))))	ucaccuguaguucaugaugauc	22		0	0	1	0		NA	NA	NA	NA	NA	NA		2.64065	0	NA	NA	NA	NA		NA	NA	NA	NA	NA	NA		chrUn_random:81766441..81766762:-	-46.01	chrUn_random
mit-nmiR12	uaggagagaugacaccggcuucaugagauggguccagguugguguggaugaagcuggugccaucucuucuag	72		(((((((((((.(((((((((((.........((((........))))))))))))))).))))))))))).	uaggagagaugacaccggcuu	21		1	4	1	2		6.94752	36.4542	-2.3915	5.384e-09	9.8554e-09	TRUE		2.64065	39.13	-3.8893	2.626e-11	1.7927e-12	TRUE		13.4078	38.354	-1.5163	5.6801e-06	5.4967e-08	TRUE		7:1377027..1377345:-	-37.5	7
mit-nmiR13	ugaagaggcagagaguggaaugcagccaaggaugacuugccggcauugccuuguaacaaaaucuccuuguuugcgaguugcuggcaaguuuguccuuggcuaccuuuggcucucuucuucucaug	125		...(((((.(((((((.(((.(.((((((((((((((((((((((....((((((((((.......))).))))))).)))))))))).)))))))))))).).))).))))))).)))))....	uuuggcucucuucuucucaug	21		0	4	4	4		13.895	0	4.7965	0.00067439	0.00090197	TRUE		10.5626	0	4.4009	0.0025775	0.00011579	TRUE		13.4078	0	4.745	0.0006023	4.449e-06	TRUE		1:11761961..11762279:+	-64.1	1
mit-nmiR15	uggagauaagaguccaucuuugguagccaaggaugacuugccuguguccuccugauggcuuuacuggccucagaaaccauuuuggauucacaggcagucuccuuggcuaguauaagugacuucuaucugacaug	134		...(((((.(((((...(((((.((((((((((.((((.(((((((...(((.(((((.(((.(((....)))))))))))..)))..))))))))))))))))))))).)).))).))))).)))))......	uaagugacuucuaucugacaug	22		0	0	4	0		NA	NA	NA	NA	NA	NA		10.5626	0	4.4009	0.0025775	0.00011579	TRUE		NA	NA	NA	NA	NA	NA		8:857715..858034:-	-61.1	8
mit-nmiR16	auuugaucggucgaucauuggugcaugcuuacgagaaauuauccacuuugagugauggguguacccgcacaguuuuauccuuucauaacaugucaacuccaaaaaauaccucaugagagcuaagagccucagagagaucuuuuggagcucacaugcuccgaaaggaugaaaccauacgaguacgcccaucguccaaagugaacaauuccuuacgagccuacaagcugcaccaaugaccgaucgaccaaau	250		(((((.(((((((.(((((((((((.((((..(((.((((...(((((((.(((((((((((((.((....(((((((((((((....(((((...((((((((.((..(((.((((.(((...))))))))))..)).))))))))...)))))....)))))))))))))....)).)))))))))))).))))))))...)))).)))..))))........))))))))))).))))))).)))))	auuugaucggucgaucauuggugc	24		0	0	2	0		NA	NA	NA	NA	NA	NA		5.28129	0	3.4009	0.056481	0.0020838	TRUE		NA	NA	NA	NA	NA	NA		8:30123343..30123663:+	-113.2	8
mit-nmiR17	uagugaucuugguuuauugcauaaaacaaaauauuuuuuagcaagaacuuuaagaugauugauaug	66		((((.((((((((((.((((.(((((.........))))))))))))))..))))).)))).....	uagugaucuugguuuauugca	21		0	0	0	1		3.47376	0	NA	NA	NA	NA		NA	NA	NA	NA	NA	NA		NA	NA	NA	NA	NA	NA		chrUn_random:20230991..20231311:+	-12.2	chrUn_random
mit-nmiR18	acgaaucugacgauuugaguuggcuuagccauaaucacgaguuugaacucaaccuaggucaagggaaaccuauggaaaucauuuuuucacaaagggaaccuauuaaaaaaugguuuucauauguuucccucggcuagguugaguucaaacucgugauugacuaagccaacucaaaucguuggauucguuu	190		((((((((((((((((((((((((((((...((((((((((((((((((((((((((.((.((((((((.(((((((((((((((((.....(((...)))...))))))))))))))))).)))))))).)))))))))))))))))))))))))))).))))))))))))))))))))))))))))..	acgaaucugacgauuugaguuggc	24		0	0	9	2		6.94752	0	3.7965	0.029011	0.031808	FALSE		23.7658	0	5.5708	1.9334e-06	1.1101e-07	TRUE		NA	NA	NA	NA	NA	NA		11:16086654..16086975:-	-120.4	11
mit-nmiR19	gcucggaagugaguuugcucggccgagauauaggugucaagcccuccuucuagcgcca	58		(((.(((((.(((...(((..(((........)))....))).)))))))))))....	aagcccuccuucuagcgcca	20		1	7	4	2		6.94752	36.4542	-2.3915	5.384e-09	9.8554e-09	TRUE		10.5626	39.13	-1.8893	6.0288e-07	3.5801e-08	TRUE		23.4637	38.354	-0.70895	0.0023603	1.7032e-05	FALSE		2:4356979..4357296:-	-17.3	2
mit-nmiR20	uggagaagcagggcacguguucgugccaucggaacgguggcggcggcaacgcgugcccgcccucuccagc	70		((((((.((.(((((((((((((((((((((...))))))).))))..))))))))))))..))))))..	uggagaagcagggcacguguu	21		2	129	233	169		587.065	72.9084	3.0094	7.8499e-68	4.5826e-67	TRUE		615.271	78.2599	2.9749	5.3428e-81	9.0827e-82	TRUE		432.402	76.7081	2.4949	2.1551e-43	5.605e-45	TRUE		9:9325850..9326168:+	-43.5	9
mit-nmiR21	uuguagguucuacacguaaaauauaugaaaguuaauuagauguuucgguuaaaagaauuagauauagagaccgcauauaaucucuuauaguuaaaagaauuacaugcaaucucuauaucuaauucuuuuagcccaaaauaucuaauuaacuuucacauauauuacauguagaaccuacaagu	182		((((((((((((((.((((.((((.((((((((((((((((((((.((((((((((((((((((((((((..((((.((((.((((........)))))))).))))..))))))))))))))))))))))))..)))))))))))))))))))).)))).)))).))))))))))))))..	auauuacauguagaaccuacaagu	24		0	5	1	3		10.4213	0	4.3815	0.004323	0.0053665	TRUE		2.64065	0	NA	NA	NA	NA		16.7598	0	5.0669	9.7287e-05	8.2061e-07	TRUE		11:7080021..7080342:-	-93.5	11
mit-nmiR22	aacaaaggugguuggauuuugaugaaagcuacucauaaauccgauuucgccuuuucuauga	61		...((((((((((((((((..((((.......)))))))))))))..))))))).......	aacaaaggugguuggauuuugaug	24		0	4	0	1		3.47376	0	NA	NA	NA	NA		NA	NA	NA	NA	NA	NA		13.4078	0	4.745	0.0006023	4.449e-06	TRUE		chrUn_random:70242661..70242982:-	-16.8	chrUn_random
mit-nmiR23	ugacaggagagagugagcacacgccggggguaaauggcaugacggggugcuguuuccguugcgugcucaaaucucuuguugucaac	86		(((((.((((((.(((((((.((.((((....((((((((......)))))))))))).)).)))))))..))))))..)))))..	ugacaggagagagugagcac	20		6	35	119	52		180.635	218.725	-0.27604	4.5282e-09	8.5052e-09	FALSE		314.237	234.78	0.42054	0.62357	0.0218	FALSE		117.318	230.124	-0.97198	1.6626e-18	2.8432e-20	FALSE		4:21077440..21077755:+	-38.5	4
mit-nmiR24	uuugccugaagaugaagagaguggaaugcagccaaggaugacuugccggcauaagcuggaagaagagucucuucacaugcaaguugucggcaaguuuguccuuggcuacacuuggcucucuucuucucaugcaaagc	137		(((((.(((.((.(((((((((.((.((.((((((((((((((((((((((...(((((((((......))))).)).))....)))))))))).)))))))))))).)).)).))))))))).))))).)))))..	uuugccugaagaugaagagagu	22		0	0	18	1		3.47376	0	NA	NA	NA	NA		47.5317	0	6.5708	1.5058e-11	1.0971e-12	TRUE		NA	NA	NA	NA	NA	NA		9:28042320..28042639:-	-72.8	9
mit-nmiR25	acgauguacgaauaugagauguguucuuccgacuuauuugacauuuguuuugaugguggugccgucggagauggccugaugcaagaucuucauagaacucgucucucgaaaccggaagaacacaucucaucucguccaucgucc	144		((((((.((((..((((((((((((((((((..((....(((....(((((((.(((..(((.(((((.......))))))))..))).)))..))))..))).....))..)))))))))))))))))).)))).))))))..	acgauguacgaauaugagaug	21		0	1	42	0		NA	NA	NA	NA	NA	NA		110.907	0	7.7932	1.8541e-23	1.7665e-24	TRUE		3.35196	0	NA	NA	NA	NA		1:5306872..5307190:+	-57.9	1
mit-nmiR26	agcgaugaaagguccacuaauauaaaugucaaagggugccgcucagcaacugcguugauggcaacgcugagcggcuucgcuaggcauuuguaucaguggcccuuucgucguuug	114		((((((((((((.(((((.(((((((((((..((.(.((((((((((...(((.......)))..))))))))))..).)).))))))))))).))))).))))))))))))..	ucaguggcccuuucgucguuug	22		0	0	62	0		NA	NA	NA	NA	NA	NA		163.72	0	8.3551	2.6413e-32	2.7591e-33	TRUE		NA	NA	NA	NA	NA	NA		chrUn_random:138487802..138488120:+	-63.5	chrUn_random
mit-nmiR27	uaaagcugccagcaugaucugaucuuuccccucauaagaagccaaucagaucaucuggcaguuucauc	68		..((((((((((.((((((((((.((((.........))))...))))))))))))))))))))....	uaaagcugccagcaugaucuga	22		9	106	656	183		635.698	328.088	0.95426	3.7346e-05	5.4876e-05	FALSE		1732.26	352.17	2.2983	1.2308e-156	3.1386e-157	TRUE		355.307	345.186	0.041692	0.00052315	4.2408e-06	FALSE		1:3895761..3896080:+	-28.8	1
mit-nmiR28	ucaagcugccagcaugaucugauaacuccauccucuuuuaucuuccagaucauggaugaggacaugcagaucauguugcagcuucagcuac	91		..(((((((.(((((((((((.((..(((.((.(((...((((...))))...))).)))))..)))))))))))))))))))).......	ucaagcugccagcaugaucuga	22		2	13	50	33		114.634	72.9084	0.65288	0.67552	0.67552	FALSE		132.032	78.2599	0.75455	0.050323	0.0019832	FALSE		43.5754	76.7081	-0.81586	3.8032e-06	3.7982e-08	FALSE		7:1098000..1098319:-	-35.1	7
mit-nmiR29	ugaagauaagauccugacuuggguagccaaggaugacuugccuaugaucucuccauggucuucagugcugcaaucaaaaccuuugugugguuuauaggcagucuccuuggcuaaucuaaguggcucuuuuccuucaug	138		((((((.((((.((..(((((((((((((((((.((((.((((((((.((..(((.(((......((...))......)))..)).).)).))))))))))))))))))))).)))))))))).)))).).)))))..	ugaagauaagauccugacuuggg	23		0	2	54	3		10.4213	0	4.3815	0.004323	0.0053665	TRUE		142.595	0	8.1558	7.4776e-29	7.6271e-30	TRUE		6.70391	0	3.745	0.026548	0.00016326	TRUE		10:21178837..21179154:+	-53.3	10
mit-nmiR30	uccuuaugccaacgauucuacugauggaaauaucgcauaugcucaaugguaaaucgaagugagauagagucagcacauacucaugaguaaaccuugugguauuuuugucaacagagucgacgacgugaggaga	133		((((((((.(..(((((((..((((((((((((((((..((((((..((((........(((.......))).....))))..)))))).....))))))))))))))))..)))))))..).))))))))..	aacagagucgacgacgugaggaga	24		0	4	44	3		10.4213	0	4.3815	0.004323	0.0053665	TRUE		116.188	0	7.8603	2.2321e-24	2.1503e-25	TRUE		13.4078	0	4.745	0.0006023	4.449e-06	TRUE		6:31721043..31721363:+	-46.8	6
mit-nmiR31	ugacaacgagagagagcacgccgguccgaggcccaugccggcugccaugguccaguacuagcgugcuccuucucguugucacc	83		((((((((((((.((((((((.(((.(..((.(((((.(....).))))).)).).))).)))))))).))))))))))))..	gugcuccuucucguugucacc	21		1	8	9	8		27.7901	36.4542	-0.39152	0.0076176	0.0089181	FALSE		23.7658	39.13	-0.71939	0.0033574	0.00015004	FALSE		26.8157	38.354	-0.5163	0.00915	6.1083e-05	FALSE		9:4509591..4509909:+	-46.9	9
mit-nmiR34	uuccacagcuuucuugaacggcagucaucuucccauggugcaugucucaguugcaguucaauaaagcugugggaaa	76		((((((((((((.((((((((((..((((.......))))..)))).........)))))).))))))))))))..	uuccacagcuuucuugaacgg	21		32	107	45	73		253.584	1166.53	-2.2017	1.0718e-223	1.1576e-222	TRUE		118.829	1252.16	-3.3975	8.3741e-289	2.4201e-289	TRUE		358.659	1227.33	-1.7748	1.5971e-170	7.3842e-172	TRUE		1:7522453..7522771:-	-29.7	1
mit-nmiR35	uguguggaccccaaucgaggcgggcaucaucgauuccgccuucgaagaugcaccauaugccucucccgucuugcuugucugcgcaaug	88		(((((((((...((.(((((((((((((.((((........)))).)))))..............)))))))).)))))))))))...	uguguggaccccaaucgaggc	21		0	0	15	0		NA	NA	NA	NA	NA	NA		39.6097	0	6.3078	6.6724e-10	4.3171e-11	TRUE		NA	NA	NA	NA	NA	NA		5:6006487..6006805:+	-32.1	5
mit-nmiR36	ucuuuaaucacgagaaaaacguugugaaguacagcacugaaaucaaaauagugauuucacaccucaaacuuagcccguguuuucccgccaucgcauuauucugauuucagugcuguauuccacagcauuuuucucgugacuaaagacg	148		((((((.((((((((((((.((((((.((((((((((((((((((.(((((((............((((.........))))...........))))))).)))))))))))))))))).)))))).)))))))))))).))))))..	uuuuucucgugacuaaagacg	21		4	10	44	11		38.2113	145.817	-1.9321	1.3621e-26	4.7455e-26	TRUE		116.188	156.52	-0.42988	6.3696e-06	3.5175e-07	FALSE		33.5196	153.416	-2.1944	1.1633e-27	2.6404e-29	TRUE		10:18723218..18723536:+	-66	10
mit-nmiR38	gagagcuuccuucaguccacucaugggugguauugggguuugaaucagcugccgacucauucauucacacacucaguggaaaggaagugacaguucucgccaccgcacagcagcagacaggagaggucucggacuugagcuaccuacugugugaaugagugaaugaugcgggagauuauucucucucuuccauuccauacuuggacugaagggagcuccucuu	223		..(((((((((((((((((...((((((((....((((...((((...((.(((..(((((((((((..(((.((((((..((.((((...((.((((.((.(.((......)).)...)).)))).))...))))...))..)))))).)))..)))))))))))..))).))...)))).))))...))).)))))...))))))))))))))))).....	uggacugaagggagcuccucuu	22		15	146	320	316		1097.71	546.813	1.0054	1.2348e-09	2.3814e-09	TRUE		845.007	586.949	0.52573	0.030437	0.0012217	FALSE		489.386	575.311	-0.23337	1.4411e-13	2.1939e-15	FALSE		7:24546574..24546893:-	-94.2	7
mit-nmiR40	ggaaugaaguuugauccaagauccuuccacaugcuuucccucuucauauguuaugggguuucuuguuugguuuggaugugaucucggaccaggcuucauuccac	104		(((((((((((((.(((.((((((.((((((.((.......(((((((...)))))))......)).))...)))).).))))).))).)))))))))))))..	ucggaccaggcuucauuccac	21		4	293	288	272		944.862	145.817	2.6959	7.909e-92	5.1768e-91	TRUE		760.506	156.52	2.2806	5.3617e-69	8.1554e-70	TRUE		982.123	153.416	2.6785	8.9709e-107	3.3936e-108	TRUE		2:17984457..17984776:-	-40.02	2
mit-nmiR41	ucucgucgcucgacaacuacaucgacgcugauuuagaugcaucugcaucugcgucgauguaguuguugagcgaugaaagg	80		..((((((((((((((((((((((((((......((((((....))))))))))))))))))))))))))))))))....	ucucgucgcucgacaacuaca	21		0	0	133	0		NA	NA	NA	NA	NA	NA		351.206	0	9.4562	1.1144e-59	1.5839e-60	TRUE		NA	NA	NA	NA	NA	NA		10:32676163..32676481:-	-54.8	10
mit-nmiR42	uucgcaggagagaugaugccgcugucguuuaggguucacagaacucgcagcuuuggcagacagcgguaucaucuacugcggagg	84		(((((((...(((((((((((((((((((..((((((...))))))........))).)))))))))))))))).)))))))..	uucgcaggagagaugaugccgcu	23		0	1	12	0		NA	NA	NA	NA	NA	NA		31.6878	0	5.9859	3.3389e-08	2.113e-09	TRUE		3.35196	0	NA	NA	NA	NA		chrUn_random:74512641..74512960:+	-48.4	chrUn_random
mit-nmiR43	uugaaaaugagagagagcacgcugguccaugacccaugccagcuuccaugguuguguacuagcgugcuccuucugguugucaacc	85		((((.(((.((((.((((((((((((.(((((((.(((........)))))))))).)))))))))))).)))).))).))))..	ugcuccuucugguugucaacc	21		0	0	10	0		NA	NA	NA	NA	NA	NA		26.4065	0	5.7228	4.9077e-07	2.9345e-08	TRUE		NA	NA	NA	NA	NA	NA		8:31133058..31133376:-	-41.4	8
mit-nmiR44	gagagccaaguguagccaaggacaaacuugccaacaacuugcagugaaggcacucuucuuccagcaugugucggcaagucauccuuggcugcauucgacucucug	105		(((((.(.((((((((((((((...(((((((.(((.(.(((.(.(((((......)))))).))).)))).)))))))..)))))))))))))).).)))))..	uuggcugcauucgacucucug	21		0	18	11	23		79.8964	0	7.3201	4.3185e-17	1.2778e-16	TRUE		29.0471	0	5.8603	1.2691e-07	7.8593e-09	TRUE		60.3352	0	6.9149	6.278e-14	9.6756e-16	TRUE		9:28037783..28038101:+	-53.1	9
mit-nmiR45	ggagauggaucaguucgugcaccacgauagcugcccuggccucaaccggcggcacgaacugauugaucuccug	73		((((((.(((((((((((((.((......(((.....))).......))..))))))))))))).))))))..	cacgaacugauugaucuccug	21		0	15	7	11		38.2113	0	6.2559	3.912e-09	7.4122e-09	TRUE		18.4845	0	5.2082	3.1918e-05	1.6874e-06	TRUE		50.2793	0	6.6519	6.0834e-12	8.1659e-14	TRUE		7:25057010..25057328:-	-38	7
mit-nmiR46	ugccuggcucccuguacgccacacauguagaucgauaucuauggggagauuggcuacuguggguggcgugcaaggagccaagcacg	86		(((.(((((((.((((((((((.(((((((.(((((.(((....))).))))))))).))).)))))))))).))))))).)))..	ugccuggcucccuguacgcca	21		0	16	12	9		31.2638	0	5.9664	1.0669e-07	1.8661e-07	TRUE		31.6878	0	5.9859	3.3389e-08	2.113e-09	TRUE		53.6313	0	6.745	1.3034e-12	1.9143e-14	TRUE		5:303915..304231:+	-49.2	5
mit-nmiR47	uaucguaaaggguccaugaaugggguugaagacacuaugauguugaaccucacaugcccuauguuaggguuugauccugacagugauuucaaaaggcgcucgcauacucgccuugccuugccugagcacuuaggcgagcaugcaagcgccuuuugaaaucaccgucgggaucaaacccuaacauggggcauaugagguucaacaucuuagugucuucaaccccauucauggacccuuuacgauacc	246		(((((((((((((((((((((((((((((((((((((.((((((((((((((.((((((((((((((((((((((((((((.((((((((((((((((((.((((.(((((((((((......).)))...))))))).)))).)))))))))))))))))).)))))))))))))))))))))))))))).)))))))))))))).)))))))))))))))))))))))))))))))))))))..	auucauggacccuuuacgauacc	23		0	0	2	0		NA	NA	NA	NA	NA	NA		5.28129	0	3.4009	0.056481	0.0020838	TRUE		NA	NA	NA	NA	NA	NA		chrUn_random:47674068..47674388:+	-203.7	chrUn_random
