# Supplementary material for: High-throughput sequencing of small RNAs revealed the diversified cold-responsive pathways during cold stress in the wild banana (Musa itinerans)
Source: BMC Plant Biol. 2018 Nov 29;18:308. doi: 10.1186/s12870-018-1483-2 (PMC6263057; doi:10.1186/s12870-018-1483-2)
Supplement: Supplementary file 7 — Table S6. ta-siRNA mapped to Banana Genome A. (XLS 42 kb) [file 12870_2018_1483_MOESM7_ESM.xls]

## Sheet: Table S6
Table S6. ta-siRNA mapped to Banana Genome A
TAS from sRNA mapped to Banana Genome A
>L_0_34716_x1
TTCATCCCAGGCTTCTTACCC
>L_0_40739_x7
CCCTCTTCTCCAGTCTATCCCT
>L_0_70456_x2
AGAAGAATATTAGAGCCTGTG
>L_0_82406_x13
TCTCTTCTCGCTTCCCACT
>L_0_94737_x1
CTCGCTTCCCACTTGCCCTCT
>L_0_106183_x1
TTTGTATCTTGCGTTCAGAGG
>L_0_112222_x4
ATAGACTGGAGAAGAGGGCAAGTG
>L_0_133891_x1
TCTTCTCGCTTCCCACTTGC
>L_0_169337_x3
TCTCTTCTCGCTTCCCACTT
>L_0_174287_x1
TGAAGGAGTAGAAGGAAATACC
>L_0_184261_x3
TCTTCTCGCTTCCCACTTGCC
>L_0_207030_x3
CTTCTCGCTTCCCACTTGCCC
>L_0_232455_x1
TGCGACAAACTCAACTGGTCA
>L_0_232540_x1
TCTCTTCTCGCTTCCCAC
>L_0_234418_x1
TTAGTTTTTGTATCTTGCGTT
>L_0_262388_x4
CCCTCTTCTCCAGTCTATC
>L_0_267865_x1
TCTTCTCGTGACCAGTTGAGTT
>L_0_281211_x1
CCTCTTCTCCAGTCTATCCCTC
>L_0_293435_x3
GATAGACTGGAGAAGAGGGC
>L_0_335328_x1
TCTCCTCTGAACGCAAGATACA
>L_0_343925_x1
TAGACTGGAGAAGAGGGCAAGT
>L_0_377052_x1
CACAGGCTCTAATATTCTTCT
>L_0_384542_x1
CTCGTGACCAGTTGAGTTTGT
>L_0_409272_x1
CTTGCCCTCTTCTCCAGT
>L_0_409429_x1
CTTCTCGTGACCAGTTGAGTT
>L_0_422899_x1
ATCCCAGGCTTCTTACCCGTT
>L_0_480403_x1
ATAGACTGGAGAAGAGGGCA
>L_0_514883_x3
CTCCTTCTTCATCCCAGGCTT
>L_0_535026_x1
CAGGCTCTAATATTCTTCTCG
>L_0_535787_x1
CTCAAGAGGGATAGACTGGAG
>L_0_563375_x1
CATCCCAGGCTTCTTACCCGT
>L_0_626402_x1
TAGACTGGAGAAGAGGGC
>L_0_662102_x2
TAGACTGGAGAAGAGGGCA
>L_0_681591_x11
GATAGACTGGAGAAGAGGGCA
>L_0_713410_x6
TCTCTTCTCGCTTCCCACTTGC
>L_0_753051_x1
TATTCTTCTCGTGACCAGTTG
>L_0_764660_x1
TTCTTCATCCCAGGCTTCTTA
>L_0_806220_x4
AGCGACGAAGAGATGAGGTA
>L_0_810071_x1
AGACTGGAGAAGAGGGCA
>L_0_857965_x1
CCCTCTTCTCCAGTCTATCC
>L_0_873511_x91
TCTCTTCTCGCTTCCCACTTG
>L_0_875930_x1
TCACGAGAAGAATATTAGAGC
>L_0_884656_x1
TCGCTTCCCACTTGCCCTCTT
>L_0_918787_x1
TCGCTTCCCACTTGCCCTCTTC
>L_0_940283_x3
AGCGACGAAGAGATGAGGT
>L_0_986897_x102
CCCTCTTCTCCAGTCTATCCC
>L_0_1004124_x1
CTTGCCCTCTTCTCCAGTCTATC
>L_0_1089167_x1
TAGCTCAAGAGGGATAGACTGG
>L_0_1126205_x1
TTCATGGATGAAGGAGTAGAA
>L_0_1154488_x1
CGCTTCCCACTTGCCCTCTTCT
>L_0_1163017_x2
TTCTTCATCCCAGGCTTCTT
>L_0_1167786_x3
TCTCGCTTCCCACTTGCCCTC
>L_0_1183599_x1
CTCTTCTCGCTTCCCACT
>L_0_1196242_x1
TACATTGCGACAAACTCAACT
>L_0_1200973_x1
TCTTCTCGTGACCAGTTGAGT
>L_0_1229752_x1
TCGTGACCAGTTGAGTTTGTC
>L_0_1235019_x1
TTGAGTTTGTCGCAATGTAC
>L_0_1343492_x1
ATTTTCATGGATGAAGGAGTA
>L_0_1345202_x1
TCTCGTGACCAGTTGAGTTTGT
>L_0_1349493_x1
CGCTTCCCACTTGCCCTCTTC
>L_0_1354487_x3
TCTCGTGACCAGTTGAGTTTG
>L_0_1393454_x2
CTTCTTCATCCCAGGCTTCTT
>L_0_1405552_x1
TAAGAAGCCTGGGATGAAGAAG
>L13_35975_x2
TTCATCCCAGGCTTCTTACCC
>L13_42094_x7
CCCTCTTCTCCAGTCTATCCCT
>L13_46340_x1
TTGAGTTTGTCGCAATGTACA
>L13_85316_x15
TCTCTTCTCGCTTCCCACT
>L13_96443_x1
TCCCACTTGCCCTCTTCTCCA
>L13_111124_x1
TCTTCATCCCAGGCTTCTTAC
>L13_116280_x2
ATAGACTGGAGAAGAGGGCAAGTG
>L13_163142_x1
TCGCTTCCCACTTGCCCTCTTC
>L13_176110_x5
TCTCTTCTCGCTTCCCACTT
>L13_215041_x7
CTTCTCGCTTCCCACTTGCCC
>L13_245709_x1
TCTTACCCGTTCTTTCGTTTCA
>L13_263507_x2
TCTTCTCCAGTCTATCCCTCT
>L13_270151_x1
TCATCCCAGGCTTCTTACCCG
>L13_275957_x1
TCGCTTCCCACTTGCCCTCTT
>L13_277555_x1
CTCTTCTCGCTTCCCACTTGC
>L13_304287_x2
GATAGACTGGAGAAGAGGGC
>L13_325725_x1
TAAATAGCTCAAGAGGGAT
>L13_370562_x1
ATAGACTGGAGAAGAGGGC
>L13_371618_x2
TCGTGACCAGTTGAGTTTGTC
>L13_384702_x1
TTCTTCATCCCAGGCTTCTTA
>L13_402966_x3
TCTTGAGCTATTTAGGGTATT
>L13_425180_x1
CTTGCCCTCTTCTCCAGT
>L13_498814_x6
ATAGACTGGAGAAGAGGGCA
>L13_533012_x1
TTACCTCATCTCTTCGTCGCT
>L13_582429_x1
TCCTTCTTCATCCCAGGCTTC
>L13_585174_x1
CATCCCAGGCTTCTTACCCGT
>L13_606769_x3
TCCCAGGCTTCTTACCCGTTC
>L13_650219_x1
TAATATTCTTCTCGTGACCAG
>L13_650659_x3
TAGACTGGAGAAGAGGGC
>L13_650908_x1
AGCGACGAAGAGATGAGGTA
>L13_678951_x1
CACTTGCCCTCTTCTCCAGTCT
>L13_688022_x1
TAGACTGGAGAAGAGGGCA
>L13_703848_x1
CATCCCAGGCTTCTTACCCGTT
>L13_741234_x5
TCTCTTCTCGCTTCCCACTTGC
>L13_757382_x1
TCCTTCTTCATCCCAGGCTT
>L13_827677_x3
CCCTCTTCTCCAGTCTAT
>L13_841792_x1
AGACTGGAGAAGAGGGCA
>L13_843694_x1
TGCCCTCTTCTCCAGTCTATC
>L13_860397_x2
TAGCTCAAGAGGGATAGACTG
>L13_891506_x6
CCCTCTTCTCCAGTCTATCC
>L13_899268_x1
TTCTCCAGTCTATCCCTCTTG
>L13_907366_x1
CCTCTTCTCCAGTCTATCCC
>L13_907675_x148
TCTCTTCTCGCTTCCCACTTG
>L13_910111_x1
TCACGAGAAGAATATTAGAGC
>L13_921750_x2
TCTTCTCGCTTCCCACTTGCCC
>L13_928440_x1
ACCTCATCTCTTCGTCGCTCA
>L13_937688_x2
CTTACCCGTTCTTTCGTTTCA
>L13_945889_x2
GATAGACTGGAGAAGAGGG
>L13_953716_x1
AGCGACGAAGAGATGAGGTAA
>L13_976502_x1
AGCGACGAAGAGATGAGGT
>L13_986253_x1
TAAGAAGCCTGGGATGAAGAA
>L13_997586_x4
GATAGACTGGAGAAGAGGGCA
>L13_1024290_x175
CCCTCTTCTCCAGTCTATCCC
>L13_1061296_x1
TATCTCCTCTGAACGCAAGATA
>L13_1083063_x1
TTCTTCATCCCAGGCTTCTTACC
>L13_1091010_x1
CAGTCTATCCCTCTTGAG
>L13_1103931_x1
CGCTTCCCACTTGCCCTCTTC
>L13_1107147_x1
CTCTTCTCCAGTCTATCCCTC
>L13_1130661_x1
TAGCTCAAGAGGGATAGACTGG
>L13_1160915_x1
TTCTTCTCGTGACCAGTTGAGTT
>L13_1198285_x1
ATAGACTGGAGAAGAGGGCAAG
>L13_1198504_x1
CGCTTCCCACTTGCCCTCTTCT
>L13_1220356_x1
TTAGTTTTTGTATCTTGCGTTC
>L13_1259843_x3
CCCTCTTCTCCAGTCTATC
>L13_1285734_x1
CCAGGCTTCTTACCCGTTCTT
>L13_1318298_x1
CCTCTTCTCCAGTCTATCCCT
>L13_1327691_x7
CTCCTTCTTCATCCCAGGCTT
>L13_1340691_x4
CTCCTTCTTCATCCCAGGCT
>L13_1396748_x1
TCTCGTGACCAGTTGAGTTTGT
>L13_1436875_x1
TCACAGGCTCTAATATTCTTC
>L13_1440800_x2
TATCCCTCTTGAGCTATTTAG
>L13_1446566_x4
CTTCTTCATCCCAGGCTTCTT
>L13_1452925_x1
AAGAGGGCAAGTGGGAAGCGA
>L28_141607_x1
AGCGACGAAGAGATGAGGTA
>L28_233876_x1
TCTCTTCTCGCTTCCCACTTG
>L28_305516_x1
AGCGACGAAGAGATGAGG
>L28_390374_x9
CCCTCTTCTCCAGTCTATCCC
>L28_404412_x2
CTCCTTCTTCATCCCAGGCTT
>L28_426489_x2
TCTCTTCTCGCTTCCCACT
>L28_681443_x1
CTTCCCACTTGCCCTCTTCTC
>L28_698828_x1
CCCTCTTCTCCAGTCTATC
>L_4_34240_x1
TTCATCCCAGGCTTCTTACCC
>L_4_44286_x1
TTGAGTTTGTCGCAATGTACA
>L_4_69385_x1
AGAAGAATATTAGAGCCTGTG
>L_4_71144_x10
CTTACCCGTTCTTTCGTT
>L_4_81343_x9
TCTCTTCTCGCTTCCCACT
>L_4_83349_x2
TTCTTCATCCCAGGCTTCTTAC
>L_4_93429_x1
CTCGCTTCCCACTTGCCCTCT
>L_4_102369_x2
AAACGAAAGAACGGGTAAGA
>L_4_110926_x1
ATAGACTGGAGAAGAGGGCAAGTG
>L_4_125163_x1
TTCTCGCTTCCCACTTGCCCTC
>L_4_131474_x8
CTTACCCGTTCTTTCGTTTC
>L_4_168289_x3
TCTCTTCTCGCTTCCCACTT
>L_4_183225_x3
TCTTCTCGCTTCCCACTTGCC
>L_4_187319_x1
TATCTCCTCTGAACGCAAGAT
>L_4_206185_x2
GATAGACTGGAGAAGAGG
>L_4_209255_x1
TTACCCGTTCTTTCGTTTCATC
>L_4_223874_x1
TTCTCGCTTCCCACTTGCCCT
>L_4_235146_x4
TCTTACCCGTTCTTTCGTTTCA
>L_4_258281_x1
TCATCCCAGGCTTCTTACCCG
>L_4_277904_x2
CCGTTCTTTCGTTTCATCTCT
>L_4_291104_x11
GATAGACTGGAGAAGAGGGC
>L_4_313780_x1
TTCTCGTGACCAGTTGAGTTT
>L_4_335382_x1
TTTCATCTCTTCTCGCTTCCCACT
>L_4_362799_x2
TCACAGGCTCTAATATTCTT
>L_4_385792_x2
TCTTGAGCTATTTAGGGTATT
>L_4_388971_x4
AAACGAAAGAACGGGTAAGAA
>L_4_407081_x1
CTTCTCGTGACCAGTTGAGTT
>L_4_429025_x1
TAAGAAGCCTGGGATGAAG
>L_4_477290_x3
ATAGACTGGAGAAGAGGGCA
>L_4_509342_x1
TTACCCGTTCTTTCGTTTCATCT
>L_4_511253_x4
CTCCTTCTTCATCCCAGGCTT
>L_4_521574_x2
TATCTCCTCTGAACGCAAGATA
>L_4_531295_x1
CAGGCTCTAATATTCTTCTCG
>L_4_559777_x1
CATCCCAGGCTTCTTACCCGT
>L_4_580680_x2
TCCCAGGCTTCTTACCCGTTC
>L_4_638560_x1
AAGGAAGCAGACGGCTGCAAG
>L_4_658192_x2
TAGACTGGAGAAGAGGGCA
>L_4_709174_x3
TCTCTTCTCGCTTCCCACTTGC
>L_4_758407_x1
TCTTACCCGTTCTTTCGTTT
>L_4_760359_x3
TTCTTCATCCCAGGCTTCTTA
>L_4_772132_x1
TTGTATCTTGCGTTCAGAGGA
>L_4_775740_x1
CATTGCGACAAACTCAACTGG
>L_4_782539_x1
TACCCGTTCTTTCGTTTCATC
>L_4_805155_x1
AGACTGGAGAAGAGGGCA
>L_4_808615_x1
TTCTTCATCCCAGGCTTCT
>L_4_841357_x1
CTCGCTTCCCACTTGCCC
>L_4_853093_x3
CCCTCTTCTCCAGTCTATCC
>L_4_868503_x142
TCTCTTCTCGCTTCCCACTTG
>L_4_886336_x2
TCTTACCCGTTCTTTCGTT
>L_4_890784_x1
TTTGTCGCAATGTACAGAGTGTT
>L_4_897395_x57
CTTACCCGTTCTTTCGTTTCA
>L_4_898256_x2
TTTGTCGCAATGTACAGAGTGT
>L_4_905404_x1
GATAGACTGGAGAAGAGGG
>L_4_915886_x1
GTTCTTTCGTTTCATCTCTTC
>L_4_942489_x1
TTCCCACTTGCCCTCTTCTCC
>L_4_956881_x1
CTATCCCTCTTGAGCTATTT
>L_4_964139_x2
CTTCTCGCTTCCCACTTGCCC
>L_4_966304_x1
ATAGACTGGAGAAGAGGGCAA
>L_4_981250_x64
CCCTCTTCTCCAGTCTATCCC
>L_4_985409_x3
TTAGAGCCTGTGAGACGAAGG
>L_4_1000383_x5
CTTACCCGTTCTTTCGTTT
>L_4_1012599_x20
TCTTACCCGTTCTTTCGTTTC
>L_4_1086736_x1
TCTCGTGACCAGTTGAGTTTG
>L_4_1088504_x1
TCTCCTCTGAACGCAAGATAC
>L_4_1104490_x1
TCCCAGGCTTCTTACCCGTTCT
>L_4_1130716_x1
CTTGCCCTCTTCTCCAGTCTAT
>L_4_1162718_x1
ATCTCTTCTCGCTTCCCACT
>L_4_1189171_x1
TTGCGACAAACTCAACTGGTCA
>L_4_1221860_x1
TTTCGTTTCATCTCTTCTCGCT
>L_4_1235925_x1
ATCTCTTCTCGCTTCCCACTT
>L_4_1245220_x3
ATCTCTTCTCGCTTCCCACTTG
>L_4_1314781_x3
CTTCTTCATCCCAGGCTTCTT
>L_4_1325175_x8
GATAGACTGGAGAAGAGGGCA
>L_4_1338423_x2
TCTCGTGACCAGTTGAGTTTGT
>L_4_1350296_x3
TTTGTCGCAATGTACAGAGTG
>L_4_1390906_x2
AGTGGGAAGCGAGAAGAGATG
