# Supplementary material for: High-throughput sequencing of small RNAs revealed the diversified cold-responsive pathways during cold stress in the wild banana (Musa itinerans)
Source: BMC Plant Biol. 2018 Nov 29;18:308. doi: 10.1186/s12870-018-1483-2 (PMC6263057; doi:10.1186/s12870-018-1483-2)
Supplement: Supplementary file 10 — Table S7. Annotation of miRNA targets mapped to Banana Genome A. (XLS 499 kb) [file 12870_2018_1483_MOESM10_ESM.xls]

## Sheet: Table S7
Table S7. Annotation of miRNA targets mapped to Banana Genome A
geneID	miRNA	InterPro description
GSMUA_Achr10G00320_001	zma-miR529-5p	HAD-like domain
GSMUA_Achr10G00380_001	osa-miR395o,bdi-miR395p-3p	Bi-functional UDP-rhamnose/UDP-galactose transporter||Domain of unknown function DUF250
GSMUA_Achr10G00390_001	osa-miR444a-3p.2	Domain of unknown function DUF630||Domain of unknown function DUF1692||Domain of unknown function DUF632
GSMUA_Achr10G00720_001	hbr-miR156	HAD-like domain||NLI interacting factor||Double-stranded RNA-binding-like
GSMUA_Achr10G01010_001	ath-miR156i	Callose synthase||Vacuolar protein sorting-associate Vta1, N-terminal||Glycosyl transferase, family 48||1,3-beta-glucan synthase subunit FKS1-like, domain-1
GSMUA_Achr10G01340_001	ath-miR156g	Lipase, class 3||Alpha/Beta hydrolase fold
GSMUA_Achr10G02150_001	vvi-miR156h,gra-miR166c	Villin-2/3/4/5, plant||Villin headpiece||Gelsolin||Gelsolin domain||ADF-H/Gelsolin-like domain
GSMUA_Achr10G02170_001	ath-miR156i	Gelsolin||ADF-H/Gelsolin-like domain
GSMUA_Achr10G02390_001	osa-miR396f-5p	Zinc finger, C2H2||Zinc finger, C2H2-like
GSMUA_Achr10G02910_001	aly-miR169h-3p	Ribosomal protein L11, C-terminal||Ribosomal protein L11, conserved site||Ribosomal protein L11||Ribosomal protein L11, N-terminal
GSMUA_Achr10G02970_001	novel_23,gma-miR156g,pta-miR156a,ath-miR157a-5p,ath-miR157d,cca-miR156b,hbr-miR156,osa-miR156l-5p,mtr-miR156g-5p,gma-miR156r,vvi-miR156h,ath-miR156i,ahy-miR156a,stu-miR156f-5p,ghr-miR156c,zma-miR529-5p,pta-miR156b,ath-miR156g,osa-miR156k,ath-miR156a-5p,zma-miR156k-5p	Transcription factor, SBP-box
GSMUA_Achr10G03070_001	vvi-miR156h,ath-miR156i,ahy-miR156a	Protein kinase-like domain||Serine/threonine-protein kinase, active site||Protein kinase, catalytic domain||Serine/threonine- / dual-specificity protein kinase, catalytic domain
GSMUA_Achr10G03230_001	stu-miR172c-3p,aly-miR172e-3p,vvi-miR172a,gma-miR172d,cme-miR172f,ath-miR172c,sbi-miR172b,osa-miR172c,mtr-miR172a,ath-miR172e-3p,vvi-miR172b,ath-miR172a	AP2/ERF domain||DNA-binding, integrase-type||AP2-like ethylene-responsive transcription factor
GSMUA_Achr10G03540_001	mdm-miR535d,novel_2	Na+/H+ exchanger||Cation/H+ exchanger||Cation/H+ exchanger, CPA1 family
GSMUA_Achr10G03630_001	gma-miR172b-5p	Protein phosphatase 2C-like||Protein phosphatase 2C
GSMUA_Achr10G03840_001	bdi-miR159a-3p,osa-miR159f,osa-miR159a.1,pta-miR159c	Translation protein SH3-like||Transcription antitermination protein, NusG, N-terminal||Translation protein SH3-like, subgroup
GSMUA_Achr10G04600_001	ptc-miR160h,csi-miR160,ppt-miR160b,osa-miR160e-5p,ppt-miR160g,ath-miR160a-5p,osa-miR160f-5p,gma-miR160b	Auxin response factor||B3 DNA binding domain||DNA-binding pseudobarrel domain
GSMUA_Achr10G04710_001	aly-miR169h-3p	Longin-like domain||Longin domain||Synaptobrevin
GSMUA_Achr10G04790_001	gma-miR6300	Tetratricopeptide repeat||Tetratricopeptide-like helical||NSF attachment protein
GSMUA_Achr10G04950_001	ath-miR156i,gma-miR5368	Gelsolin domain||Sec23/Sec24, trunk domain||von Willebrand factor, type A||ADF-H/Gelsolin-like domain||Sec23/Sec24, helical domain||Sec23/Sec24 beta-sandwich
GSMUA_Achr10G05150_001	pta-miR156a	CRAL-TRIO domain||CRAL/TRIO, N-terminal domain
GSMUA_Achr10G05360_001	bdi-miR845,aly-miR845b-3p	K+ potassium transporter
GSMUA_Achr10G05640_001	pta-miR159a,ath-miR159a,osa-miR159f,bdi-miR159a-3p	JAB1/Mov34/MPN/PAD-1
GSMUA_Achr10G05680_001	aly-miR395i	Protein of unknown function DUF872, transmembrane
GSMUA_Achr10G05880_001	gma-miR164b	Nucleotide-binding, alpha-beta plait||Zinc finger, RING/FYVE/PHD-type||RNA recognition motif domain, eukaryote||Zinc finger, RING-type
GSMUA_Achr10G05890_001	mtr-miR319a-5p	Zinc finger, Dof-type
GSMUA_Achr10G05930_001	gma-miR172b-5p,lus-miR172j	P-loop containing nucleoside triphosphate hydrolase||ATPase, AAA-type, core||Double Clp-N motif
GSMUA_Achr10G06080_001	osa-miR156k,vvi-miR156h,ath-miR156i,ahy-miR156a	Nonaspanin (TM9SF)
GSMUA_Achr10G06170_001	stu-miR156f-5p	Small nuclear ribonucleoprotein E||Like-Sm (LSM) domain||Ribonucleoprotein LSM domain
GSMUA_Achr10G06220_001	ath-miR172a,ath-miR172e-3p,aly-miR172e-3p,stu-miR172c-3p,sbi-miR172b,ath-miR172c	Transcriptional coactivator SAGA-type complex, Ada1/Tada1
GSMUA_Achr10G06250_001	bdi-miR156h-3p	Ribosomal protein L30, conserved site||Ribosomal protein L30, N-terminal||Ribosomal protein L7, eukaryotic||Ribosomal protein L30, ferredoxin-like fold domain
GSMUA_Achr10G06330_001	rgl-miR5139,bdi-miR845,cpa-miR8155	Chromo domain||Chromo domain/shadow||Chromo domain, conserved site||Chromo domain-like||Chromo domain subgroup
GSMUA_Achr10G06370_001	osa-miR396f-5p,zma-miR529-5p,atr-miR396a,osa-miR396g,osa-miR396e-5p	Growth-regulating factor||Glutamine-Leucine-Glutamine, QLQ||WRC
GSMUA_Achr10G07300_001	stu-miR156f-5p	NAD(P)-binding domain||NmrA-like
GSMUA_Achr10G07510_001	hbr-miR156,ath-miR157a-5p,gma-miR156r	Peroxisome membrane protein, Pex16
GSMUA_Achr10G07650_001	mtr-miR319a-3p,ath-miR319c,ath-miR319a,pta-miR319,ath-miR159c,ptc-miR319e,gma-miR319q,ppt-miR319a	Zinc finger, RING-type||Zinc finger, RING/FYVE/PHD-type
GSMUA_Achr10G07770_001	zma-miR156k-5p	Pentatricopeptide repeat
GSMUA_Achr10G07900_001	gma-miR156g	Syntaxin/epimorphin, conserved site||Target SNARE coiled-coil domain||Syntaxin, N-terminal||t-SNARE
GSMUA_Achr10G08010_001	ptc-miR530a,tcc-miR530a,osa-miR530-5p	Protein of unknown function DUF3754
GSMUA_Achr10G08050_001	lus-miR172j	Protein of unknown function DUF4535||Dihydrolipoamide acetyltransferase, long form||GroEL-like equatorial domain||2-oxo acid dehydrogenase, lipoyl-binding site||Biotin/lipoyl attachment||2-oxoacid dehydrogenase acyltransferase, catalytic domain||Single hybrid motif||Chloramphenicol acetyltransferase-like domain||E3 binding
GSMUA_Achr10G08140_001	pta-miR156b	Tetratricopeptide repeat-containing domain||Clustered mitochondria protein, N-terminal||Tetratricopeptide-like helical||Tetratricopeptide repeat
GSMUA_Achr10G08230_001	vvi-miR156h,osa-miR156k,ath-miR156i,ahy-miR156a	Leucine rich repeats (2 copies)
GSMUA_Achr10G08290_001	ghr-miR156c	Kinesin, motor domain||P-loop containing nucleoside triphosphate hydrolase||Kinesin-like, KLP2||Kinesin-like protein||Kinesin, motor region, conserved site
GSMUA_Achr10G08380_001	ath-miR156g,ath-miR156a-5p	Serine/threonine-protein kinase, active site||Protein kinase, catalytic domain||Protein kinase-like domain||Leucine-rich repeat-containing N-terminal, type 2||Protein kinase, ATP binding site||Leucine-rich repeat||Serine/threonine- / dual-specificity protein kinase, catalytic domain
GSMUA_Achr10G08440_001	gma-miR5368	Armadillo-like helical||Cell differentiation, Rcd1-like||Armadillo-type fold
GSMUA_Achr10G08490_001	pta-miR319,ppt-miR319a	Rieske [2Fe-2S] iron-sulphur domain||Rieske iron-sulphur protein||Rieske iron-sulphur protein, C-terminal||Cytochrome b6-f complex Fe-S subunit
GSMUA_Achr10G08590_001	gma-miR172b-5p	KIP1-like
GSMUA_Achr10G08850_001	bra-miR408-5p	FAD synthetase||Rossmann-like alpha/beta/alpha sandwich fold
GSMUA_Achr10G09020_001	stu-miR530	Protein of unknown function DUF869, plant
GSMUA_Achr10G09210_001	osa-miR160a-3p	Peptidase S8, subtilisin-related||Peptidase S8, subtilisin, Ser-active site||Peptidase S8/S53, subtilisin/kexin/sedolisin||Proteinase inhibitor I9||Protease-associated domain, PA
GSMUA_Achr10G09850_001	zma-miR529-5p	Serine hydroxymethyltransferase||WD40 repeat, conserved site||Pyridoxal phosphate-dependent transferase, major domain||Pyridoxal phosphate-dependent transferase, major region, subdomain 1||Pyridoxal phosphate-dependent transferase, major region, subdomain 2||Serine hydroxymethyltransferase, pyridoxal phosphate binding site||WD40 repeat
GSMUA_Achr10G10100_001	ath-miR156g,osa-miR156l-5p,stu-miR156f-5p,ath-miR156a-5p,cca-miR156b	Ribonuclease P/MRP, subunit POP1||POPLD
GSMUA_Achr10G10180_001	ata-miR395b-3p	Nucleobase-ascorbate transporter 11/12||Xanthine/uracil/vitamin C permease
GSMUA_Achr10G10440_001	osa-miR408-3p	Basic-leucine zipper domain
GSMUA_Achr10G10710_001	osa-miR5083	GroES-like||Alcohol dehydrogenase superfamily, zinc-type||Polyketide synthase, enoylreductase||NAD(P)-binding domain||Alcohol dehydrogenase, C-terminal
GSMUA_Achr10G10750_001	gma-miR172b-5p	Dedicator of cytokinesis||DHR-2 domain
GSMUA_Achr10G10780_001	bdi-miR159a-3p	ENTH/VHS||VHS||VHS subgroup||GAT||Target of Myb protein 1
GSMUA_Achr10G11270_001	gma-miR408d,ppt-miR408b,ath-miR408-3p,osa-miR408-3p	Blue (type 1) copper protein, binding site||Plastocyanin-like||Cupredoxin
GSMUA_Achr10G11430_001	ath-miR157d,pta-miR156b,gma-miR156g,pta-miR156a	Mpv17/PMP22
GSMUA_Achr10G11820_001	ath-miR156i	ACT domain
GSMUA_Achr10G11840_001	gma-miR6300	Glioma tumor suppressor candidate region
GSMUA_Achr10G12000_001	osa-miR393a,ata-miR393-5p,ppe-miR393a	Leucine-rich repeat, cysteine-containing subtype
GSMUA_Achr10G12640_001	bdi-miR169m,ath-miR169a-5p,osa-miR169e,ath-miR169b-5p,ptc-miR169s,gma-miR169v	Protein kinase, ATP binding site||Serine/threonine- / dual-specificity protein kinase, catalytic domain||Serine/threonine-protein kinase, active site||Protein kinase, catalytic domain||EF-hand-like domain||Protein kinase-like domain
GSMUA_Achr10G12980_001	ath-miR157d,gma-miR156r,ath-miR157a-5p,gma-miR156g,hbr-miR156	Transcription factor IIIB subunit Brf1||Brf1-like TBP-binding||Transcription factor TFIIB
GSMUA_Achr10G13030_001	pta-miR156b,pta-miR156a	Protein of unknown function DUF538
GSMUA_Achr10G13150_001	pta-miR156b	Ribosomal protein S26e
GSMUA_Achr10G13170_001	zma-miR156k-5p	Zinc finger, MIZ-type||Zinc finger, PHD-finger||Zinc finger, PHD-type, conserved site||Zinc finger, PHD-type||Zinc finger, FYVE/PHD-type||E3 SUMO-protein ligase SIZ1, plant||DNA-binding SAP||Zinc finger, RING/FYVE/PHD-type
GSMUA_Achr10G13730_001	ghr-miR156c	Bacterial surface antigen (D15)||Surface antigen variable number
GSMUA_Achr10G14190_001	osa-miR5083	Domain of unknown function DUF250
GSMUA_Achr10G14200_001	aly-miR169h-3p	Ribosomal protein L7Ae/L30e/S12e/Gadd45||50S ribosomal protein L30e-like||Ribosomal protein L7Ae/L8/Nhp2 family||Ribosomal protein L7A/L8||Ribosomal protein L7Ae conserved site
GSMUA_Achr10G14360_001	mtr-miR319a-5p	Lipase, GDSL||Esterase, SGNH hydrolase-type
GSMUA_Achr10G14590_001	gma-miR164b	Peptidase C19, ubiquitin carboxyl-terminal hydrolase 2, conserved site||Ubiquitin carboxyl-terminal hydrolase-like domain||TRAF-like||Peptidase C19 domain||Peptidase C19, ubiquitin carboxyl-terminal hydrolase 2||Ubiquitin carboxyl-terminal hydrolase, C-terminal||MATH
GSMUA_Achr10G14690_001	pta-miR156b	Zinc finger, MIZ-type||E3 SUMO protein ligase
GSMUA_Achr10G15480_001	osa-miR159c	Demeter, RRM-fold domain||DNA glycosylase||Endonuclease III-like, iron-sulphur cluster loop motif||HhH-GPD domain||Permuted single zf-CXXC unit||Helix-turn-helix, base-excision DNA repair, C-terminal
GSMUA_Achr10G15550_001	zma-miR162-3p,cln-miR162,ama-miR396-3p,ahy-miR156a,vvi-miR156h,osa-miR156k,ath-miR156i	Galactosyl transferase
GSMUA_Achr10G15560_001	ppt-miR171b,ptc-miR171k,ppt-miR171a,sly-miR171d,vvi-miR171f,zma-miR171b-3p	IQ motif, EF-hand binding site
GSMUA_Achr10G15640_001	gma-miR166u	Glycoside hydrolase, superfamily||Glycoside hydrolase, family 17||Glycoside hydrolase, catalytic domain
GSMUA_Achr10G15870_001	osa-miR159a.1	Basic-leucine zipper domain
GSMUA_Achr10G15910_001	osa-miR444a-3p.2	AWS||Post-SET domain||SET domain
GSMUA_Achr10G15980_001	osa-miR444f	WD40 repeat||WD40/YVTN repeat-like-containing domain||WD40-repeat-containing domain
GSMUA_Achr10G16120_001	htu-miR171a,zma-miR171a-3p,ath-miR171a-3p	LIM-domain binding protein/SEUSS
GSMUA_Achr10G16450_001	vvi-miR156h,osa-miR156k,ahy-miR156a	UDP/CMP-sugar transporter||Nucleotide-sugar transporter
GSMUA_Achr10G16690_001	ptc-miR396g-5p	Cytochrome P450||Cytochrome P450, conserved site||Cytochrome P450, E-class, group I
GSMUA_Achr10G17120_001	ath-miR156a-5p,cca-miR156b,stu-miR156f-5p	Armadillo-type fold||U box domain||Zinc finger, RING/FYVE/PHD-type||Armadillo-like helical||Armadillo
GSMUA_Achr10G17210_001	stu-miR156f-5p	DIRP||Myb-like domain||SANT/Myb domain||Homeodomain-like
GSMUA_Achr10G17380_001	osa-miR166k-5p	Synaptojanin, N-terminal||Phosphoinositide phosphatase SAC
GSMUA_Achr10G17490_001	aly-miR845b-3p	Like-Sm (LSM) domain||Ribonucleoprotein LSM domain||Ribonucleoprotein LSM domain, eukaryotic/archaea-type
GSMUA_Achr10G17500_001	gma-miR6300	Proteasome A-type subunit||Proteasome, alpha-subunit, N-terminal domain||Nucleophile aminohydrolases, N-terminal||Proteasome, subunit alpha/beta
GSMUA_Achr10G17560_001	ata-miR395b-3p	Tubulin--tyrosine ligase-like protein 12||Tubulin-tyrosine ligase||Leucine-rich repeat
GSMUA_Achr10G17950_001	tcc-miR530a,ptc-miR530a,osa-miR530-5p	Myosin II heavy chain-like
GSMUA_Achr10G18020_001	gma-miR396h,ppe-miR396a,vvi-miR396a,ath-miR396a-5p,vvi-miR396b,mdm-miR396a,smo-miR396,ath-miR396b-5p,ptc-miR396g-5p,ptc-miR396f	Sel1-like||Tetratricopeptide-like helical
GSMUA_Achr10G18040_001	osa-miR408-3p,ppt-miR408b,ata-miR408-3p,ath-miR408-3p,gma-miR408d	Plastocyanin-like||Cupredoxin
GSMUA_Achr10G18170_001	novel_8	Cytochrome P450||Cytochrome P450, E-class, group I||Cytochrome P450, conserved site
GSMUA_Achr10G18520_001	ath-miR156i	Nucleotide-binding, alpha-beta plait||RNA recognition motif domain
GSMUA_Achr10G18530_001	vvi-miR172a,ath-miR172e-3p,aly-miR172e-3p,ath-miR172a,stu-miR172c-3p,sbi-miR172b	Nucleotide-binding, alpha-beta plait||RNA recognition motif domain
GSMUA_Achr10G18730_001	osa-miR156l-5p	Pyridoxal phosphate-dependent transferase, major region, subdomain 2||Aminotransferase, class I/classII||Pyridoxal phosphate-dependent transferase, major region, subdomain 1||Pyridoxal phosphate-dependent transferase, major domain
GSMUA_Achr10G18750_001	ahy-miR156a,novel_23,osa-miR156k,vvi-miR156h,ath-miR156i	RNA recognition motif domain||Nucleotide-binding, alpha-beta plait
GSMUA_Achr10G18910_001	osa-miR156k,vvi-miR156h,ath-miR156i,ahy-miR156a	ABC transporter-like||ABC transporter, conserved site||P-loop containing nucleoside triphosphate hydrolase||AAA+ ATPase domain
GSMUA_Achr10G19000_001	gma-miR396h,ppe-miR396a,bdi-miR845,vvi-miR396a,bdi-miR395p-3p,ath-miR396a-5p,mdm-miR396a,vvi-miR396b,smo-miR396,ath-miR396b-5p	ClpP/crotonase-like domain||Carbamoyl-phosphate synthetase large subunit-like, ATP-binding domain||Acetyl-coenzyme A carboxyltransferase, C-terminal||ATP-grasp fold, subdomain 2||ATP-grasp fold, subdomain 1||Acetyl-CoA carboxylase, central domain||Biotin carboxylase, C-terminal||Rudiment single hybrid motif||Biotin carboxylation domain||Pre-ATP-grasp fold||Biotin/lipoyl attachment||Single hybrid …
GSMUA_Achr10G19640_001	ptc-miR171k,ppt-miR171b,stu-miR171b-3p,zma-miR171b-3p,zma-miR171a-3p,sly-miR171d,ctr-miR171,ath-miR171b-3p,gma-miR171m	Transmembrane Fragile-X-F-associated protein||Zinc finger, RING/FYVE/PHD-type||Zinc finger, RING-type
GSMUA_Achr10G19720_001	pta-miR156b	Leucine-rich repeat
GSMUA_Achr10G19850_001	gma-miR5368	Helix-loop-helix domain||Basic helix-loop-helix (bHLH) transcription factors BEE-like, plant
GSMUA_Achr10G20020_001	osa-miR395c	Glycosyl transferase, family 14
GSMUA_Achr10G20220_001	zma-miR396g-5p	Heat shock protein 70kD, peptide-binding domain||Heat shock protein 70kD, C-terminal domain||Heat shock protein 70, conserved site||Heat shock protein 70 family
GSMUA_Achr10G20370_001	ptc-miR396g-5p,ptc-miR396f	FAD binding domain||Fumarate reductase/succinate dehydrogenase flavoprotein-like, C-terminal||Succinate dehydrogenase/fumarate reductase flavoprotein, catalytic domain||L-aspartate oxidase
GSMUA_Achr10G20550_001	ghr-miR156c	NmrA-like||NAD(P)-binding domain
GSMUA_Achr10G20720_001	pab-miR397	Basic-leucine zipper domain
GSMUA_Achr10G20930_001	mtr-miR171c,htu-miR171a	Terpenoid cyclases/protein prenyltransferase alpha-alpha toroid||Terpene synthase-like
GSMUA_Achr10G21100_001	ath-miR157d	ssDNA-binding transcriptional regulator||Plant transcription factor
GSMUA_Achr10G21360_001	ath-miR394a	NUDIX hydrolase domain-like||NUDIX hydrolase domain||NUDIX hydrolase, conserved site||Nudix hydrolase 6-like
GSMUA_Achr10G21450_001	osa-miR5083	Thioredoxin-like fold
GSMUA_Achr10G21560_001	ama-miR396-3p	Alpha/Beta hydrolase fold||Domain of unknown function DUF676, lipase-like
GSMUA_Achr10G21750_001	tcc-miR530a	No apical meristem (NAM) protein
GSMUA_Achr10G22060_001	gma-miR169v,ath-miR169a-5p,bdi-miR169m	Pyridine nucleotide-disulphide oxidoreductase, class-II||Flavin monooxygenase-like
GSMUA_Achr10G22230_001	ath-miR156i,vvi-miR156h	Glyoxal oxidase, N-terminal||Galactose oxidase, beta-propeller||Galactose oxidase/kelch, beta-propeller||K Homology domain, type 1||Protein kinase A anchor protein, nuclear localisation signal domain||K Homology domain||RNA ligase/cyclic nucleotide phosphodiesterase
GSMUA_Achr10G22290_001	hbr-miR156	Seven In Absentia Homolog-type||TRAF-like||Seven-in-absentia protein, sina||Seven-in-absentia protein, TRAF-like domain||Zinc finger, RING/FYVE/PHD-type||Zinc finger, SIAH-type
GSMUA_Achr10G22350_001	ath-miR164c-5p,osa-miR164d,osa-miR164c,novel_20,novel_3,gma-miR164b,ath-miR164a,hci-miR164a	No apical meristem (NAM) protein
GSMUA_Achr10G22490_001	ath-miR397a,sly-miR397,ptc-miR397b,atr-miR397b	Zinc finger, RING/FYVE/PHD-type||Zinc finger, RING-CH-type
GSMUA_Achr10G22780_001	osa-miR169n,gma-miR169j-5p,vvi-miR156h,ath-miR156i,osa-miR156k,ahy-miR156a	Zinc finger, RING/FYVE/PHD-type||Armadillo||Armadillo-like helical||U box domain||Protein-tyrosine phosphatase-like, PTPLA||Armadillo-type fold
GSMUA_Achr10G22900_001	mtr-miR395h,tae-miR395b	KIP1-like
GSMUA_Achr10G23010_001	pta-miR156b,pta-miR156a	EF-hand-like domain||Phospholipase C, phosphoinositol-specific, EF-hand-like
GSMUA_Achr10G23200_001	osa-miR528-5p	Domain of unknown function DUF547||Ternary complex factor MIP1, leucine-zipper
GSMUA_Achr10G23280_001	cca-miR156b,hbr-miR156,ath-miR157d,ath-miR157a-5p,pta-miR156a,gma-miR156g,novel_23,osa-miR156k,ath-miR156a-5p,zma-miR156k-5p,ath-miR156g,ghr-miR156c,pta-miR156b,stu-miR156f-5p,vvi-miR156h,ath-miR156i,ahy-miR156a,gma-miR156r,mtr-miR156g-5p,osa-miR156l-5p	Transcription factor, SBP-box
GSMUA_Achr10G23440_001	vvi-miR166a	Homeobox, conserved site||Leucine zipper, homeobox-associated||Homeodomain||Homeodomain-like
GSMUA_Achr10G23520_001	bdi-miR156b-3p	Protein of unknown function DUF1517
GSMUA_Achr10G24490_001	ath-miR156i	CRAL-TRIO domain||CRAL/TRIO, N-terminal domain
GSMUA_Achr10G24770_001	ahy-miR156a,osa-miR156k,vvi-miR156h,ath-miR156i,gma-miR156g	Protein of unknown function DUF3550/UPF0682
GSMUA_Achr10G24800_001	ath-miR156i	P-loop containing nucleoside triphosphate hydrolase||AAA+ ATPase domain||Nucleic acid-binding, OB-fold||Mini-chromosome maintenance, DNA-dependent ATPase
GSMUA_Achr10G24920_001	zma-miR396g-3p	NB-ARC||P-loop containing nucleoside triphosphate hydrolase
GSMUA_Achr10G25270_001	stu-miR172c-3p	AP2/ERF domain||DNA-binding, integrase-type
GSMUA_Achr10G25310_001	osa-miR444f	Tetratricopeptide-like helical||Signal recognition particle, SRP72 subunit||Signal recognition particle, SRP72 subunit, RNA-binding
GSMUA_Achr10G25490_001	osa-miR827	Lipid phosphate phosphatase, plant||Phosphatidic acid phosphatase type 2/haloperoxidase
GSMUA_Achr10G25680_001	smo-miR396,vvi-miR396b,ptc-miR396f,ath-miR396b-5p,ptc-miR396g-5p	Leucine-rich repeat||Leucine-rich repeat, typical subtype
GSMUA_Achr10G25870_001	ath-miR157d,gma-miR156r,ath-miR157a-5p,hbr-miR156	Leucine-rich repeat, cysteine-containing subtype
GSMUA_Achr10G25890_001	ath-miR396a-5p,gma-miR396h,vvi-miR396b	GAGA binding-like
GSMUA_Achr10G26180_001	osa-miR164c,osa-miR164d,ath-miR164c-5p,hci-miR164a,ath-miR164a,gma-miR164b	No apical meristem (NAM) protein
GSMUA_Achr10G26310_001	vvi-miR156h,ahy-miR156a,ath-miR157d	Phox/Bem1p||AUX/IAA protein
GSMUA_Achr10G26450_001	htu-miR171a,bdi-miR159a-3p,osa-miR171b	Aluminum-activated malate transporter
GSMUA_Achr10G26570_001	ath-miR156i	Homeodomain-like||Homeodomain
GSMUA_Achr10G26610_001	pta-miR159c,bdi-miR159a-3p,mdm-miR159a	Homeodomain-like||SANT/Myb domain||Myb domain
GSMUA_Achr10G26890_001	stu-miR530,osa-miR530-5p,tcc-miR530a	Serine/threonine-protein kinase, active site||Protein kinase, catalytic domain||Protein kinase-like domain||AGC-kinase, C-terminal||Serine/threonine- / dual-specificity protein kinase, catalytic domain
GSMUA_Achr10G27090_001	osa-miR398b,zma-miR398a-3p	Cytochrome c oxidase, subunit Vb
GSMUA_Achr10G27110_001	gma-miR5368	S-adenosyl-L-methionine-dependent methyltransferase-like||Protein arginine N-methyltransferase
GSMUA_Achr10G27120_001	ath-miR394a	Agenet-like domain||Tudor-like, plant
GSMUA_Achr10G27460_001	osa-miR396a-3p,gma-miR396a-3p,hbr-miR156	Serine/threonine- / dual-specificity protein kinase, catalytic domain||Protein kinase, ATP binding site||Protein kinase, catalytic domain||Serine/threonine-protein kinase, active site||Protein kinase-like domain
GSMUA_Achr10G27550_001	gma-miR6300	IQ motif, EF-hand binding site
GSMUA_Achr10G27590_001	osa-miR444f	Serine-threonine/tyrosine-protein kinase catalytic domain||Inositol oxygenase||Leucine-rich repeat||Protein kinase-like domain||Serine/threonine- / dual-specificity protein kinase, catalytic domain||Malectin-like carbohydrate-binding domain||Protein kinase, ATP binding site||Protein kinase, catalytic domain||Serine/threonine-protein kinase, active site||Concanavalin A-like lectin/glucanase, subgr…
GSMUA_Achr10G27830_001	tae-miR395b,mtr-miR395g	Galactose-binding domain-like||NADH:ubiquinone oxidoreductase intermediate-associated protein 30||NAD(P)-binding domain
GSMUA_Achr10G28040_001	hbr-miR156	Nonaspanin (TM9SF)
GSMUA_Achr10G28190_001	ath-miR156i	DNA-binding WRKY
GSMUA_Achr10G28260_001	ahy-miR156a,osa-miR156k	Lysyl-tRNA synthetase, class II, C-terminal||Lysine-tRNA ligase, class II||Nucleic acid-binding, OB-fold||Aminoacyl-tRNA synthetase, class II (D/K/N)-like||Nucleic acid binding, OB-fold, tRNA/helicase-type||Aminoacyl-tRNA synthetase, class II||Aminoacyl-tRNA synthetase, class II (D/K/N)
GSMUA_Achr10G28310_001	bra-miR408-5p	Syntaxin, N-terminal||t-SNARE||Target SNARE coiled-coil domain||Syntaxin/epimorphin, conserved site
GSMUA_Achr10G28470_001	ath-miR394a	EMSY N-terminal||Agenet-like domain||Tudor-like, plant
GSMUA_Achr10G28640_001	ghr-miR156c,mtr-miR156g-5p	Phosphoglucose isomerase (PGI)||Phosphoglucose isomerase, conserved site||Phosphoglucose isomerase, C-terminal
GSMUA_Achr10G28790_001	ath-miR156i	F-box domain, cyclin-like
GSMUA_Achr10G28810_001	stu-miR172c-3p	Regulator of K+ conductance, N-terminal||NAD(P)-binding domain||Cation/H+ exchanger
GSMUA_Achr10G28880_001	gma-miR1511	UbiB domain||Protein kinase-like domain
GSMUA_Achr10G29070_001	gma-miR6300	DNA-binding SAP||Ubiquitin ligase, Det1/DDB1-complexing
GSMUA_Achr10G29170_001	gma-miR390e	Serine/threonine-protein kinase, active site||Protein kinase, catalytic domain||Protein kinase-like domain||Serine-threonine/tyrosine-protein kinase catalytic domain||Protein kinase, ATP binding site
GSMUA_Achr10G29280_001	osa-miR159c,pta-miR319,lus-miR159b,pta-miR159a,ath-miR319c,bdi-miR159a-3p,gma-miR319q,aqc-miR159,pta-miR159c,ppt-miR319a,osa-miR159e,ath-miR159c,osa-miR159f,ptc-miR319e,zma-miR159h-3p,mtr-miR319a-3p,ath-miR159a,ath-miR159b-3p,osa-miR159d,osa-miR159a.1,sof-miR159c,mdm-miR159a	Homeodomain-like||SANT/Myb domain||Myb domain
GSMUA_Achr10G29380_001	gma-miR156g,pta-miR156a,pta-miR156b,ath-miR157d	F-box domain, cyclin-like||Leucine-rich repeat, cysteine-containing subtype
GSMUA_Achr10G29410_001	bna-miR167d,osa-miR444f,vvi-miR167c	ATPase, AAA-type, core||P-loop containing nucleoside triphosphate hydrolase
GSMUA_Achr10G29520_001	ath-miR396b-3p	Cyclic nucleotide-binding domain||RmlC-like jelly roll fold||Cyclic nucleotide-binding-like
GSMUA_Achr10G29780_001	zma-miR162-3p	Ribosomal protein L34Ae||Protein of unknown function DUF1666
GSMUA_Achr10G30040_001	osa-miR444a-3p.2,osa-miR444f	Transcription factor, MADS-box
GSMUA_Achr10G30180_001	aly-miR157d-3p	Zinc finger, C2H2-type matrin||Zinc finger, U1-C type||Zinc finger, U1-type
GSMUA_Achr10G30400_001	zma-miR156k-5p	Zinc finger, C2H2-like||Zinc finger C2H2-type/integrase DNA-binding domain||Zinc finger, C2H2
GSMUA_Achr10G30530_001	ath-miR157a-5p,ath-miR157d,hbr-miR156	Peptidase aspartic||Peptidase aspartic, active site||Peptidase A1
GSMUA_Achr10G30710_001	ath-miR156i	Helix-loop-helix domain
GSMUA_Achr10G30820_001	vvi-miR172a,vvi-miR172b,mes-miR172c	Engulfment/cell motility, ELMO
GSMUA_Achr10G31170_001	osa-miR164c,gma-miR164b,ath-miR164a	BRCT domain
GSMUA_Achr10G31300_001	ath-miR156i	Protein of unknown function DUF1754, eukaryotic
GSMUA_Achr10G31310_001	osa-miR530-5p,ptc-miR530a,tcc-miR530a	Forkhead-associated (FHA) domain||SMAD/FHA domain
GSMUA_Achr10G31360_001	ppt-miR408b,gma-miR408d	CCT domain||Zinc finger, B-box
GSMUA_Achr11G00180_001	pta-miR156b	Uncharacterised protein family UPF0041
GSMUA_Achr11G00390_001	gma-miR168b,ath-miR168a-5p	PfkB||Ribokinase||Carbohydrate/puine kinase, PfkB, conserved site||Ribokinase-like
GSMUA_Achr11G00470_001	ath-miR157d	Engulfment/cell motility, ELMO
GSMUA_Achr11G00500_001	tae-miR395b,gma-miR395d,ata-miR395b-3p,mtr-miR395h,mtr-miR395a	Transcription factor CBF/NF-Y/archaeal histone||Histone-fold
GSMUA_Achr11G00640_001	csi-miR160,ptc-miR160h,gma-miR160b,osa-miR160f-5p,ath-miR160a-5p,osa-miR160e-5p,ppt-miR160g,ppt-miR160b	DNA-binding pseudobarrel domain||AUX/IAA protein||Phox/Bem1p||Auxin response factor||B3 DNA binding domain
GSMUA_Achr11G00710_001	zma-miR171b-3p	GPI mannosyltransferase
GSMUA_Achr11G00790_001	bdi-miR845	Transcription Factor IIF, Rap30/Rap74, interaction||Winged helix-turn-helix transcription repressor DNA-binding||Transcription initiation factor IIF, beta subunit
GSMUA_Achr11G00900_001	gra-miR167c	Alpha/Beta hydrolase fold||Maspardin||Alpha/beta hydrolase fold-1
GSMUA_Achr11G01200_001	gma-miR6300	C2 calcium-dependent membrane targeting||Phospholipase D family||Phospholipase D, C-terminal||Phospholipase D/Transphosphatidylase
GSMUA_Achr11G01250_001	ata-miR395b-3p	Rhodanese-like domain
GSMUA_Achr11G01350_001	hbr-miR156	Cyclin, C-terminal||Protein kinase, ATP binding site||Serine/threonine- / dual-specificity protein kinase, catalytic domain||Serine/threonine-protein kinase, active site||Protein kinase, catalytic domain||Cyclin-like||Cyclin, N-terminal||Concanavalin A-like lectin/glucanase, subgroup||Serine-threonine/tyrosine-protein kinase catalytic domain||Protein kinase-like domain
GSMUA_Achr11G01610_001	aqc-miR167,ath-miR167a-5p,bna-miR167d,ath-miR167c-5p	AUX/IAA protein||DNA-binding pseudobarrel domain||B3 DNA binding domain||Auxin response factor||Phox/Bem1p
GSMUA_Achr11G01720_001	gra-miR167c	Oligopeptide transporter OPT superfamily
GSMUA_Achr11G01740_001	ata-miR395b-3p,tae-miR395b	Peptidoglycan-binding lysin domain
GSMUA_Achr11G01830_001	zma-miR162-3p	BRO1 domain
GSMUA_Achr11G01870_001	atr-miR396a,osa-miR396g	Protein of unknown function DUF789
GSMUA_Achr11G01910_001	ath-miR156a-5p,ghr-miR156c	HAD-like domain||NLI interacting factor||Double-stranded RNA-binding-like
GSMUA_Achr11G02470_001	ath-miR156i,ath-miR157d	Nuclear transport factor 2, Eukaryote||RNA recognition motif domain||Nucleotide-binding, alpha-beta plait||Nuclear transport factor 2
GSMUA_Achr11G02510_001	ath-miR156i	TLDc
GSMUA_Achr11G02620_001	gma-miR172b-5p,hbr-miR156,lus-miR172j	Tetratricopeptide repeat-containing domain||Tetratricopeptide repeat||Tetratricopeptide TPR2||Tetratricopeptide-like helical
GSMUA_Achr11G03600_001	osa-miR827	P-loop containing nucleoside triphosphate hydrolase||Zinc finger, RING/FYVE/PHD-type||Zinc finger, RING-type||Kinesin, motor domain||Kinesin, motor region, conserved site||Kinesin-like protein
GSMUA_Achr11G03730_001	gma-miR6300	Armadillo-like helical||HEAT, type 2||Armadillo-type fold||Tubulin-specific chaperone D, C-terminal
GSMUA_Achr11G03740_001	gma-miR396h	Peptidase M24, methionine aminopeptidase||Peptidase M24, structural domain||Peptidase M24A, methionine aminopeptidase, subfamily 1
GSMUA_Achr11G03980_001	ata-miR395b-3p	Peptidase S8A, tripeptidyl peptidase II||Peptidase S8, subtilisin, Ser-active site||Peptidase S8/S53, subtilisin/kexin/sedolisin||Peptidase S8, subtilisin-related||Peptidase S8, subtilisin, His-active site
GSMUA_Achr11G04050_001	htu-miR171a	BEACH domain||WD40/YVTN repeat-like-containing domain||WD40 repeat||Concanavalin A-like lectin/glucanase, subgroup||PH-BEACH domain||WD40-repeat-containing domain
GSMUA_Achr11G04300_001	ppt-miR319a	Oxysterol-binding protein||Pleckstrin homology-like domain||Pleckstrin homology domain
GSMUA_Achr11G04360_001	ctr-miR171,gma-miR171m,mtr-miR171c,ppt-miR171a,stu-miR171b-3p,ptc-miR171k,zma-miR171a-3p,zma-miR171b-3p,gma-miR171n,sly-miR171d,osa-miR171b,aqc-miR171f,gma-miR171a,ath-miR171b-3p,vvi-miR171f,mtr-miR171b,smo-miR171b,htu-miR171a,osa-miR171i-3p,ppt-miR171b,ptc-miR171c,ath-miR171a-3p	Transcription factor GRAS
GSMUA_Achr11G04420_001	ahy-miR156a,vvi-miR156h,osa-miR156k,ath-miR156i	Nucleotide-diphospho-sugar transferases||Glycosyl transferase, family 8
GSMUA_Achr11G04450_001	zma-miR166h-3p,osa-miR166e-3p,vvi-miR166a	CCR4-Not complex, Not1 subunit, domain of unknown function DUF3819||CCR4-Not complex component, Not1, C-terminal
GSMUA_Achr11G04560_001	cpa-miR8155,gma-miR1511,rgl-miR5139	Isopenicillin N synthase-like
GSMUA_Achr11G04720_001	ata-miR395b-3p,ath-miR156a-5p,stu-miR156f-5p	U3 small nucleolar RNA-associated protein 10||Armadillo-type fold
GSMUA_Achr11G05040_001	ath-miR395a,ata-miR395b-3p	Immunoglobulin-like fold||Carboxypeptidase-like, regulatory domain||Carboxypeptidase, regulatory domain||Collagen-binding surface protein Cna, B-type domain
GSMUA_Achr11G05620_001	gma-miR6300	RFT1
GSMUA_Achr11G05690_001	ath-miR157d	WD40/YVTN repeat-like-containing domain||WD40 repeat||WD40-repeat-containing domain
GSMUA_Achr11G05910_001	pta-miR156b	Dehydrogenase, multihelical||Glycerol-3-phosphate dehydrogenase, NAD-dependent||Glycerol-3-phosphate dehydrogenase, NAD-dependent, N-terminal||6-phosphogluconate dehydrogenase, C-terminal-like||NAD(P)-binding domain||Glycerol-3-phosphate dehydrogenase, NAD-dependent, C-terminal
GSMUA_Achr11G06110_001	vvi-miR156h,mes-miR397	Armadillo-type fold||Armadillo-like helical
GSMUA_Achr11G06140_001	vvi-miR396b,ath-miR396b-5p	Villin headpiece||Gelsolin||Villin-2/3/4/5, plant||ADF-H/Gelsolin-like domain||Gelsolin domain
GSMUA_Achr11G06250_001	osa-miR444f	NADH:ubiquinone oxidoreductase, 17.2kDa subunit
GSMUA_Achr11G06300_001	stu-miR172c-3p,ath-miR172a,bdi-miR845,aly-miR172e-3p,stu-miR530	Domain of unknown function DUF3883||ATPase-like, ATP-binding domain
GSMUA_Achr11G06480_001	cpa-miR8155,bdi-miR845,rgl-miR5139,aly-miR845b-3p	BolA protein
GSMUA_Achr11G06500_001	gma-miR395d,mtr-miR395h	Reticulon
GSMUA_Achr11G06550_001	mes-miR166i	Alpha-ketoglutarate-dependent dioxygenase AlkB-like||Oxoglutarate/iron-dependent dioxygenase
GSMUA_Achr11G06770_001	vvi-miR156h,osa-miR156k,ath-miR156i,ahy-miR156a	AAA+ ATPase domain||P-loop containing nucleoside triphosphate hydrolase||Helicase, superfamily 1/2, ATP-binding domain
GSMUA_Achr11G06850_001	bdi-miR395p-3p	Phytochelatin synthase||Phytochelatin synthase, C-terminal
GSMUA_Achr11G06880_001	hbr-miR396a	Ankyrin repeat||Ankyrin repeat domain-containing protein 13||Ankyrin repeat-containing domain
GSMUA_Achr11G07010_001	ath-miR396a-5p,vvi-miR396a,ath-miR396b-5p,mdm-miR396a,vvi-miR396b,ppe-miR396a,gma-miR396h	TB2/DP1/HVA22-related protein
GSMUA_Achr11G07160_001	osa-miR396a-3p	Endonuclease/exonuclease/phosphatase||Exodeoxyribonuclease III xth||Zinc finger, GRF-type
GSMUA_Achr11G07260_001	osa-miR156l-5p,ath-miR156g,ath-miR156a-5p,vvi-miR156h,cca-miR156b,stu-miR156f-5p	Protein of unknown function DUF760
GSMUA_Achr11G07350_001	zma-miR529-5p	DNA mismatch repair, conserved site||Ribosomal protein S5 domain 2-type fold, subgroup||ATPase-like, ATP-binding domain||DNA mismatch repair protein, C-terminal||MutL, C-terminal, dimerisation||Ribosomal protein S5 domain 2-type fold||DNA mismatch repair protein Mlh3
GSMUA_Achr11G07410_001	ata-miR395b-3p	EEIG1/EHBP1 N-terminal domain
GSMUA_Achr11G07860_001	pab-miR3711	Glycoside hydrolase, family 16||Xyloglucan endotransglucosylase/hydrolase||Xyloglucan endo-transglycosylase, C-terminal||Concanavalin A-like lectin/glucanase, subgroup
GSMUA_Achr11G07890_001	aly-miR169h-3p,osa-miR827	Peptidase C19, ubiquitin-specific peptidase, DUSP domain||Peptidase C19, ubiquitin carboxyl-terminal hydrolase 2||Ubiquitin-related domain||Ubiquitin carboxyl-terminal hydrolase-like domain||Peptidase C19, ubiquitin carboxyl-terminal hydrolase 2, conserved site
GSMUA_Achr11G08130_001	bdi-miR156h-3p	Ribosomal protein L30, conserved site||Ribosomal protein L30, N-terminal||Ribosomal protein L7, eukaryotic||Ribosomal protein L30, ferredoxin-like fold domain
GSMUA_Achr11G08190_001	lus-miR172j,gma-miR172b-5p	Small GTPase superfamily, ARF/SAR type||Small GTPase superfamily, ARF type||P-loop containing nucleoside triphosphate hydrolase||Small GTPase superfamily, Rab type||Small GTPase superfamily, SAR1-type||Small GTP-binding protein domain
GSMUA_Achr11G08740_001	osa-miR528-5p	Succinate dehydogenase/fumarate reductase N-terminal||2Fe-2S ferredoxin, iron-sulphur binding site||4Fe-4S ferredoxin, iron-sulphur binding, conserved site||2Fe-2S ferredoxin-type domain||Beta-grasp domain||Succinate dehydrogenase/fumarate reductase iron-sulphur protein||4Fe-4S ferredoxin-type, iron-sulpur binding domain||Alpha-helical ferredoxin
GSMUA_Achr11G08770_001	rgl-miR5139	Zinc finger, C2H2-like||Transcription factor jumonji, JmjN||JmjC domain||Zinc finger, C2H2||Zinc finger C2H2-type/integrase DNA-binding domain
GSMUA_Achr11G08900_001	osa-miR5083	Ribosomal protein L5 eukaryotic/L18 archaeal||Ribosomal protein L5 eukaryotic/L18 archaeal, C-terminal
GSMUA_Achr11G09200_001	ath-miR156i,osa-miR393a	Pyridoxal phosphate-dependent transferase, major region, subdomain 2||Aminotransferase, class I/classII||Pyridoxal phosphate-dependent transferase, major region, subdomain 1||Pyridoxal phosphate-dependent transferase, major domain
GSMUA_Achr11G09210_001	ptc-miR396g-5p	Zinc finger, RING/FYVE/PHD-type||Zinc finger, RING-type
GSMUA_Achr11G09300_001	gma-miR396h	Parallel beta-helix repeat||Glycoside hydrolase, family 28||Pectin lyase fold/virulence factor||Pectin lyase fold
GSMUA_Achr11G09340_001	ata-miR395b-3p,bdi-miR395p-3p,osa-miR159c	Protein of unknown function DUF1399
GSMUA_Achr11G09420_001	ath-miR156i,vvi-miR156h,osa-miR156k,ahy-miR156a	Serine/threonine- / dual-specificity protein kinase, catalytic domain||Protein kinase-like domain||Protein kinase, catalytic domain||Serine/threonine-protein kinase, active site
GSMUA_Achr11G09490_001	gma-miR5368	Myosin II heavy chain-like
GSMUA_Achr11G09510_001	stu-miR172c-3p,vvi-miR172a,aly-miR172e-3p,sbi-miR172b,osa-miR172c,vvi-miR172b,ath-miR172e-3p,ath-miR172a,mes-miR172c	Glycoside hydrolase, family 17||Glycoside hydrolase, superfamily||X8||Glycoside hydrolase, catalytic domain
GSMUA_Achr11G09670_001	pta-miR156b,vvi-miR172b,gma-miR156g,osa-miR172c	WD40/YVTN repeat-like-containing domain||WD40 repeat||WD40-repeat-containing domain||WD40 repeat, conserved site||Quinonprotein alcohol dehydrogenase-like
GSMUA_Achr11G09710_001	osa-miR172c,vvi-miR172b	WD40/YVTN repeat-like-containing domain||WD40 repeat||Quinonprotein alcohol dehydrogenase-like||WD40 repeat, conserved site||WD40-repeat-containing domain
GSMUA_Achr11G09830_001	mes-miR397,sly-miR397	Amino acid transporter, transmembrane
GSMUA_Achr11G09980_001	osa-miR156k,hbr-miR156,ahy-miR156a	Domain of unknown function DUF250
GSMUA_Achr11G10170_001	stu-miR156f-5p,cca-miR156b,ath-miR156a-5p,zma-miR156k-5p	RNA recognition motif domain||Nucleotide-binding, alpha-beta plait||RNA recognition motif domain, eukaryote||Zinc finger, CCCH-type||U2 auxiliary factor small subunit
GSMUA_Achr11G10210_001	ath-miR395a	F-box domain, cyclin-like
GSMUA_Achr11G10490_001	ahy-miR156a,ath-miR156i	Myb domain||Homeodomain-like||SANT/Myb domain
GSMUA_Achr11G10510_001	osa-miR5083	Protein kinase, ATP binding site||Serine/threonine- / dual-specificity protein kinase, catalytic domain||Protein kinase-like domain||Serine/threonine-protein kinase, active site||Protein kinase, catalytic domain
GSMUA_Achr11G10540_001	gma-miR396b-3p,gma-miR390e	Protein kinase-like domain||Protein kinase, catalytic domain||Serine/threonine-protein kinase, active site||Protein kinase, ATP binding site||Serine-threonine/tyrosine-protein kinase catalytic domain
GSMUA_Achr11G10850_001	ath-miR397a,atr-miR397b	Small ubiquitin-related modifier, SUMO||Ubiquitin||Ubiquitin-related domain
GSMUA_Achr11G11390_001	osa-miR530-5p	ATPase-like, ATP-binding domain
GSMUA_Achr11G11500_001	tcc-miR530a,osa-miR530-5p	Peptidase S10, serine carboxypeptidase||Alpha/Beta hydrolase fold
GSMUA_Achr11G11550_001	osa-miR169e,bdi-miR169m	Protein of unknown function DUF247, plant
GSMUA_Achr11G12430_001	vvi-miR396a,ppe-miR396a,vvi-miR396b	Pyruvate/Phosphoenolpyruvate kinase||Pyruvate kinase, beta-barrel insert domain||Pyruvate kinase, alpha/beta||Pyruvate kinase, C-terminal||Pyruvate kinase-like, insert domain||Pyruvate kinase||Pyruvate kinase, barrel
GSMUA_Achr11G13300_001	pab-miR3711	Multi antimicrobial extrusion protein
GSMUA_Achr11G13310_001	ath-miR396a-3p,gma-miR396a-3p,osa-miR396a-3p	B-cell receptor-associated 31-like
GSMUA_Achr11G13340_001	htu-miR171a,rgl-miR5139,osa-miR171b	Helicase/SANT-associated, DNA binding||SANT/Myb domain||Homeodomain-like||Myb-like domain
GSMUA_Achr11G13510_001	ath-miR156i	S-ribonuclease binding protein, SBP1, pollen||Zinc finger, RING/FYVE/PHD-type||Zinc finger, RING-type
GSMUA_Achr11G13590_001	aly-miR172e-3p,sbi-miR172b,stu-miR172c-3p,gma-miR169j-5p	Paired amphipathic helix||Histone deacetylase interacting
GSMUA_Achr11G13870_001	gma-miR172b-5p	Kinesin, motor region, conserved site||Kinesin-like protein||P-loop containing nucleoside triphosphate hydrolase||Kinesin, motor domain
GSMUA_Achr11G14030_001	gma-miR168b	Aldolase-type TIM barrel||Raffinose synthase||Glycoside hydrolase, superfamily
GSMUA_Achr11G14210_001	ata-miR395b-3p	Ribonucleoprotein LSM domain, eukaryotic/archaea-type||U6 snRNA-associated Sm-like protein LSm2||Ribonucleoprotein LSM domain||Like-Sm (LSM) domain
GSMUA_Achr11G14310_001	gma-miR5368	Protein kinase, ATP binding site||Serine/threonine- / dual-specificity protein kinase, catalytic domain||Protein kinase-like domain||Serine/threonine-protein kinase, active site||Protein kinase, catalytic domain
GSMUA_Achr11G14380_001	mes-miR397	Domain of unknown function DUF632||Domain of unknown function DUF630
GSMUA_Achr11G14450_001	gma-miR396a-3p,osa-miR396a-3p,ath-miR396a-3p	Lecithin:cholesterol/phospholipid:diacylglycerol acyltransferase||Alpha/Beta hydrolase fold
GSMUA_Achr11G14540_001	ahy-miR156a,osa-miR156k	Ribosomal protein L1, 2-layer alpha/beta-sandwich||Ribosomal protein L1, superfamily||Ribosomal protein L1/ribosomal biogenesis protein||Ribosomal protein L1, 3-layer alpha/beta-sandwich
GSMUA_Achr11G14780_001	aly-miR845b-3p	Histone H2A||Histone-fold
GSMUA_Achr11G14910_001	gma-miR164b,pab-miR3711	Concanavalin A-like lectin/glucanase, subgroup||Galectin, carbohydrate recognition domain||Glycosyl transferase, family 31
GSMUA_Achr11G14970_001	cpa-miR8155	Protein of unknown function DUF936, plant
GSMUA_Achr11G15190_001	hbr-miR156	Peptidase A22B, signal peptide peptidase||Peptidase A22, presenilin signal peptide||Protease-associated domain, PA
GSMUA_Achr11G15330_001	gma-miR6300	Rab-GTPase-TBC domain
GSMUA_Achr11G15360_001	tae-miR395b,mtr-miR395g	Armadillo-type fold||HEAT, type 2||CLASP N-terminal domain||Armadillo-like helical
GSMUA_Achr11G15640_001	vvi-miR156h	Nucleic acid-binding, OB-fold||RNA-binding domain, S1||YqgF/RNase H-like domain||Tex RuvX-like domain||Helix-turn-helix DNA-binding domain of Spt6||Spt6 acidic, N-terminal domain||Transcription elongation factor SPT6, YqgF domain||Ribonuclease H-like domain||Tex-like domain||Transcription elongation factor Spt6||RuvA domain 2-like||SH2 domain||Death-like domain of Spt6||Ribosomal protein S1, RNA-…
GSMUA_Achr11G15710_001	ath-miR156i	Six-hairpin glycosidase||Domain of unknown function DUF255||Spermatogenesis-associated protein 20||Thioredoxin-like fold||Six-hairpin glycosidase-like
GSMUA_Achr11G15820_001	osa-miR396c-3p,gma-miR396a-3p,ptc-miR396e-3p,osa-miR396a-3p,ath-miR396a-3p	P-loop containing nucleoside triphosphate hydrolase||ATPase, AAA-type, core||AAA+ ATPase domain||ATPase, AAA-type, conserved site
GSMUA_Achr11G15840_001	ath-miR156i	S-adenosyl-L-methionine-dependent methyltransferase-like||Protein arginine N-methyltransferase
GSMUA_Achr11G16210_001	mdm-miR535d	Alpha/Beta hydrolase fold||Palmitoyl-protein thioesterase 1
GSMUA_Achr11G16220_001	ath-miR156i	Palmitoyl protein thioesterase||Alpha/Beta hydrolase fold||Palmitoyl-protein thioesterase 1
GSMUA_Achr11G16310_001	mdm-miR396a	Autophagy-related protein 3, N-terminal||Autophagy-related protein 3, C-terminal||Autophagy-related protein 3
GSMUA_Achr11G16350_001	atr-miR390.1	Double-stranded RNA-binding-like||Double-stranded RNA-binding protein
GSMUA_Achr11G16520_001	gma-miR169v,ptc-miR169s	Six-hairpin glycosidase-like||Glycosyl hydrolase family 100
GSMUA_Achr11G16720_001	zma-miR396g-3p	RNA recognition motif domain||Nucleotide-binding, alpha-beta plait||Splicing factor, CC1-like||Splicing factor RBM39, linker
GSMUA_Achr11G16810_001	aau-miR160,hbr-miR156	Niemann-Pick C type protein||Sterol-sensing domain||Patched
GSMUA_Achr11G16890_001	ath-miR858b,vvi-miR396b,ath-miR858a	Zinc finger, double-stranded RNA binding||Zinc finger, C2H2-like||C2H2 zinc finger protein, plant||Zinc finger, C2H2||Zinc finger C2H2-type/integrase DNA-binding domain
GSMUA_Achr11G17220_001	osa-miR396f-5p,atr-miR396a,osa-miR396e-5p	Pyridoxal phosphate-dependent transferase, major domain||Pyridoxal phosphate-dependent decarboxylase||Aromatic-L-amino-acid decarboxylase||Pyridoxal phosphate-dependent transferase, major region, subdomain 1
GSMUA_Achr11G17530_001	pta-miR156b,pta-miR156a	Lipase, GDSL||Esterase, SGNH hydrolase-type
GSMUA_Achr11G17610_001	ghr-miR156c,stu-miR156f-5p,ath-miR156a-5p,cca-miR156b	Vesicle-associated membrane protein||PapD-like||Major sperm protein
GSMUA_Achr11G17820_001	gma-miR164b,zma-miR164h-5p,osa-miR164d	Arf GTPase activating protein
GSMUA_Achr11G17880_001	lus-miR172j,gma-miR172b-5p	Heat shock protein DnaJ, N-terminal||Domain of unknown function DUF4339||Armadillo-like helical||Armadillo-type fold
GSMUA_Achr11G17950_001	ahy-miR156a,osa-miR156k	DNA-binding WRKY||WRKY transcription factor, group IIe
GSMUA_Achr11G17990_001	gma-miR6300	Coactivator CBP, KIX
GSMUA_Achr11G18160_001	ath-miR156a-5p	K+ potassium transporter
GSMUA_Achr11G18410_001	ahy-miR156a	AAA+ ATPase domain||Aspartate decarboxylase-like fold||ATPase, AAA-type, conserved site||Peroxisome biogenesis factor 1||P-loop containing nucleoside triphosphate hydrolase||CDC48 domain 2-like||ATPase, AAA-type, core||Peroxisome biogenesis factor 1, N-terminal
GSMUA_Achr11G18430_001	vvi-miR156h	Tubulin/FtsZ, GTPase domain||Tubulin||Beta tubulin
GSMUA_Achr11G18520_001	ath-miR167c-5p,bna-miR167d,vvi-miR167c,aqc-miR167	DNA-binding pseudobarrel domain||AUX/IAA protein||B3 DNA binding domain||Phox/Bem1p||Auxin response factor
GSMUA_Achr11G18630_001	ath-miR157d	SET domain||F-box domain, cyclin-like
GSMUA_Achr11G18650_001	mtr-miR319a-5p	RNA recognition motif domain||Nucleotide-binding, alpha-beta plait
GSMUA_Achr11G18810_001	vvi-miR156h,osa-miR156k,ath-miR156i,ahy-miR156a	Alpha-ketoglutarate-dependent dioxygenase AlkB-like||Oxoglutarate/iron-dependent dioxygenase
GSMUA_Achr11G19170_001	mdm-miR535d,ppt-miR535a,mes-miR535a	Formyl transferase, N-terminal||Phosphoribosylglycinamide formyltransferase, active site||Phosphoribosylglycinamide formyltransferase
GSMUA_Achr11G19260_001	osa-miR827	Chromatin assembly factor 1 subunit A
GSMUA_Achr11G19480_001	hbr-miR156,ath-miR157a-5p,ath-miR157d,gma-miR156r	LCCL||Histone deacetylation protein Rxt3
GSMUA_Achr11G19520_001	aqc-miR159	Protein of unknown function DUF707
GSMUA_Achr11G19540_001	vvi-miR172a	Transcription factor, MADS-box||Transcription factor, K-box
GSMUA_Achr11G19570_001	ath-miR156a-5p	Metallophosphoesterase domain||Iron/zinc purple acid phosphatase-like C-terminal domain||Purple acid phosphatase-like, N-terminal||Purple acid phosphatase, N-terminal||Metallo-dependent phosphatase-like
GSMUA_Achr11G19580_001	osa-miR156k,ath-miR156a-5p,zma-miR156k-5p,ath-miR156g,ghr-miR156c,stu-miR156f-5p,ath-miR156i,vvi-miR156h,ahy-miR156a,osa-miR156l-5p,cca-miR156b,hbr-miR156,ath-miR157d,ath-miR157a-5p,gma-miR156g,novel_23	Transcription factor, SBP-box
GSMUA_Achr11G19800_001	osa-miR169n	WD40/YVTN repeat-like-containing domain||WD40-repeat-containing domain||NUC153
GSMUA_Achr11G19960_001	osa-miR396e-5p,osa-miR396f-5p	Serine/threonine- / dual-specificity protein kinase, catalytic domain||Protein kinase, ATP binding site||Concanavalin A-like lectin/glucanase, subgroup||Protein kinase-like domain||Protein kinase, catalytic domain||Serine/threonine-protein kinase, active site
GSMUA_Achr11G20040_001	gma-miR169v	Nucleotide exchange factor Fes1||Armadillo-like helical||Armadillo-type fold
GSMUA_Achr11G20090_001	ama-miR396-3p	FAD dependent oxidoreductase
GSMUA_Achr11G20310_001	hbr-miR156	Translation elongation factor EF1B/ribosomal protein S6||Glutathione S-transferase, C-terminal-like||Translation elongation factor EF1B, beta/delta subunit, guanine nucleotide exchange||Translation elongation factor EF1B, beta/delta chains, conserved site
GSMUA_Achr11G20390_001	vvi-miR156h	DNA polymerase zeta catalytic subunit||Ribonuclease H-like domain||DNA-directed DNA polymerase, family B, exonuclease domain
GSMUA_Achr11G20420_001	mdm-miR535d	K+ potassium transporter
GSMUA_Achr11G20430_001	gma-miR156g	Cystathionine beta-synthase, core||Immunoglobulin E-set
GSMUA_Achr11G20630_001	ath-miR156i	Drought induced 19/ RING finger protein 114||Protein dehydration-induced 19, C-terminal
GSMUA_Achr11G20790_001	mtr-miR395g,osa-miR395b,ath-miR395a,tae-miR395b,ata-miR395b-3p,gma-miR395d,mtr-miR395a	HAD-superfamily hydrolase, subfamily IA, variant 1||HAD-like domain||Thioredoxin-like fold||LDLR class B repeat||NHL repeat||Six-bladed beta-propeller, TolB-like
GSMUA_Achr11G20900_001	zma-miR171l-5p	Target SNARE coiled-coil domain||Sec20
GSMUA_Achr11G21080_001	ath-miR171a-3p,ptc-miR171c,ppt-miR171b,osa-miR171i-3p,vvi-miR171f,smo-miR171b,mtr-miR171b,htu-miR171a,ath-miR171b-3p,gma-miR171a,osa-miR171b,aqc-miR171f,sly-miR171d,gma-miR171n,zma-miR171b-3p,zma-miR171a-3p,ptc-miR171k,stu-miR171b-3p,ppt-miR171a,mtr-miR171c,gma-miR171m,ctr-miR171	Transcription factor GRAS
GSMUA_Achr11G21230_001	ath-miR167c-5p	Signal recognition particle receptor, alpha subunit, N-terminal||Signal recognition particle, SRP54 subunit, helical bundle||P-loop containing nucleoside triphosphate hydrolase||Signal recognition particle, SRP54 subunit, GTPase domain||AAA+ ATPase domain
GSMUA_Achr11G21330_001	nta-miR397,sly-miR397,osa-miR397b,mes-miR397	Armadillo-type fold||CLASP N-terminal domain||Armadillo-like helical||HEAT, type 2||HEAT
GSMUA_Achr11G21590_001	atr-miR396a,osa-miR396g,osa-miR396e-5p	WRC||Glutamine-Leucine-Glutamine, QLQ||Growth-regulating factor
GSMUA_Achr11G21650_001	aly-miR845b-3p,bdi-miR845	F-box domain, cyclin-like
GSMUA_Achr11G21770_001	stu-miR172c-3p	Pentatricopeptide repeat||Tetratricopeptide-like helical||Cupredoxin||Plastocyanin-like
GSMUA_Achr11G21890_001	ata-miR395b-3p	Carbon-nitrogen hydrolase
GSMUA_Achr11G22080_001	ath-miR858a,ath-miR858b	Armadillo-type fold||Wings apart-like protein
GSMUA_Achr11G22170_001	ath-miR156g	Oligopeptide transporter OPT superfamily
GSMUA_Achr11G22390_001	gma-miR396h,vvi-miR396b,vvi-miR396a	Patched||Sterol-sensing domain||Niemann-Pick C type protein
GSMUA_Achr11G22600_001	zma-miR529-5p	Thiamin diphosphate-binding fold||Dehydrogenase, E1 component||Pyruvate dehydrogenase (acetyl-transferring) E1 component, alpha subunit, subgroup y
GSMUA_Achr11G22820_001	ath-miR858a,ath-miR858b	SANT/Myb domain||Homeodomain-like||Myb domain
GSMUA_Achr11G22870_001	csi-miR160,ath-miR160a-5p,gma-miR160b,ppt-miR160b,ppt-miR160g,osa-miR160e-5p	DNA-binding pseudobarrel domain||AUX/IAA protein||Auxin response factor||Phox/Bem1p||B3 DNA binding domain
GSMUA_Achr11G23010_001	osa-miR5532	GRAM
GSMUA_Achr11G23110_001	mdm-miR159a,aqc-miR159,ppt-miR319a,pta-miR319	Zinc finger, NHR/GATA-type||ASX homology domain||Zinc finger, GATA-type
GSMUA_Achr11G23500_001	ath-miR858b,ath-miR858a	Myb domain||Homeodomain-like||SANT/Myb domain
GSMUA_Achr11G23530_001	pta-miR156b	Lipid-binding START||START-like domain||Domain of unknown function DUF1336||Pleckstrin homology domain||Pleckstrin homology-like domain
GSMUA_Achr11G23860_001	ata-miR395b-3p	Aminotransferase, class IV
GSMUA_Achr11G23870_001	ath-miR172a,ath-miR172e-3p,vvi-miR172b,mtr-miR172a,osa-miR172c,sbi-miR172b,ath-miR172c,cme-miR172f,gma-miR172d,vvi-miR172a,aly-miR172e-3p,stu-miR172c-3p	AP2-like ethylene-responsive transcription factor||DNA-binding, integrase-type||AP2/ERF domain
GSMUA_Achr11G24120_001	ath-miR172a,aly-miR172e-3p,vvi-miR172a,ath-miR172e-3p,ath-miR172c,stu-miR172c-3p,sbi-miR172b	Hs1pro-1, C-terminal||Hs1pro-1, N-terminal
GSMUA_Achr11G24220_001	sly-miR397,ptc-miR397b,pab-miR397,atr-miR397b,mes-miR397,osa-miR397b,atr-miR397a,ath-miR397a,nta-miR397,hvu-miR397a	Multicopper oxidase, type 2||Multicopper oxidase, copper-binding site||Cupredoxin||Multicopper oxidase, type 3||Multicopper oxidase, type 1
GSMUA_Achr11G24670_001	osa-miR530-5p	Pseudouridine synthase, RsuA/RluB/C/D/E/F||Pseudouridine synthase, catalytic domain||RNA pseudouridine synthase 5||Pseudouridine synthase, RluC/RluD, conserved site
GSMUA_Achr11G25330_001	ata-miR408-3p,ppt-miR408b,mtr-miR156g-5p,gma-miR408d	Armadillo-like helical||Armadillo-type fold
GSMUA_Achr11G25340_001	sof-miR159c,mdm-miR159a,bdi-miR159a-3p,osa-miR159a.1	Pleckstrin homology-like domain||Domain of unknown function DUF625
GSMUA_Achr11G25350_001	vvi-miR156h	Calreticulin||Calreticulin/calnexin||Calreticulin/calnexin, conserved site||Concanavalin A-like lectin/glucanase, subgroup||Calreticulin/calnexin, P
GSMUA_Achr11G25430_001	osa-miR5083	Serine/threonine-specific protein phosphatase/bis(5-nucleosyl)-tetraphosphatase||Metallo-dependent phosphatase-like||Metallophosphoesterase domain
GSMUA_Achr11G25570_001	cln-miR162	Kelch-type beta propeller
GSMUA_Achr11G25610_001	nta-miR397	Protein kinase-like domain||Protein kinase, catalytic domain||Serine/threonine-protein kinase, active site||Serine/threonine- / dual-specificity protein kinase, catalytic domain||Protein kinase, ATP binding site||Serine-threonine/tyrosine-protein kinase catalytic domain
GSMUA_Achr11G25720_001	osa-miR164e,ath-miR164c-5p,osa-miR164d,gma-miR164b,zma-miR164h-5p	No apical meristem (NAM) protein
GSMUA_Achr11G25770_001	vvi-miR167c,aqc-miR167,ath-miR167c-5p,bna-miR167d	B3 DNA binding domain||Auxin response factor||Phox/Bem1p||AUX/IAA protein||DNA-binding pseudobarrel domain
GSMUA_Achr11G26000_001	aly-miR172e-3p	Arf GTPase activating protein
GSMUA_Achr11G26100_001	ath-miR156i	RNA polymerase II-binding domain||ENTH/VHS||Zinc finger, C2H2||RNA polymerase II, large subunit, CTD
GSMUA_Achr11G26200_001	ath-miR156i,vvi-miR156h,osa-miR156k,ahy-miR156a,ama-miR396-3p,osa-miR396c-3p	Glycoside hydrolase, catalytic domain||Glycoside hydrolase, family 17||Glycoside hydrolase, superfamily
GSMUA_Achr11G26260_001	zma-miR162-3p	HnRNP-L/PTB/hephaestus splicing factor||Nucleotide-binding, alpha-beta plait||RNA recognition motif domain
GSMUA_Achr11G26270_001	ath-miR167a-5p,vvi-miR167c,bna-miR167d,ptc-miR167f-5p,osa-miR167d-5p	Magnesium transporter MRS2/LPE10||Mg2+ transporter protein, CorA-like/Zinc transport protein ZntB
GSMUA_Achr11G26550_001	osa-miR5083	WD40-repeat-containing domain||WD40 repeat, conserved site||Small-subunit processome, Utp13||G-protein beta WD-40 repeat||WD40 repeat||WD40/YVTN repeat-like-containing domain
GSMUA_Achr11G26650_001	aly-miR172e-3p,ata-miR395b-3p	ABC transporter-like||ABC transporter, conserved site||ABC transporter, transmembrane domain, type 1||P-loop containing nucleoside triphosphate hydrolase||AAA+ ATPase domain
GSMUA_Achr1G00390_001	ata-miR395b-3p	Protein of unknown function DUF2451, C-terminal||Vacuolar protein sorting-associated protein 54
GSMUA_Achr1G00400_001	vvi-miR156h,stu-miR156f-5p	Vacuolar protein sorting-associated protein 54
GSMUA_Achr1G00780_001	pta-miR319	Mitochondrial inner membrane translocase complex, Tim8/9/10/13-zinc finger-like
GSMUA_Achr1G01210_001	ath-miR156i	Uncharacterised protein family UPF0016
GSMUA_Achr1G01290_001	mtr-miR395g,bdi-miR395p-3p,tae-miR395b,gma-miR395d,mtr-miR395h	Armadillo-type fold||Armadillo-like helical
GSMUA_Achr1G01440_001	ath-miR397a,atr-miR397b	Multicopper oxidase, type 1||Cupredoxin
GSMUA_Achr1G01540_001	rgl-miR5139	Ancestral coatomer element 1, Sec16/Sec31||Sec16, central conserved domain||COPII coat assembly protein, Sec16
GSMUA_Achr1G01580_001	ath-miR156a-5p,novel_8	DNA-directed RNA polymerase M, 15kDa subunit, conserved site||Zinc finger, TFIIS-type||DNA-directed RNA polymerase, M/15kDa subunit||DNA-directed RNA polymerase, subunit C11/M/9
GSMUA_Achr1G01590_001	atr-miR396a	Tudor-like, plant||Agenet-like domain
GSMUA_Achr1G01660_001	lus-miR159b,pta-miR319,osa-miR159c,bdi-miR159a-3p,ath-miR159b-3p,ath-miR159a,pta-miR159a,osa-miR159a.1,pta-miR159c,osa-miR159d,mdm-miR159a,osa-miR159f,sof-miR159c,ath-miR159c,osa-miR159e	Myb domain||SANT/Myb domain||Homeodomain-like
GSMUA_Achr1G01850_001	pab-miR3711	Cytochrome P450, E-class, group I||Cytochrome P450, conserved site||Cytochrome P450
GSMUA_Achr1G01960_001	mtr-miR395g,tae-miR395b,ata-miR395b-3p	BAR domain||Ankyrin repeat||Pleckstrin homology domain||Pleckstrin homology-like domain||Arf GTPase activating protein||Arfaptin homology (AH) domain/BAR domain||Ankyrin repeat-containing domain
GSMUA_Achr1G02000_001	osa-miR159a.1,osa-miR159d,mdm-miR159a,osa-miR159f,cca-miR396c,osa-miR159c,bdi-miR159a-3p,pta-miR159a,ath-miR159a	Nascent polypeptide-associated complex NAC
GSMUA_Achr1G02350_001	aly-miR169h-3p	S-adenosyl-L-methionine-dependent methyltransferase-like
GSMUA_Achr1G02370_001	smo-miR396,ppe-miR396a,vvi-miR396b,ptc-miR396f,ptc-miR396g-5p,ath-miR396b-5p	Heavy metal-associated domain, HMA
GSMUA_Achr1G02840_001	stu-miR172c-3p	Protein kinase, ATP binding site||Serine/threonine- / dual-specificity protein kinase, catalytic domain||Serine/threonine-protein kinase, active site||Protein kinase, catalytic domain||EF-hand-like domain||Calcium-binding EF-hand||EF-Hand 1, calcium-binding site||Protein kinase-like domain
GSMUA_Achr1G03100_001	ath-miR394a	Oxoglutarate/iron-dependent dioxygenase||Isopenicillin N synthase-like||Non-haem dioxygenase N-terminal domain
GSMUA_Achr1G03130_001	zma-miR164h-5p,ath-miR164a,gma-miR164b,hci-miR164a,ath-miR164c-5p,osa-miR164d,osa-miR164c	Xyloglucan endotransglucosylase/hydrolase||Glycoside hydrolase, family 16||Concanavalin A-like lectin/glucanase, subgroup||Xyloglucan endo-transglycosylase, C-terminal
GSMUA_Achr1G03310_001	bdi-miR5179	Zinc finger, C2H2||Zinc finger C2H2-type/integrase DNA-binding domain||Zinc finger, C2H2-like
GSMUA_Achr1G03340_001	osa-miR5532,vvi-miR156h,osa-miR156k,ath-miR156i,ahy-miR156a,ath-miR157d	Myosin head, motor domain||Dilute||IQ motif, EF-hand binding site||Dil domain||P-loop containing nucleoside triphosphate hydrolase||Myosin-like IQ motif-containing domain
GSMUA_Achr1G03440_001	osa-miR164c	Galactokinase, conserved site||Ribosomal protein S5 domain 2-type fold||Mevalonate/galactokinase||GHMP kinase, C-terminal domain||GHMP kinase, ATP-binding, conserved site||Galactokinase galactose-binding domain||Galactokinase||Ribosomal protein S5 domain 2-type fold, subgroup||GHMP kinase N-terminal domain
GSMUA_Achr1G03490_001	ath-miR164c-5p,gma-miR164b	Protein kinase-like domain||Concanavalin A-like lectin/glucanase, subgroup||Serine/threonine-protein kinase, active site||Protein kinase, catalytic domain||Lipase, class 3||Alpha/Beta hydrolase fold||C2 calcium-dependent membrane targeting
GSMUA_Achr1G03540_001	zma-miR396g-5p	WD40 repeat, conserved site||WD40-repeat-containing domain||LisH dimerisation motif||G-protein beta WD-40 repeat||WD40/YVTN repeat-like-containing domain||WD40 repeat
GSMUA_Achr1G03730_001	gma-miR169v	NAD(P)-binding domain
GSMUA_Achr1G03920_001	gma-miR156r,hbr-miR156	Thioesterase superfamily||HotDog domain
GSMUA_Achr1G04030_001	osa-miR444f	ATPase, AAA-type, core||P-loop containing nucleoside triphosphate hydrolase
GSMUA_Achr1G04260_001	gma-miR5368	Barwin-related endoglucanase||Expansin/pollen allergen, DPBB domain||Barwin-like endoglucanase
GSMUA_Achr1G04390_001	mes-miR172c,vvi-miR172a,vvi-miR172b,gma-miR172b-5p	Leucine-rich repeat, cysteine-containing subtype||Armadillo||Armadillo-like helical||F-box domain, cyclin-like||Armadillo-type fold
GSMUA_Achr1G04560_001	gma-miR156g	Peptidase S10, serine carboxypeptidase||Alpha/Beta hydrolase fold
GSMUA_Achr1G04880_001	osa-miR156k,ahy-miR156a	Dynamin, GTPase domain||GTPase effector domain, GED||Dynamin||Dynamin, GTPase region, conserved site||P-loop containing nucleoside triphosphate hydrolase||Dynamin-type guanine nucleotide-binding (G) domain||Dynamin GTPase effector||Dynamin central domain
GSMUA_Achr1G04940_001	bra-miR408-5p	Phosphofructokinase||Pyrophosphate-dependent phosphofructokinase TP0108||Phosphofructokinase domain
GSMUA_Achr1G05190_001	stu-miR172c-3p	WD40-repeat-containing domain||dDENN domain||DENN domain||uDENN domain||WD40 repeat||G-protein beta WD-40 repeat||WD40 repeat, conserved site||Myotubularin protein||WD40/YVTN repeat-like-containing domain
GSMUA_Achr1G05220_001	novel_23,ahy-miR156a,vvi-miR156h,osa-miR156k,ath-miR156i	Elongation factor Tu-type domain||Translation elongation/initiation factor/Ribosomal, beta-barrel||Translation elongation factor EFTu/EF1A, domain 2||Translation initiation factor IF- 2, domain 3||Protein synthesis factor, GTP-binding||P-loop containing nucleoside triphosphate hydrolase
GSMUA_Achr1G05940_001	gma-miR171n,sly-miR171d,aqc-miR171f,osa-miR171b,gma-miR171a,ath-miR171b-3p,smo-miR171b,vvi-miR171f,mtr-miR171b,htu-miR171a,osa-miR171i-3p,ppt-miR171b,ptc-miR171c,ath-miR171a-3p,ctr-miR171,gma-miR171m,mtr-miR171c,ppt-miR171a,stu-miR171b-3p,ptc-miR171k,zma-miR171a-3p,zma-miR171b-3p	Transcription factor GRAS
GSMUA_Achr1G06120_001	ata-miR395b-3p,mtr-miR395g	Armadillo-type fold||Kinesin, motor region, conserved site||Kinesin-like protein||Kinesin, motor domain||Armadillo-like helical||Armadillo||P-loop containing nucleoside triphosphate hydrolase
GSMUA_Achr1G06160_001	lus-miR159b,pta-miR159a,ath-miR159a,bdi-miR159a-3p,ath-miR159b-3p,osa-miR159d,pta-miR159c,osa-miR159a.1,osa-miR159f,mdm-miR159a	RNA recognition motif domain||Nucleotide-binding, alpha-beta plait
GSMUA_Achr1G06230_001	pab-miR3711	Nonaspanin (TM9SF)
GSMUA_Achr1G06250_001	osa-miR827	Alpha/beta hydrolase fold-5||Alpha/Beta hydrolase fold
GSMUA_Achr1G06790_001	smo-miR396,gma-miR396h,vvi-miR396b,mdm-miR396a,ath-miR396a-5p	RNAse P, Rpr2/Rpp21 subunit
GSMUA_Achr1G06830_001	mdm-miR535d	Cytochrome b561/ferric reductase transmembrane||Cytochrome b561, eukaryote
GSMUA_Achr1G07120_001	gma-miR168b,ath-miR168a-5p	Domain of unknown function DUF1785||Ribonuclease H-like domain||Stem cell self-renewal protein Piwi||Argonaute/Dicer protein, PAZ
GSMUA_Achr1G07310_001	zma-miR156k-5p,ath-miR156a-5p,osa-miR156k,ath-miR157d,stu-miR156f-5p,ahy-miR156a,vvi-miR156h,ath-miR156i	Cytokinin riboside 5'-monophosphate phosphoribohydrolase LOG||LOG family
GSMUA_Achr1G07460_001	gma-miR168b	Aquaporin-like||Major intrinsic protein||Major intrinsic protein, conserved site
GSMUA_Achr1G07490_001	pta-miR156a,pta-miR156b	Protein of unknown function DUF1624
GSMUA_Achr1G07610_001	ath-miR399b,vvi-miR399i	Cyclophilin-type peptidyl-prolyl cis-trans isomerase||Cyclophilin-like domain||Cyclophilin-like peptidyl-prolyl cis-trans isomerase domain||Cyclophilin-type peptidyl-prolyl cis-trans isomerase, conserved site
GSMUA_Achr1G07630_001	gma-miR168b	Thaumatin, conserved site||Thaumatin, pathogenesis-related
GSMUA_Achr1G07650_001	cpa-miR166e	Brain/reproductive organ-expressed protein
GSMUA_Achr1G07700_001	osa-miR156k,ahy-miR156a	AAA+ ATPase domain||P-loop containing nucleoside triphosphate hydrolase||Ribosomal protein S5 domain 2-type fold, subgroup||Lon protease homologue 2, peroxisomal||Peptidase S16, active site||Lon protease||Peptidase S16, ATP-dependent protease La||ATPase, AAA-type, core||Peptidase S16, lon N-terminal||PUA-like domain||Ribosomal protein S5 domain 2-type fold||Peptidase S16, Lon C-terminal
GSMUA_Achr1G07930_001	aly-miR845b-3p,bdi-miR845	LIM-domain binding protein/SEUSS
GSMUA_Achr1G08010_001	gma-miR156g	Cytochrome P450||Cytochrome P450, conserved site||Cytochrome P450, E-class, group I
GSMUA_Achr1G08340_001	ath-miR156i	Conserved hypothetical protein CHP01589, plant
GSMUA_Achr1G08360_001	tcc-miR530a,ptc-miR530a	Sulfiredoxin||ParB-like nuclease
GSMUA_Achr1G08440_001	ath-miR157d,ath-miR157a-5p,cca-miR156b,hbr-miR156,gma-miR156g,novel_23,ath-miR156g,ghr-miR156c,osa-miR156k,ath-miR156a-5p,zma-miR156k-5p,gma-miR156r,osa-miR156l-5p,mtr-miR156g-5p,stu-miR156f-5p,ath-miR156i,vvi-miR156h,ahy-miR156a	Transcription factor, SBP-box
GSMUA_Achr1G08630_001	osa-miR164e	Apple-like||PAN-2 domain||Protein kinase-like domain||Serine-threonine/tyrosine-protein kinase catalytic domain||Bulb-type lectin domain||Protein kinase, catalytic domain||Serine/threonine-protein kinase, active site||Concanavalin A-like lectin/glucanase, subgroup||Serine/threonine- / dual-specificity protein kinase, catalytic domain
GSMUA_Achr1G08800_001	ata-miR393-5p	Arf GTPase activating protein
GSMUA_Achr1G08820_001	aly-miR845b-3p	Developmental regulator, ULTRAPETALA||SAND domain
GSMUA_Achr1G08840_001	bdi-miR845	Zinc finger, RING-type||Zinc finger, RING/FYVE/PHD-type||P-loop containing nucleoside triphosphate hydrolase||Helicase, C-terminal||Helicase, superfamily 1/2, ATP-binding domain||SNF2-related||Zinc finger, RING-type, conserved site
GSMUA_Achr1G08930_001	ptc-miR396f,ptc-miR396g-5p,smo-miR396	Protein kinase-like domain||Aminoglycoside phosphotransferase||UbiB domain
GSMUA_Achr1G09190_001	ptc-miR396e-3p,ath-miR396b-3p,gma-miR396b-3p	Serine-threonine/tyrosine-protein kinase catalytic domain||Wall-associated receptor kinase galacturonan-binding domain||EGF-like calcium-binding, conserved site||EGF-like calcium-binding||Protein kinase-like domain||Serine/threonine- / dual-specificity protein kinase, catalytic domain||Protein kinase, ATP binding site||Protein kinase, catalytic domain||Epidermal growth factor-like domain||Serine/…
GSMUA_Achr1G09200_001	gma-miR396b-3p,cca-miR396a-3p,ptc-miR396e-3p,ath-miR396b-3p,pab-miR3711,osa-miR396c-3p	EGF-like calcium-binding||Protein kinase-like domain||Wall-associated receptor kinase galacturonan-binding domain||EGF-like calcium-binding, conserved site||Serine-threonine/tyrosine-protein kinase catalytic domain||Concanavalin A-like lectin/glucanase, subgroup||EGF-type aspartate/asparagine hydroxylation site||Epidermal growth factor-like domain||Protein kinase, catalytic domain||Serine/threoni…
GSMUA_Achr1G09210_001	ptc-miR396e-3p,ath-miR396b-3p,gma-miR396b-3p	EGF-type aspartate/asparagine hydroxylation site||Serine/threonine-protein kinase, active site||Epidermal growth factor-like domain||Protein kinase, catalytic domain||Protein kinase, ATP binding site||Serine/threonine- / dual-specificity protein kinase, catalytic domain||Protein kinase-like domain||EGF-like calcium-binding||EGF-like calcium-binding, conserved site||Wall-associated receptor kinase…
GSMUA_Achr1G09220_001	ptc-miR396e-3p,ath-miR396b-3p,gma-miR396b-3p	Protein kinase-like domain||EGF-like calcium-binding||EGF-like calcium-binding, conserved site||Wall-associated receptor kinase galacturonan-binding domain||Serine-threonine/tyrosine-protein kinase catalytic domain||Concanavalin A-like lectin/glucanase, subgroup||Tyrosine-protein kinase, catalytic domain||Epidermal growth factor-like domain
GSMUA_Achr1G09240_001	ath-miR396a-3p,cca-miR396c,cca-miR396a-3p,osa-miR396a-3p,ama-miR396-3p,osa-miR396c-3p,ath-miR396b-3p,gma-miR396b-3p,zma-miR396g-3p,ptc-miR396e-3p,gma-miR396a-3p	EGF-type aspartate/asparagine hydroxylation site||Concanavalin A-like lectin/glucanase, subgroup||Serine/threonine-protein kinase, active site||Epidermal growth factor-like domain||Protein kinase, catalytic domain||Protein kinase, ATP binding site||Serine/threonine- / dual-specificity protein kinase, catalytic domain||Protein kinase-like domain||EGF-like calcium-binding||EGF-like calcium-binding,…
GSMUA_Achr1G09300_001	osa-miR156j-3p,pab-miR3711	DNA topoisomerase VI, subunit B||Ribosomal protein S5 domain 2-type fold||DNA topoisomerase VI, subunit B, transducer||ATPase-like, ATP-binding domain||Ribosomal protein S13-like, H2TH||Ribosomal protein S5 domain 2-type fold, subgroup
GSMUA_Achr1G09700_001	aly-miR169h-3p,gma-miR156g,ath-miR157d	Phospholipase/carboxylesterase/thioesterase||Alpha/Beta hydrolase fold
GSMUA_Achr1G09710_001	smo-miR396,ptc-miR396f,ptc-miR396g-5p	Ubiquitin-related domain
GSMUA_Achr1G09760_001	zma-miR529-5p	UNC-50
GSMUA_Achr1G09810_001	vvi-miR156h	Kinesin, motor region, conserved site||Kinesin-like protein||P-loop containing nucleoside triphosphate hydrolase||Kinesin, motor domain
GSMUA_Achr1G09830_001	osa-miR172c,ath-miR172c,sbi-miR172b,ath-miR172a,ath-miR172e-3p,vvi-miR172b,mtr-miR172a,stu-miR172c-3p,cme-miR172f,gma-miR172d,vvi-miR172a,aly-miR172e-3p	DNA-binding, integrase-type||AP2-like ethylene-responsive transcription factor||AP2/ERF domain
GSMUA_Achr1G10080_001	stu-miR156f-5p,vvi-miR156h,htu-miR171a,ath-miR156i,ahy-miR156a,mtr-miR156g-5p,osa-miR156l-5p,osa-miR156j-3p,osa-miR156k,ath-miR156a-5p,zma-miR156k-5p,ath-miR156g,ghr-miR156c,pta-miR156b,osa-miR171b,bdi-miR156h-3p,pta-miR156a,gma-miR156g,novel_23,osa-miR156c-3p,zma-miR156e-3p,cca-miR156b,hbr-miR156,ath-miR157d,ath-miR157a-5p	DNA-binding WRKY
GSMUA_Achr1G10360_001	stu-miR172c-3p,sbi-miR172b,ath-miR172e-3p,aly-miR172e-3p,ath-miR172a	Transcriptional coactivator SAGA-type complex, Ada1/Tada1
GSMUA_Achr1G10600_001	ath-miR156i	Protein phosphatase 2C-like||Protein phosphatase 2C
GSMUA_Achr1G10610_001	gma-miR5368	FF domain||WW/Rsp5/WWP||Pre-mRNA-processing protein PRP40
GSMUA_Achr1G10680_001	hbr-miR156,gma-miR156r,mtr-miR156g-5p	Uncharacterised protein family UPF0114
GSMUA_Achr1G10830_001	stu-miR156f-5p	WD40 repeat||WD40-repeat-containing domain||CTLH, C-terminal LisH motif||WD40/YVTN repeat-like-containing domain||Topless family||WD40 repeat, conserved site||Quinoprotein amine dehydrogenase, beta chain-like||LisH dimerisation motif
GSMUA_Achr1G10850_001	pab-miR3711	Nonaspanin (TM9SF)
GSMUA_Achr1G10930_001	pta-miR156a	Glutathione-disulphide reductase||Pyridine nucleotide-disulphide oxidoreductase, FAD/NAD(P)-binding domain||FAD/NAD-linked reductase, dimerisation||Pyridine nucleotide-disulphide oxidoreductase, dimerisation||Pyridine nucleotide-disulphide oxidoreductase, NAD-binding domain||Pyridine nucleotide-disulphide oxidoreductase, class I, active site
GSMUA_Achr1G11190_001	aly-miR169h-3p	Domain of unknown function DUF4378
GSMUA_Achr1G11500_001	hbr-miR156	Homeodomain-like
GSMUA_Achr1G11720_001	stu-miR172c-3p,ath-miR172a,aly-miR172e-3p	Lycopene cyclase-type, FAD-binding||Lycopene cyclase, beta/epsilon
GSMUA_Achr1G11900_001	zma-miR171b-3p	Domain of unknown function DUF221||Domain of unknown function DUF4463
GSMUA_Achr1G11940_001	gma-miR6300	Small GTPase superfamily, Ras type||Small GTPase superfamily, Rho type||P-loop containing nucleoside triphosphate hydrolase||Small GTP-binding protein domain||Small GTPase superfamily||Small GTPase superfamily, Rab type||Ran GTPase
GSMUA_Achr1G11960_001	gma-miR396f	Mitogen-activated protein (MAP) kinase, conserved site||Serine/threonine- / dual-specificity protein kinase, catalytic domain||Protein kinase, ATP binding site||Protein kinase, catalytic domain||Protein kinase-like domain
GSMUA_Achr1G12050_001	pab-miR3711	CRAL-TRIO domain||CRAL/TRIO, N-terminal domain||Cellular retinaldehyde binding/alpha-tocopherol transport
GSMUA_Achr1G12200_001	osa-miR528-5p	Fatty acid hydroxylase
GSMUA_Achr1G12360_001	osa-miR396c-3p,ptc-miR396e-3p	von Willebrand factor, type A
GSMUA_Achr1G12450_001	ahy-miR156a,vvi-miR156h,ath-miR156i,osa-miR156k	UbiB domain||Protein kinase-like domain
GSMUA_Achr1G12760_001	gma-miR166u,smo-miR396	NADH:ubiquinone oxidoreductase, 51kDa subunit||Soluble ligand binding domain||NADH ubiquinone oxidoreductase, F subunit, iron sulphur binding||NADH ubiquinone oxidoreductase, F subunit||NADH:ubiquinone oxidoreductase, 51kDa subunit, conserved site
GSMUA_Achr1G12970_001	ata-miR395b-3p	Protein of unknown function DUF952
GSMUA_Achr1G13190_001	mes-miR397	AMP-binding, conserved site||AMP-dependent synthetase/ligase
GSMUA_Achr1G13250_001	zma-miR171b-3p,pab-miR3711	Domain of unknown function DUF676, lipase-like||Alpha/Beta hydrolase fold||Protein of unknown function DUF3657
GSMUA_Achr1G13350_001	aly-miR169h-3p	Protein of unknown function DUF288
GSMUA_Achr1G13560_001	rgl-miR5139	Pentatricopeptide repeat||Tetratricopeptide-like helical
GSMUA_Achr1G13670_001	ath-miR156i,vvi-miR156h,ahy-miR156a	Armadillo-like helical||Clathrin/coatomer adaptor, adaptin-like, N-terminal||AP complex subunit beta||Armadillo-type fold||Adaptor protein complex, beta subunit||Beta-adaptin appendage, C-terminal subdomain
GSMUA_Achr1G13860_001	osa-miR396a-3p	Nucleic acid-binding, OB-fold
GSMUA_Achr1G13910_001	osa-miR444f	Cas1p 10 TM acyl transferase domain
GSMUA_Achr1G14040_001	ata-miR408-3p	Domain of unknown function DUF4378
GSMUA_Achr1G14080_001	bdi-miR395p-3p,ath-miR395a,osa-miR395b,osa-miR395o,gma-miR395d,tae-miR395b,mtr-miR395g,osa-miR395c,mtr-miR395a,mtr-miR395h,ata-miR395b-3p,aly-miR395i	Sulphate adenylyltransferase||ATP-sulfurylase PUA-like domain||Sulphate adenylyltransferase catalytic domain||Rossmann-like alpha/beta/alpha sandwich fold||PUA-like domain
GSMUA_Achr1G14230_001	gma-miR408d,ath-miR408-3p,ppt-miR408b,ata-miR408-3p,osa-miR408-3p	Epidermal growth factor-like domain||Peptidase M8, leishmanolysin||EGF-like, conserved site
GSMUA_Achr1G14380_001	zma-miR162-3p	Domain of unknown function DUF292, eukaryotic
GSMUA_Achr1G14560_001	ama-miR396-3p	Endonuclease/exonuclease/phosphatase
GSMUA_Achr1G14770_001	ath-miR167c-5p,osa-miR169p,aqc-miR167	Importin-alpha, importin-beta-binding domain||Importin subunit alpha||Armadillo-like helical||Armadillo||Armadillo-type fold
GSMUA_Achr1G14900_001	osa-miR5532	RNA polymerase Rpb1, domain 7||RNA polymerase Rpb1, domain 5||RNA polymerase Rpb1, domain 6||RNA polymerase, alpha subunit||RNA polymerase II, heptapeptide repeat, eukaryotic||RNA polymerase, N-terminal||RNA polymerase Rpb1, domain 4||RNA polymerase Rpb1, domain 3
GSMUA_Achr1G15010_001	stu-miR172c-3p	Histone-fold||Histone H4||Histone H4, conserved site||Histone core
GSMUA_Achr1G15240_001	rgl-miR5139	Serine-threonine/tyrosine-protein kinase catalytic domain||Protein kinase, catalytic domain||Tetratricopeptide-like helical||Protein kinase-like domain
GSMUA_Achr1G15430_001	osa-miR397b	Nucleotide-binding, alpha-beta plait||RNA recognition motif domain||Zinc finger, RanBP2-type||G-patch domain
GSMUA_Achr1G15450_001	osa-miR444f	Topless family||WD40 repeat||WD40/YVTN repeat-like-containing domain||WD40 repeat, conserved site||WD40-repeat-containing domain||LisH dimerisation motif||CTLH, C-terminal LisH motif
GSMUA_Achr1G15580_001	ata-miR395b-3p	Target SNARE coiled-coil domain||Syntaxin, N-terminal||t-SNARE
GSMUA_Achr1G15790_001	sly-miR397,ptc-miR397b,nta-miR397,ath-miR397a,pab-miR397	Glomulin/ALF4||Armadillo-type fold||YAP-binding/Alf4/Glomulin
GSMUA_Achr1G15920_001	pab-miR3711	Peptidase C1A, papain||Proteinase inhibitor I29, cathepsin propeptide||Cysteine peptidase, cysteine active site||Granulin||Cysteine peptidase, histidine active site||Peptidase C1A, papain C-terminal||Cysteine peptidase, asparagine active site
GSMUA_Achr1G16220_001	gma-miR169j-5p	LIM-domain binding protein/SEUSS
GSMUA_Achr1G16320_001	atr-miR390.1	Sin3 associated polypeptide p18
GSMUA_Achr1G16400_001	osa-miR5083	Thiolase, conserved site||Thiolase, active site||Thiolase-like, subgroup||Thiolase, C-terminal||Thiolase||Thiolase, N-terminal||Thiolase-like
GSMUA_Achr1G16520_001	ata-miR395b-3p	Glycerophosphoryl diester phosphodiesterase||PLC-like phosphodiesterase, TIM beta/alpha-barrel domain||Glycerophosphodiester phosphodiesterase domain
GSMUA_Achr1G16550_001	aqc-miR167	C2 calcium-dependent membrane targeting
GSMUA_Achr1G16810_001	ptc-miR319e,mdm-miR159a,ppt-miR319a,aqc-miR159,ath-miR319c,mtr-miR319a-3p,pta-miR159a,pta-miR319,osa-miR159c,ath-miR319a	Phosphatidate cytidylyltransferase
GSMUA_Achr1G17040_001	gma-miR396a-3p	Cyclophilin-type peptidyl-prolyl cis-trans isomerase||WD40/YVTN repeat-like-containing domain||WD40 repeat||Cyclophilin-type peptidyl-prolyl cis-trans isomerase, conserved site||Cyclophilin-like domain||Cyclophilin-like peptidyl-prolyl cis-trans isomerase domain||WD40-repeat-containing domain
GSMUA_Achr1G17080_001	cpa-miR166e	Tetratricopeptide TPR-1||O-GlcNAc transferase, C-terminal||Tetratricopeptide-like helical||Tetratricopeptide repeat||Tetratricopeptide repeat-containing domain
GSMUA_Achr1G17150_001	mtr-miR319a-3p,ath-miR159a,zma-miR159h-3p,ath-miR159b-3p,osa-miR159d,osa-miR159a.1,sof-miR159c,mdm-miR159a,osa-miR159c,lus-miR159b,pta-miR319,pta-miR159a,bdi-miR159a-3p,ath-miR319c,aqc-miR159,gma-miR319q,pta-miR159c,ppt-miR319a,osa-miR159f,osa-miR159e,ath-miR159c,ptc-miR319e	Homeodomain-like||SANT/Myb domain||Myb domain
GSMUA_Achr1G17320_001	zma-miR156e-3p,vvi-miR156h	Oxysterol-binding protein, conserved site||Oxysterol-binding protein
GSMUA_Achr1G17430_001	ahy-miR156a,osa-miR156k,vvi-miR156h,ath-miR156i	Alpha/Beta hydrolase fold||Lipase, class 3
GSMUA_Achr1G17690_001	aly-miR172e-3p	SUF system FeS cluster assembly, SufBD
GSMUA_Achr1G17910_001	pab-miR3711	P-loop containing nucleoside triphosphate hydrolase||Adenylate kinase||Adenylate kinase, subfamily
GSMUA_Achr1G17920_001	osa-miR397b	UBX||Ubiquitin-related domain||Thioredoxin-like fold||UAS
GSMUA_Achr1G17950_001	ahy-miR156a,hbr-miR156,ath-miR156i,vvi-miR156h,osa-miR156k,ath-miR168a-5p,gma-miR168b	Stem cell self-renewal protein Piwi||Argonaute/Dicer protein, PAZ||Ribonuclease H-like domain||Domain of unknown function DUF1785||Argonaut, glycine-rich domain
GSMUA_Achr1G18160_001	ath-miR156i	BRCT domain||DNA repair protein, Rev1
GSMUA_Achr1G18320_001	hbr-miR396a	Putative thiol-disulphide oxidoreductase DCC
GSMUA_Achr1G18470_001	gma-miR1511,rgl-miR5139,cpa-miR8155	P-loop containing nucleoside triphosphate hydrolase||Helicase, superfamily 1/2, ATP-binding domain
GSMUA_Achr1G18490_001	pta-miR156a	Pyridine nucleotide-disulphide oxidoreductase, class I, active site||Pyridine nucleotide-disulphide oxidoreductase, FAD/NAD(P)-binding domain
GSMUA_Achr1G18610_001	ath-miR858a,ath-miR858b	Myb domain||SANT/Myb domain||Homeodomain-like
GSMUA_Achr1G18660_001	bdi-miR5179	Transcription factor, K-box
GSMUA_Achr1G18920_001	ahy-miR156a	Repair protein Rad1/Rec1/Rad17
GSMUA_Achr1G18980_001	ath-miR156i	XPG N-terminal||XPG conserved site||PIN domain-like||DNA repair protein (XPGC)/yeast Rad||XPG/RAD2 endonuclease
GSMUA_Achr1G19050_001	ath-miR167c-5p	Spermidine/spermine synthase, eukaryotes||S-adenosyl-L-methionine-dependent methyltransferase-like||Polyamine biosynthesis domain, conserved site||Polyamine biosynthesis domain||Spermidine/spermine synthases family
GSMUA_Achr1G19070_001	hbr-miR396a	NAD(P)-binding domain
GSMUA_Achr1G19440_001	osa-miR827	Alpha/Beta hydrolase fold||Alpha/beta hydrolase fold-5
GSMUA_Achr1G19910_001	smo-miR396	Domain of unknown function DUF4005
GSMUA_Achr1G19920_001	cca-miR396c,zma-miR396g-3p,cca-miR396a-3p,ptc-miR396e-3p	Zinc finger, CCCH-type
GSMUA_Achr1G20010_001	gma-miR172b-5p,lus-miR172j	B3 DNA binding domain||Auxin response factor||Phox/Bem1p||DNA-binding pseudobarrel domain||AUX/IAA protein
GSMUA_Achr1G20020_001	gma-miR408d,ppt-miR408b,pab-miR3711	Tetratricopeptide-like helical||Pentatricopeptide repeat
GSMUA_Achr1G20090_001	osa-miR5083	Tubulin binding cofactor A
GSMUA_Achr1G20180_001	vvi-miR166a,vvi-miR156h	Secretory pathway Sec39
GSMUA_Achr1G20690_001	aly-miR172e-3p,stu-miR172c-3p,sbi-miR172b	Histone deacetylase interacting||Paired amphipathic helix
GSMUA_Achr1G21130_001	stu-miR172c-3p,aly-miR172e-3p	Calmodulin binding protein-like
GSMUA_Achr1G21440_001	mtr-miR319a-5p	BTB/POZ fold||Root phototropism protein 3-like||NPH3 domain||BTB/POZ-like
GSMUA_Achr1G21560_001	ppt-miR171a	Pollen Ole e 1 allergen/extensin
GSMUA_Achr1G21700_001	gma-miR169v	RNA recognition motif domain||Nucleotide-binding, alpha-beta plait
GSMUA_Achr1G21940_001	osa-miR396f-5p,osa-miR396g,atr-miR396a,osa-miR396e-5p	Glutamine-Leucine-Glutamine, QLQ||WRC||Growth-regulating factor
GSMUA_Achr1G22030_001	osa-miR827	Protein kinase, ATP binding site||Serine/threonine- / dual-specificity protein kinase, catalytic domain||Calcium/calmodulin-dependent/calcium-dependent protein kinase||Protein kinase-like domain||Serine/threonine-protein kinase, active site||Protein kinase, catalytic domain
GSMUA_Achr1G22220_001	ghr-miR156c	NADH:ubiquinone oxidoreductase, subunit G||NADH-quinone oxidoreductase, chain G, C-terminal||Molybdopterin oxidoreductase, 4Fe-4S domain||NADH:ubiquinone oxidoreductase, 75kDa subunit, conserved site||NADH:ubiquinone oxidoreductase, subunit G, iron-sulphur binding||Molybdopterin oxidoreductase
GSMUA_Achr1G22260_001	osa-miR172c	Nucleoporin, Nup133/Nup155-like, N-terminal||Nucleoporin, Nup155-like||Nucleoporin, Nup133/Nup155-like, C-terminal
GSMUA_Achr1G22310_001	aqc-miR159,pta-miR319,ptc-miR319e	Rho GTPase-activating protein domain||Ternary complex factor MIP1, leucine-zipper||Rho GTPase activation protein||Pleckstrin homology-like domain||Pleckstrin homology domain
GSMUA_Achr1G22400_001	vvi-miR156h,pab-miR3711,ghr-miR156c	Armadillo-type fold||Phosphoinositide 3-kinase, accessory (PIK) domain||Phosphatidylinositol 3-/4-kinase, catalytic domain||Phosphatidylinositol 3/4-kinase, conserved site||Phosphatidylinositol Kinase||Protein kinase-like domain
GSMUA_Achr1G22870_001	stu-miR172c-3p,ath-miR172a	tRNA synthetase, B5-domain||B3/B4 tRNA-binding domain||Phenylalanyl-tRNA synthetase||DNA binding domain, putative||Phenylalanyl-tRNA synthetase, class IIc, beta subunit, archae/euk cytosolic||Phenylalanyl-tRNA synthetase, B3/B4
GSMUA_Achr1G22880_001	nta-miR397	Zinc finger, CCCH-type||Ankyrin repeat||Ankyrin repeat-containing domain
GSMUA_Achr1G22890_001	ath-miR156g	Tetratricopeptide-like helical||Pentatricopeptide repeat
GSMUA_Achr1G22900_001	ath-miR172c,sbi-miR172b,osa-miR172c,vvi-miR172b,ath-miR172e-3p,ath-miR172a,stu-miR172c-3p,vvi-miR172a,aly-miR172e-3p	Nitrite/sulphite reductase 4Fe-4S domain||Nitrite/sulphite reductase, hemoprotein beta-component, ferrodoxin-like||Nitrite/sulphite reductase iron-sulphur/siroheam-binding site||Sulphite reductase, ferredoxin dependent
GSMUA_Achr1G23170_001	ahy-miR156a	Wall-associated receptor kinase galacturonan-binding domain||Serine-threonine/tyrosine-protein kinase catalytic domain||Concanavalin A-like lectin/glucanase, subgroup||Protein kinase-like domain||Protein kinase, catalytic domain
GSMUA_Achr1G23230_001	mtr-miR171b	Post-SET domain||AWS||SET domain||Histone-lysine N-methyltransferase, SET2, plant
GSMUA_Achr1G23430_001	pab-miR3711	Pleckstrin homology-like domain||TFIIH subunit Tfb1/p62||BSD
GSMUA_Achr1G23520_001	ahy-miR156a,osa-miR156k,vvi-miR156h,ath-miR156i	Gelsolin||Villin headpiece||Villin-2/3/4/5, plant||ADF-H/Gelsolin-like domain||Gelsolin domain
GSMUA_Achr1G23540_001	osa-miR156k,vvi-miR156h,ath-miR156i,ahy-miR156a,novel_23,ghr-miR156c	Protein kinase, catalytic domain||Protein kinase-like domain||UbiB domain
GSMUA_Achr1G23660_001	rgl-miR5139,cpa-miR8155,bdi-miR845	Cation transporter
GSMUA_Achr1G23840_001	osa-miR396f-5p,osa-miR396e-5p,osa-miR396g,atr-miR396a	Growth-regulating factor||Glutamine-Leucine-Glutamine, QLQ||WRC
GSMUA_Achr1G23940_001	osa-miR396a-3p	Pyrrolo-quinoline quinone beta-propeller repeat||Quinonprotein alcohol dehydrogenase-like domain||Quinonprotein alcohol dehydrogenase-like
GSMUA_Achr1G24060_001	bdi-miR159a-3p	Transcription factor, MADS-box||Transcription factor, K-box
GSMUA_Achr1G24070_001	bdi-miR845	Transcription factor, K-box||Transcription factor, MADS-box
GSMUA_Achr1G24320_001	vvi-miR172b	Ovarian tumour, otubain
GSMUA_Achr1G24860_001	ahy-miR156a	Tetratricopeptide-like helical||Tetratricopeptide repeat||RNA-polymerase II-associated protein 3-like, C-terminal domain||Tetratricopeptide repeat-containing domain
GSMUA_Achr1G25200_001	ath-miR156i	Cytochrome b561, eukaryote||Cytochrome b561/ferric reductase transmembrane
GSMUA_Achr1G25250_001	cln-miR162	Leucine-rich repeat-containing N-terminal, type 2||Somatic embryogenesis receptor-like kinase||Leucine-rich repeat||Leucine-rich repeat, typical subtype
GSMUA_Achr1G25320_001	bdi-miR845	CRAL-TRIO domain||CRAL/TRIO, N-terminal domain||Cellular retinaldehyde binding/alpha-tocopherol transport
GSMUA_Achr1G25410_001	vvi-miR156h,osa-miR156k,ath-miR156i,ahy-miR156a	Mini-chromosome maintenance complex protein 4||Nucleic acid-binding, OB-fold||Mini-chromosome maintenance, DNA-dependent ATPase||Mini-chromosome maintenance, conserved site||P-loop containing nucleoside triphosphate hydrolase||MCM N-terminal domain||Rubredoxin-type fold
GSMUA_Achr1G25430_001	ahy-miR156a,pta-miR156a	Mu homology domain||Clathrin adaptor, mu subunit, C-terminal||AP complex, mu/sigma subunit||Clathrin adaptor, mu subunit, conserved site||Longin-like domain||Clathrin adaptor, mu subunit
GSMUA_Achr1G26020_001	bra-miR408-5p	Pyrophosphate-energised proton pump
GSMUA_Achr1G26270_001	stu-miR172c-3p,ath-miR172c	Serine-threonine/tyrosine-protein kinase catalytic domain||Serine/threonine- / dual-specificity protein kinase, catalytic domain||Protein kinase, catalytic domain||Serine/threonine-protein kinase, active site||Protein kinase-like domain
GSMUA_Achr1G26290_001	pta-miR319	Armadillo-type fold||UME||PIK-related kinase, FAT||PIK-related kinase, FATC||PIK-related kinase||Phosphatidylinositol 3-/4-kinase, catalytic domain||Phosphatidylinositol 3/4-kinase, conserved site||Protein kinase-like domain
GSMUA_Achr1G26630_001	ata-miR393-5p	Armadillo-like helical||Armadillo-type fold||Condensin subunit 1/Condensin-2 complex subunit D3
GSMUA_Achr1G26640_001	mtr-miR319a-5p,aly-miR845b-3p	Condensin subunit 1/Condensin-2 complex subunit D3||Armadillo-type fold||Armadillo-like helical
GSMUA_Achr1G26660_001	ahy-miR156a,osa-miR156k,vvi-miR156h,ath-miR156i	Tetrahydrofolate dehydrogenase/cyclohydrolase||NAD(P)-binding domain||Tetrahydrofolate dehydrogenase/cyclohydrolase, catalytic domain||Tetrahydrofolate dehydrogenase/cyclohydrolase, NAD(P)-binding domain||Tetrahydrofolate dehydrogenase/cyclohydrolase, conserved site
GSMUA_Achr1G26740_001	ppt-miR171a,ppt-miR171b,smo-miR171b,vvi-miR171f,zma-miR171b-3p,sly-miR171d,ctr-miR171,ath-miR171b-3p,gma-miR171a	Transcription factor GRAS||Scarecrow-like protein 26/nodulation signalling pathway 2
GSMUA_Achr1G26950_001	bdi-miR845,aly-miR845b-3p	ABC-2 type transporter
GSMUA_Achr1G27000_001	osa-miR396g,atr-miR396a,osa-miR396e-5p	Growth-regulating factor||Glutamine-Leucine-Glutamine, QLQ||WRC
GSMUA_Achr1G27050_001	ath-miR156i,vvi-miR156h,osa-miR156k,ahy-miR156a	Heat shock protein DnaJ, N-terminal
GSMUA_Achr1G27750_001	hbr-miR156	S-adenosyl-L-methionine-dependent methyltransferase-like||Protein-L-isoaspartate(D-aspartate) O-methyltransferase
GSMUA_Achr1G27850_001	pab-miR3711	Methyltransferase type 11||Tocopherol O-methyltransferase||S-adenosyl-L-methionine-dependent methyltransferase-like
GSMUA_Achr1G28020_001	pab-miR3711,bdi-miR169m,gma-miR169v,ath-miR169h,ath-miR169b-5p,osa-miR169e	WD40/YVTN repeat-like-containing domain||WD40 repeat||WD40-repeat-containing domain||WD40 repeat, conserved site
GSMUA_Achr1G28040_001	ath-miR156i	Zinc finger, CCCH-type
GSMUA_Achr1G28070_001	pta-miR156b	Armadillo-type fold||Importin-beta, N-terminal||Armadillo-like helical
GSMUA_Achr1G28310_001	ath-miR168a-5p,gma-miR168b	Protein kinase-like domain||WD40-repeat-containing domain||WD40 repeat, conserved site||Protein kinase, catalytic domain||G-protein beta WD-40 repeat||WD40 repeat||WD40/YVTN repeat-like-containing domain
GSMUA_Achr2G00320_001	osa-miR169p	LisH dimerisation motif||Quinonprotein alcohol dehydrogenase-like||WD40 repeat, conserved site||Topless family||WD40/YVTN repeat-like-containing domain||CTLH, C-terminal LisH motif||WD40-repeat-containing domain||WD40 repeat
GSMUA_Achr2G00720_001	gma-miR172b-5p	Tetratricopeptide-like helical||Pentatricopeptide repeat
GSMUA_Achr2G00820_001	osa-miR528-5p	Xyloglucan fucosyltransferase
GSMUA_Achr2G00900_001	ath-miR156i	Serine/threonine-protein kinase, active site||Protein kinase, catalytic domain||Protein kinase-like domain||Concanavalin A-like lectin/glucanase, subgroup||Peptidoglycan-binding lysin domain||Serine/threonine- / dual-specificity protein kinase, catalytic domain
GSMUA_Achr2G01140_001	pta-miR159a,bdi-miR845,aly-miR845b-3p	Munc13 homology 1||Protein of unknown function DUF810
GSMUA_Achr2G01170_001	cpa-miR8155,bdi-miR845,ppe-miR1511-3p,rgl-miR5139,gma-miR1511	Small GTPase superfamily, ARF/SAR type||Small GTPase superfamily, ARF type||P-loop containing nucleoside triphosphate hydrolase
GSMUA_Achr2G01210_001	aqc-miR167	Maf1 regulator
GSMUA_Achr2G01420_001	mtr-miR395a,mtr-miR395h,tae-miR395b	Phloem protein 2-like
GSMUA_Achr2G01810_001	zma-miR396g-5p	G-protein beta WD-40 repeat||WD40/YVTN repeat-like-containing domain||WD40 repeat||WD40 repeat, conserved site||WD40-repeat-containing domain
GSMUA_Achr2G01860_001	bdi-miR395p-3p,osa-miR395o	Cation/H+ exchanger||Na+/H+ exchanger||Cation/H+ exchanger, CPA1 family||Na+/H+ exchanger NHX -type, plants
GSMUA_Achr2G02110_001	stu-miR172c-3p,aly-miR172e-3p	P-loop containing nucleoside triphosphate hydrolase||Mini-chromosome maintenance, conserved site||Nucleic acid-binding, OB-fold||Mini-chromosome maintenance, DNA-dependent ATPase||Mini-chromosome maintenance complex protein 7||MCM N-terminal domain
GSMUA_Achr2G02380_001	zma-miR171l-5p	Superoxide dismutase, copper/zinc binding domain||Superoxide dismutase, copper/zinc, binding site
GSMUA_Achr2G02690_001	ath-miR858b,ath-miR858a	Peptidase cysteine/serine, trypsin-like
GSMUA_Achr2G02880_001	ath-miR157d,gma-miR156g,ath-miR156i,hbr-miR156	SCAMP
GSMUA_Achr2G02950_001	atr-miR390.1	Phospholipid/glycerol acyltransferase
GSMUA_Achr2G03070_001	zma-miR156k-5p,ath-miR156a-5p,osa-miR156k,ghr-miR156c,ath-miR156g,ahy-miR156a,ath-miR156i,vvi-miR156h,stu-miR156f-5p,osa-miR156l-5p,mtr-miR156g-5p,gma-miR156r,hbr-miR156,cca-miR156b,ath-miR157a-5p,ath-miR157d,novel_23,gma-miR156g	Transcription factor, SBP-box
GSMUA_Achr2G03780_001	osa-miR159d,osa-miR159e	Zinc finger, RING/FYVE/PHD-type||Zinc finger, RING-type
GSMUA_Achr2G04010_001	osa-miR396e-5p	No apical meristem (NAM) protein
GSMUA_Achr2G04170_001	gma-miR164b,ath-miR164a	Ovarian tumour, otubain
GSMUA_Achr2G04340_001	ata-miR395b-3p	Transcription factor, MADS-box||Transcription factor, K-box
GSMUA_Achr2G04550_001	aly-miR172e-3p	Protein phosphatase 2C-like||Protein phosphatase 2C
GSMUA_Achr2G04650_001	osa-miR396f-5p,osa-miR396e-5p,osa-miR396g,atr-miR396a	Growth-regulating factor||Glutamine-Leucine-Glutamine, QLQ||WRC
GSMUA_Achr2G04720_001	aly-miR845b-3p,bdi-miR845	B3 DNA binding domain||DNA-binding pseudobarrel domain
GSMUA_Achr2G04770_001	osa-miR169n	1,3-beta-glucan synthase subunit FKS1-like, domain-1
GSMUA_Achr2G05050_001	gma-miR172b-5p	Heat shock protein DnaJ, N-terminal
GSMUA_Achr2G05170_001	zma-miR162-3p	Methyltransferase type 11||S-adenosyl-L-methionine-dependent methyltransferase-like
GSMUA_Achr2G05860_001	osa-miR164e	Protein of unknown function DUF1685
GSMUA_Achr2G05890_001	gma-miR168b	Lipase, class 3||Alpha/Beta hydrolase fold
GSMUA_Achr2G05990_001	bdi-miR845	Peptide methionine sulfoxide reductase||Peptide methionine sulphoxide reductase MsrA
GSMUA_Achr2G06050_001	gma-miR1511	Armadillo-type fold||Armadillo-like helical||Exportin/Importin, Cse1-like
GSMUA_Achr2G06150_001	ath-miR156i,vvi-miR156h,ahy-miR156a,stu-miR156f-5p,mtr-miR156g-5p,osa-miR156l-5p,gma-miR156r,osa-miR156k,ath-miR156a-5p,zma-miR156k-5p,ghr-miR156c,pta-miR156b,ath-miR156g,novel_23,pta-miR156a,gma-miR156g,cca-miR156b,hbr-miR156,ath-miR157a-5p,ath-miR157d	Transcription factor, SBP-box
GSMUA_Achr2G06220_001	smo-miR396,mdm-miR396a,vvi-miR396b,ptc-miR396f,ptc-miR396g-5p,ath-miR396b-5p,osa-miR396c-3p,hbr-miR396a,ppe-miR396a,gma-miR396h,ath-miR396a-5p,vvi-miR396a	RNA polymerase Rpc34||RNA polymerase Rpc34-like
GSMUA_Achr2G06250_001	ath-miR156i	Transcription factor, MADS-box||Transcription factor, K-box
GSMUA_Achr2G06320_001	aly-miR157d-3p	WD40-repeat-containing domain||WD40 repeat||WD40/YVTN repeat-like-containing domain
GSMUA_Achr2G06420_001	vvi-miR156h,ath-miR156i,osa-miR156k,ahy-miR156a	Homeobox KN domain||POX||Homeodomain||Homeodomain-like
GSMUA_Achr2G06450_001	ppe-miR396a	Peptidase C19, ubiquitin carboxyl-terminal hydrolase 2||Tetratricopeptide-like helical||Domain of unknown function DUF629||Domain of unknown function DUF627, N-terminal||Ubiquitin carboxyl-terminal hydrolase-like domain
GSMUA_Achr2G06620_001	gma-miR168b	Histone deacetylase complex subunit SAP30, Sin3 binding domain||Histone deacetylase complex subunit SAP30/SAP30-like
GSMUA_Achr2G06670_001	cln-miR162	Rho GTPase activation protein||Pleckstrin homology-like domain||Pleckstrin homology domain||Rho GTPase-activating protein domain||Ternary complex factor MIP1, leucine-zipper
GSMUA_Achr2G06770_001	osa-miR408-3p,osa-miR5083,gma-miR408d,ath-miR408-3p	DOG1 domain||Basic-leucine zipper domain
GSMUA_Achr2G07060_001	hbr-miR156	FFD box||DFDF domain||FDF domain||Lsm14 N-terminal||Like-Sm (LSM) domain||TFG box
GSMUA_Achr2G07160_001	gma-miR156g	Signal peptidase 22kDa subunit
GSMUA_Achr2G08020_001	ath-miR156i,vvi-miR156h,osa-miR156k,ahy-miR156a	Protein of unknown function DUF408
GSMUA_Achr2G08380_001	ahy-miR156a,zma-miR156k-5p,osa-miR156k,vvi-miR156h,ath-miR156i,ath-miR156a-5p,ath-miR157d	Cytokinin riboside 5'-monophosphate phosphoribohydrolase LOG||LOG family
GSMUA_Achr2G08510_001	ahy-miR156a,vvi-miR156h,ath-miR156i,osa-miR156k	Ribosomal protein S6, plastid/chloroplast||Translation elongation factor EF1B/ribosomal protein S6||Ribosomal protein S6
GSMUA_Achr2G08890_001	aly-miR845b-3p	Protein phosphatase 2C||Serine/threonine- / dual-specificity protein kinase, catalytic domain||Protein phosphatase 2C-like||Protein kinase, catalytic domain||Serine/threonine-protein kinase, active site||Protein kinase-like domain
GSMUA_Achr2G08910_001	ath-miR156i,vvi-miR156h	C2H2 zinc finger protein, plant||Zinc finger, C2H2-like||Zinc finger, C2H2||Zinc finger C2H2-type/integrase DNA-binding domain
GSMUA_Achr2G08920_001	osa-miR169p	Nucleophile aminohydrolases, N-terminal||Domain of unknown function DUF3700
GSMUA_Achr2G09070_001	ath-miR156i	Guanylate-binding protein, N-terminal||Guanylate-binding protein, C-terminal||GB1/RHD3-type guanine nucleotide-binding (G) domain||P-loop containing nucleoside triphosphate hydrolase
GSMUA_Achr2G09260_001	sbi-miR172b,stu-miR172c-3p,mes-miR172c,ath-miR172a,aly-miR172e-3p,vvi-miR172b	Seven In Absentia Homolog-type||Zinc finger, RING-type||TRAF-like||Zinc finger, SIAH-type||Seven-in-absentia protein, TRAF-like domain||Zinc finger, RING/FYVE/PHD-type||Seven-in-absentia protein, sina
GSMUA_Achr2G09580_001	sbi-miR172b,stu-miR172c-3p,aly-miR172e-3p	Histone deacetylase interacting||Paired amphipathic helix
GSMUA_Achr2G09680_001	zma-miR396g-3p,cca-miR396a-3p,stu-miR530	Aldolase-type TIM barrel||Uncharacterised protein family UPF0261||TIM-barrel signal transduction protein, predicted||Pyruvate/Phosphoenolpyruvate kinase
GSMUA_Achr2G09700_001	bdi-miR845,osa-miR159f,ath-miR159a,ath-miR159b-3p,bdi-miR159a-3p,lus-miR159b,osa-miR159a.1	NAD(P)-binding domain
GSMUA_Achr2G10470_001	ghr-miR156c	Monooxygenase, FAD-binding
GSMUA_Achr2G10580_001	ata-miR395b-3p	Thioredoxin-like fold||Thioredoxin domain||Monothiol glutaredoxin-related||Glutaredoxin
GSMUA_Achr2G10680_001	gma-miR156g	Myosin head, motor domain||IQ motif, EF-hand binding site||P-loop containing nucleoside triphosphate hydrolase
GSMUA_Achr2G11010_001	mes-miR535a,ppt-miR535a	SANT/Myb domain||Homeodomain-like||Myb domain, plants||Myb domain
GSMUA_Achr2G11170_001	ath-miR156a-5p,cca-miR156b,stu-miR156f-5p	Polycomb protein, VEFS-Box
GSMUA_Achr2G11340_001	osa-miR530-5p	Serine/threonine- / dual-specificity protein kinase, catalytic domain||Serine/threonine-protein kinase, active site||Protein kinase, catalytic domain||Protein kinase-like domain||Concanavalin A-like lectin/glucanase, subgroup
GSMUA_Achr2G11780_001	osa-miR172c,ath-miR172c,stu-miR172c-3p,sbi-miR172b	Zinc finger, RING-type||Zinc finger, RING/FYVE/PHD-type||von Willebrand factor, type A
GSMUA_Achr2G11880_001	gma-miR408d,ppt-miR408b,ata-miR408-3p,ath-miR408-3p,osa-miR408-3p	DNA-binding, integrase-type||Heat shock factor (HSF)-type, DNA-binding||AP2/ERF domain||Winged helix-turn-helix transcription repressor DNA-binding
GSMUA_Achr2G11910_001	aly-miR172e-3p,ath-miR172e-3p,stu-miR172c-3p,sbi-miR172b	Homeodomain-like||Myb-like domain
GSMUA_Achr2G12450_001	ath-miR167a-5p,bna-miR167d	Metallophosphoesterase domain||Metallo-dependent phosphatase-like||Serine/threonine-specific protein phosphatase/bis(5-nucleosyl)-tetraphosphatase
GSMUA_Achr2G12640_001	osa-miR171i-3p,mtr-miR171b	Leucine-rich repeat, cysteine-containing subtype||F-box domain, cyclin-like
GSMUA_Achr2G12860_001	aly-miR845b-3p	EEIG1/EHBP1 N-terminal domain
GSMUA_Achr2G12930_001	osa-miR169n,bdi-miR169m,gma-miR169v,gma-miR169j-5p,ath-miR169h	Serine/threonine-specific protein phosphatase/bis(5-nucleosyl)-tetraphosphatase||CCAAT-binding factor, conserved site||Kelch-type beta propeller||Metallophosphoesterase domain||Kelch repeat type 2||Metallo-dependent phosphatase-like||CCAAT-binding transcription factor, subunit B||Serine/threonine protein phosphatase, BSU1
GSMUA_Achr2G12990_001	pta-miR319,ptc-miR319e	Transcription factor, TCP||Transcription factor TCP subgroup
GSMUA_Achr2G13050_001	osa-miR396a-3p,gma-miR396a-3p,ath-miR396a-3p	Homeodomain||Homeodomain-like||Lipid-binding START||START-like domain||MEKHLA
GSMUA_Achr2G13090_001	smo-miR396	DNA recombination and repair protein RecA, C-terminal||DNA recombination and repair protein RecA||DNA recombination/repair protein RecA, conserved site||P-loop containing nucleoside triphosphate hydrolase||DNA recombination/repair protein RecA/RadB, ATP-binding domain||DNA recombination/repair protein RecA, monomer-monomer interface||AAA+ ATPase domain
GSMUA_Achr2G13250_001	sly-miR167b-5p,osa-miR167d-5p,ath-miR167c-5p,bna-miR167d	Zinc finger, RING/FYVE/PHD-type||Zinc finger, RING-type||Zinc finger, RING-type, conserved site
GSMUA_Achr2G13570_001	osa-miR172c,stu-miR172c-3p,sbi-miR172b,vvi-miR172b,vvi-miR172a	Cytochrome b5||Cytochrome b5, heme-binding site
GSMUA_Achr2G13930_001	ath-miR319a,osa-miR159c,pta-miR319,zma-miR159h-3p,pta-miR159a,mtr-miR319a-3p,ath-miR319c,osa-miR159d,ppt-miR319a,osa-miR159e,mdm-miR159a,ptc-miR319e	Homeodomain-like||SANT/Myb domain||Myb domain
GSMUA_Achr2G14140_001	gma-miR1511	SEC7-like||Armadillo-like helical||Domain of unknown function DUF1981, SEC7 associated||Armadillo-type fold||SEC7-like, alpha orthogonal bundle
GSMUA_Achr2G14280_001	atr-miR390.1	CRAL/TRIO, N-terminal domain||Cellular retinaldehyde binding/alpha-tocopherol transport||CRAL-TRIO domain
GSMUA_Achr2G14390_001	ath-miR156i	Helix-loop-helix domain||Achaete-scute transcription factor-related
GSMUA_Achr2G14460_001	ath-miR156i	Achaete-scute transcription factor-related||Helix-loop-helix domain
GSMUA_Achr2G14710_001	zma-miR156k-5p	Nucleotide-binding, alpha-beta plait||RNA recognition motif domain
GSMUA_Achr2G14810_001	vvi-miR156h	Fascin||Glycoside hydrolase, family 5, conserved site||Glycoside hydrolase, superfamily||Glycoside hydrolase, family 5||Glycoside hydrolase, catalytic domain||Actin cross-linking||Aldolase-type TIM barrel
GSMUA_Achr2G14830_001	bdi-miR156b-3p	Glycoside hydrolase, family 5||Glycoside hydrolase, superfamily||Glycoside hydrolase, family 5, conserved site||Fascin||Actin cross-linking||Glycoside hydrolase, catalytic domain
GSMUA_Achr2G15020_001	pta-miR156b	FAR1 DNA binding domain||Zinc finger, PMZ-type||Zinc finger, SWIM-type||FHY3/FAR1 family||Zinc finger, NHR/GATA-type||Zinc finger, GATA-type
GSMUA_Achr2G15130_001	gma-miR396h	GAGA binding-like
GSMUA_Achr2G15270_001	zma-miR156k-5p,ath-miR156i	K Homology domain, type 1||K Homology domain
GSMUA_Achr2G15320_001	osa-miR5083	tRNase Z endonuclease||Ribonuclease Z/BN||Beta-lactamase-like
GSMUA_Achr2G15350_001	ahy-miR398	Helix-loop-helix domain
GSMUA_Achr2G15480_001	gma-miR396b-3p	Plant peroxidase||Peroxidases heam-ligand binding site||Peroxidase, active site||Haem peroxidase, plant/fungal/bacterial||Haem peroxidase
GSMUA_Achr2G16140_001	stu-miR156f-5p	P-loop containing nucleoside triphosphate hydrolase||AAA+ ATPase domain||TIP49, C-terminal||RuvB-like
GSMUA_Achr2G16380_001	nta-miR397,ath-miR397a,atr-miR397a,hvu-miR397a,sly-miR397,ptc-miR397b,osa-miR397b,pab-miR397,mes-miR397,atr-miR397b	Multicopper oxidase, type 2||Multicopper oxidase, copper-binding site||Multicopper oxidase, type 3||Cupredoxin||Multicopper oxidase, type 1
GSMUA_Achr2G16590_001	ath-miR156i,ath-miR396a-3p,gma-miR396a-3p,osa-miR396a-3p	No apical meristem (NAM) protein
GSMUA_Achr2G16760_001	rgl-miR5139	Nucleosome assembly protein (NAP)
GSMUA_Achr2G16850_001	osa-miR396a-3p	P-loop containing nucleoside triphosphate hydrolase||Small GTP-binding protein domain||Small GTPase superfamily, Rab type||Small GTPase superfamily||Small GTPase superfamily, Rho type
GSMUA_Achr2G17210_001	ath-miR167a-5p,bna-miR167d	Cytochrome c biogenesis protein Ccs1/CcsB||ResB-like domain
GSMUA_Achr2G17280_001	ath-miR390a-5p	Concanavalin A-like lectin/glucanase, subgroup||Malectin||Leucine-rich repeat, typical subtype||Leucine-rich repeat
GSMUA_Achr2G17290_001	stu-miR156f-5p,cca-miR156b,ath-miR156a-5p,ath-miR156g	ADF/Cofilin/Destrin||HAD-superfamily hydrolase, subfamily IG, 5'-nucleotidase||Actin-binding, cofilin/tropomyosin type||HAD-like domain||ADF-H/Gelsolin-like domain
GSMUA_Achr2G17300_001	ath-miR390a-5p	Concanavalin A-like lectin/glucanase, subgroup||Leucine-rich repeat||Leucine-rich repeat, typical subtype||Malectin
GSMUA_Achr2G17440_001	zma-miR169d	Dymeclin
GSMUA_Achr2G17520_001	bdi-miR395p-3p,ata-miR395b-3p	Pyruvate kinase, active site||Pyruvate/Phosphoenolpyruvate kinase||Pyruvate kinase, C-terminal||Pyruvate kinase, alpha/beta||Pyruvate kinase, barrel||Pyruvate kinase, beta-barrel insert domain||Pyruvate kinase-like, insert domain||Pyruvate kinase
GSMUA_Achr2G17590_001	osa-miR530-5p,stu-miR530,ptc-miR530a,tcc-miR530a,osa-miR444f	Plus-3||Zinc finger, CCHC-type
GSMUA_Achr2G17660_001	gma-miR396a-3p,ath-miR156i,vvi-miR156h,osa-miR156k,ahy-miR156a	Putative zinc-finger domain
GSMUA_Achr2G17690_001	stu-miR530	Nucleotide-binding, alpha-beta plait||RNA recognition motif domain
GSMUA_Achr2G17820_001	osa-miR156j-3p	Protein of unknown function DUF868, plant||Glycine-tRNA ligase, alpha subunit||Glycine-tRNA ligase, beta subunit||Glycine-tRNA synthetase, heterodimeric
GSMUA_Achr2G18190_001	ahy-miR156a,vvi-miR156h,ath-miR156i,osa-miR156k	Heat shock protein DnaJ, cysteine-rich domain
GSMUA_Achr2G18310_001	osa-miR827	Zinc finger, GATA-type||ASX homology domain||Zinc finger, NHR/GATA-type
GSMUA_Achr2G18380_001	ahy-miR156a,ath-miR156i,vvi-miR156h,osa-miR156k	HARP domain||Helicase, superfamily 1/2, ATP-binding domain||Helicase, C-terminal||P-loop containing nucleoside triphosphate hydrolase||SNF2-related
GSMUA_Achr2G18580_001	hvu-miR397a	Zinc finger, LIM-type
GSMUA_Achr2G18820_001	cpa-miR8155	WD40-repeat-containing domain||Ribosome control protein 1||WD40/YVTN repeat-like-containing domain
GSMUA_Achr2G18960_001	osa-miR399e	Zinc finger, PHD-type, conserved site||Zinc finger, FYVE/PHD-type||Protein of unknown function DUF3594||Zinc finger, PHD-finger||Zinc finger, RING/FYVE/PHD-type||Zinc finger, PHD-type
GSMUA_Achr2G18970_001	bna-miR167d,osa-miR167d-5p,ath-miR167a-5p,ath-miR167d	Zinc finger, NF-X1-type||Zinc finger, RING-type||Zinc finger, PHD-type, conserved site
GSMUA_Achr2G19050_001	gma-miR172b-5p	Carbon-nitrogen hydrolase
GSMUA_Achr2G19070_001	gma-miR171a	Nuclear factor related to kappa-B-binding protein||Protein kinase-like domain
GSMUA_Achr2G19150_001	cpa-miR8155	Transcription factor IIA, alpha/beta subunit||Transcription factor IIA, helical||Transcription factor IIA, beta-barrel||Transcription factor IIA, alpha subunit, N-terminal
GSMUA_Achr2G19270_001	vvi-miR172b,aly-miR172e-3p,vvi-miR172a,cme-miR172f	UDP-galactose transporter||Nucleotide-sugar transporter
GSMUA_Achr2G19330_001	osa-miR530-5p,ptc-miR530a,tcc-miR530a	14-3-3 protein||14-3-3 domain||14-3-3 protein, conserved site
GSMUA_Achr2G19490_001	mtr-miR395h,osa-miR395o	Density-regulated protein DRP1||Translation initiation factor SUI1
GSMUA_Achr2G19570_001	ama-miR396-3p	Inositol-pentakisphosphate 2-kinase
GSMUA_Achr2G19660_001	mtr-miR319a-5p	Heat shock protein 70kD, C-terminal domain||Heat shock protein 70 family||Heat shock protein 70kD, peptide-binding domain
GSMUA_Achr2G19730_001	gma-miR172b-5p	P-loop containing nucleoside triphosphate hydrolase||GB1/RHD3-type guanine nucleotide-binding (G) domain||Guanylate-binding protein, C-terminal||Guanylate-binding protein, N-terminal
GSMUA_Achr2G19780_001	bdi-miR162,cln-miR162,zma-miR162-3p,ath-miR162a-3p	Alpha/Beta hydrolase fold||Peptidase S9, prolyl oligopeptidase, catalytic domain||Peptidase S9B, dipeptidylpeptidase IV N-terminal
GSMUA_Achr2G20210_001	vvi-miR396b,ppe-miR396a,vvi-miR396a	Pyruvate kinase||Pyruvate kinase, barrel||Pyruvate kinase, alpha/beta||Pyruvate kinase, C-terminal||Pyruvate kinase, beta-barrel insert domain||Pyruvate/Phosphoenolpyruvate kinase
GSMUA_Achr2G20520_001	bdi-miR156h-3p	GDP-fucose protein O-fucosyltransferase
GSMUA_Achr2G20880_001	ahy-miR398,ath-miR398a-3p	Protein kinase, ATP binding site||Serine-threonine/tyrosine-protein kinase catalytic domain||Protein kinase-like domain||Protein kinase, catalytic domain
GSMUA_Achr2G20970_001	pta-miR156a	Bromodomain||NET domain
GSMUA_Achr2G21000_001	osa-miR5083	Zinc finger, CCCH-type
GSMUA_Achr2G21430_001	rgl-miR5139,cpa-miR8155	AP2/ERF domain||DNA-binding, integrase-type
GSMUA_Achr2G21620_001	osa-miR530-5p,tcc-miR530a,ptc-miR530a	Myosin II heavy chain-like
GSMUA_Achr2G21910_001	gma-miR172b-5p	SSXT
GSMUA_Achr2G22040_001	ath-miR156i	TB2/DP1/HVA22-related protein||Glycoside hydrolase, superfamily||Glycoside hydrolase, family 77||Glycoside hydrolase, catalytic domain
GSMUA_Achr2G22140_001	osa-miR398b,zma-miR398a-3p,ppe-miR398b	Protein of unknown function DUF966
GSMUA_Achr2G22280_001	bdi-miR395p-3p,ata-miR395b-3p	Ribosomal protein S6e, conserved site||Ribosomal protein S6e||Ribosomal protein S6, eukaryotic
GSMUA_Achr2G22320_001	osa-miR164c	FMN-binding split barrel||Pyridoxine 5'-phosphate oxidase, dimerisation, C-terminal||YjeF N-terminal domain||Pyridoxamine 5'-phosphate oxidase||Pyridoxamine 5'-phosphate oxidase-like, FMN-binding domain||Pyridoxamine 5'-phosphate oxidase, conserved site
GSMUA_Achr2G22710_001	ahy-miR156a,vvi-miR156h,osa-miR156k,ath-miR156i	Protein of unknown function DUF1666||Ribosomal protein L34Ae
GSMUA_Achr3G00050_001	gra-miR167c	K Homology domain||K Homology domain, type 1
GSMUA_Achr3G00100_001	ath-miR156i	Protein of unknown function DUF3531
GSMUA_Achr3G00430_001	pta-miR156b	Leucine-rich repeat-containing N-terminal, type 2||Leucine-rich repeat
GSMUA_Achr3G00590_001	cme-miR172f,ptc-miR396g-5p	RNA polymerase Rpb1, domain 5||RNA polymerase Rpb1, domain 6||RNA polymerase, alpha subunit||RNA polymerase II, heptapeptide repeat, eukaryotic||RNA polymerase Rpb1, domain 1||RNA polymerase, N-terminal||RNA polymerase Rpb1, domain 3||RNA polymerase Rpb1, domain 4
GSMUA_Achr3G00740_001	ath-miR172a,stu-miR172c-3p	AAA+ ATPase domain||ATPase, AAA-type, conserved site||P-loop containing nucleoside triphosphate hydrolase||ATPase, AAA-type, core
GSMUA_Achr3G00750_001	ath-miR156i	Rubber elongation factor
GSMUA_Achr3G00880_001	stu-miR172c-3p,osa-miR827	RNA recognition motif domain||Nucleotide-binding, alpha-beta plait||WW/Rsp5/WWP||Flowering time control protein FCA
GSMUA_Achr3G01210_001	gma-miR166u	Nucleic acid-binding, OB-fold
GSMUA_Achr3G01640_001	ata-miR408-3p	Protein of unknown function DUF966
GSMUA_Achr3G01780_001	osa-miR530-5p	GNS1/SUR4 membrane protein
GSMUA_Achr3G02050_001	smo-miR396,ptc-miR396g-5p	Alpha-ketoglutarate-dependent dioxygenase AlkB-like
GSMUA_Achr3G02150_001	ath-miR172a,vvi-miR172a,vvi-miR172b,aly-miR172e-3p,ath-miR172e-3p,sbi-miR172b,stu-miR172c-3p	RNA recognition motif domain||Nucleotide-binding, alpha-beta plait
GSMUA_Achr3G02450_001	ath-miR156i	Prolyl 4-hydroxylase, alpha subunit||Oxoglutarate/iron-dependent dioxygenase
GSMUA_Achr3G02630_001	ath-miR172c,stu-miR172c-3p	Radical SAM, alpha/beta horseshoe||Elongator protein 3/MiaB/NifB||GNAT domain||Radical SAM||Acyl-CoA N-acyltransferase||Histone acetyltransferase ELP3
GSMUA_Achr3G03040_001	gma-miR396a-3p	Domain of unknown function DUF296
GSMUA_Achr3G03160_001	gma-miR396h	Mog1/PsbP, alpha/beta/alpha sandwich||Ran-interacting Mog1 protein
GSMUA_Achr3G03410_001	ath-miR156g	Plant specific Rop nucleotide exchanger, PRONE
GSMUA_Achr3G03700_001	hbr-miR156	Protein kinase, ATP binding site||Serine/threonine- / dual-specificity protein kinase, catalytic domain||Protein kinase-like domain||Serine/threonine-protein kinase, active site||Protein kinase, catalytic domain
GSMUA_Achr3G03930_001	vvi-miR396a,ppe-miR396a,vvi-miR396b,mdm-miR396a	EF-hand-like domain||EF-Hand 1, calcium-binding site||Calcium-binding EF-hand
GSMUA_Achr3G04000_001	aly-miR169h-3p,mtr-miR172a	Ubiquitin-related domain||PUB domain||WLM||PUG domain
GSMUA_Achr3G04010_001	ath-miR396b-5p,vvi-miR396b	Heat shock protein Hsp90, N-terminal||Ribosomal protein S5 domain 2-type fold||ATPase-like, ATP-binding domain||Heat shock protein Hsp90, conserved site||Heat shock protein Hsp90
GSMUA_Achr3G04410_001	bdi-miR156h-3p	Glycoside hydrolase family 3||Glycoside hydrolase family 3 C-terminal domain||Glycoside hydrolase, superfamily||Glycoside hydrolase, family 3, N-terminal
GSMUA_Achr3G04590_001	aau-miR160	Metallo-dependent phosphatase-like
GSMUA_Achr3G04810_001	osa-miR164c	Concanavalin A-like lectin/glucanase, subgroup||Serine/threonine-protein kinase, active site||Protein kinase, catalytic domain||Protein kinase, ATP binding site||Serine/threonine- / dual-specificity protein kinase, catalytic domain||Leucine-rich repeat-containing N-terminal, type 2||Protein kinase-like domain||Leucine-rich repeat, typical subtype||Leucine-rich repeat
GSMUA_Achr3G04930_001	sbi-miR172b,stu-miR172c-3p,ath-miR172c,ath-miR172a,cme-miR172f,vvi-miR172b	Trehalose-phosphatase||HAD-superfamily hydrolase, subfamily IIB||Glycosyl transferase, family 20||HAD-like domain
GSMUA_Achr3G05190_001	ath-miR394a	Zinc finger, RING-type||Zinc finger, RING/FYVE/PHD-type
GSMUA_Achr3G05350_001	aly-miR845b-3p	Glycoside hydrolase, family 17||Glycoside hydrolase, superfamily||X8||Glycoside hydrolase, catalytic domain
GSMUA_Achr3G05360_001	ath-miR157a-5p,ath-miR157d,hbr-miR156,cca-miR156b,novel_23,gma-miR156g,pta-miR156a,pta-miR156b,zma-miR529-5p,ghr-miR156c,ath-miR156g,zma-miR156k-5p,osa-miR156k,ath-miR156a-5p,osa-miR156l-5p,mtr-miR156g-5p,gma-miR156r,ahy-miR156a,vvi-miR156h,ath-miR156i,stu-miR156f-5p	Transcription factor, SBP-box
GSMUA_Achr3G05440_001	ahy-miR156a,ath-miR156i,vvi-miR156h	ChaC-like protein||Butirosin biosynthesis, BtrG-like
GSMUA_Achr3G05450_001	ata-miR395b-3p,novel_30	rRNA-processing arch domain||RNA helicase, ATP-dependent, SK12/DOB1||EF-Hand 1, calcium-binding site||P-loop containing nucleoside triphosphate hydrolase||DNA/RNA helicase, DEAD/DEAH box type, N-terminal||Helicase, superfamily 1/2, ATP-binding domain||DSH, C-terminal||Helicase, C-terminal
GSMUA_Achr3G05540_001	ath-miR162a-3p,zma-miR162-3p	Protein of unknown function DUF1666||Ribosomal protein L34Ae
GSMUA_Achr3G05550_001	ptc-miR396e-3p	F-box domain, cyclin-like
GSMUA_Achr3G05700_001	hbr-miR156	RNA polymerase, alpha subunit||RNA polymerase, N-terminal||RNA polymerase Rpb1, domain 5||RNA polymerase Rpb1, domain 3
GSMUA_Achr3G05820_001	bdi-miR395p-3p	Phosphoinositide phosphatase SAC||Synaptojanin, N-terminal
GSMUA_Achr3G05890_001	vvi-miR156h	Thiolase-like||Beta-ketoacyl synthase, C-terminal||Polyketide synthase, beta-ketoacyl synthase domain||3-oxoacyl-[acyl-carrier-protein] synthase 2||Thiolase-like, subgroup||Beta-ketoacyl synthase, N-terminal
GSMUA_Achr3G06140_001	mes-miR535b,ppt-miR535a,mdm-miR535d,mes-miR535a	K+ potassium transporter
GSMUA_Achr3G06150_001	lus-miR172j,gma-miR172b-5p	U4/U6 small nuclear ribonucleoprotein Prp31||NOSIC||Prp31 C-terminal||Pre-mRNA processing ribonucleoprotein, snoRNA-binding domain
GSMUA_Achr3G06260_001	ptc-miR396e-3p	Concanavalin A-like lectin/glucanase, subgroup||Protein kinase, catalytic domain||Serine/threonine-protein kinase, active site||Serine/threonine- / dual-specificity protein kinase, catalytic domain||Protein kinase, ATP binding site||Leucine-rich repeat-containing N-terminal, type 2||Protein kinase-like domain||Leucine-rich repeat
GSMUA_Achr3G06310_001	pab-miR3711	MIF4-like, type 1/2/3||Armadillo-type fold||Nucleotidyl transferase||W2 domain||Nucleotide-diphospho-sugar transferases
GSMUA_Achr3G06570_001	zma-miR396g-3p	F-box domain, cyclin-like
GSMUA_Achr3G06800_001	mdm-miR396a,vvi-miR396b,vvi-miR172b,osa-miR172c,ppe-miR396a,gma-miR396h,vvi-miR172a,vvi-miR396a,ath-miR396a-5p	Transcription factor, MADS-box||Transcription factor, K-box
GSMUA_Achr3G07030_001	vvi-miR156h	Oxoglutarate/iron-dependent dioxygenase||Isopenicillin N synthase-like||Non-haem dioxygenase N-terminal domain
GSMUA_Achr3G07040_001	ath-miR156i	Mitochondrial carrier domain||Mitochondrial substrate/solute carrier
GSMUA_Achr3G07220_001	ahy-miR156a,ath-miR156i,vvi-miR156h,osa-miR156k,gma-miR168b	Translation elongation/initiation factor/Ribosomal, beta-barrel||Translation elongation factor EFTu/EF1A, domain 2||Elongation factor G/III/V||Elongation factor 4||GTP-binding protein LepA, C-terminal||Small GTP-binding protein domain||Translation elongation factor EFG/EF2, C-terminal||P-loop containing nucleoside triphosphate hydrolase||Protein synthesis factor, GTP-binding||Tr-type G domain, co…
GSMUA_Achr3G07310_001	osa-miR444f,osa-miR444a-3p.2	Transcription factor, K-box||Transcription factor, MADS-box
GSMUA_Achr3G07370_001	sbi-miR172b,stu-miR172c-3p,sly-miR397,ath-miR172a,vvi-miR172a,ath-miR172e-3p,aly-miR172e-3p	SecY/SEC61-alpha family||SecY subunit domain
GSMUA_Achr3G07630_001	stu-miR172c-3p	Zinc/iron permease
GSMUA_Achr3G07640_001	zma-miR169e,zma-miR169d	Protein translocase complex, SecE/Sec61-gamma subunit||Preprotein translocase subunit SecE
GSMUA_Achr3G07670_001	pab-miR3711	Aldo/keto reductase||NADP-dependent oxidoreductase domain||Aldo/keto reductase, conserved site||Aldo/keto reductase subgroup
GSMUA_Achr3G07940_001	ath-miR858a,ath-miR858b	Myb domain||SANT/Myb domain||Homeodomain-like
GSMUA_Achr3G07950_001	ath-miR858a,ath-miR858b	Homeodomain-like||SANT/Myb domain||Myb domain
GSMUA_Achr3G07960_001	sly-miR397,nta-miR397,osa-miR397b	P-loop containing nucleoside triphosphate hydrolase||Myosin head, motor domain||Dil domain||IQ motif, EF-hand binding site||Dilute
GSMUA_Achr3G07990_001	gra-miR166c	NUC153
GSMUA_Achr3G08040_001	gma-miR396h	Phosphofructokinase domain||Pyrophosphate-dependent phosphofructokinase PfpB||Phosphofructokinase||Pyrophosphate-dependent phosphofructokinase, alpha-helical
GSMUA_Achr3G08090_001	ath-miR156i	Protein of unknown function DUF1624
GSMUA_Achr3G08150_001	hbr-miR156,ath-miR157a-5p,gma-miR156r,ath-miR157d	ClpP/TepA||ClpP/crotonase-like domain||ClpP
GSMUA_Achr3G08220_001	osa-miR444f	Helicase-associated domain||P-loop containing nucleoside triphosphate hydrolase||Helicase, superfamily 1/2, ATP-binding domain||Domain of unknown function DUF1605||DNA/RNA helicase, DEAD/DEAH box type, N-terminal||DNA/RNA helicase, ATP-dependent, DEAH-box type, conserved site||Helicase, C-terminal
GSMUA_Achr3G08400_001	ath-miR156i	Parallel beta-helix repeat||Pectin lyase fold/virulence factor||Pectin lyase fold||Glycoside hydrolase, family 28
GSMUA_Achr3G08540_001	osa-miR5532	Alpha-N-acetylglucosaminidase, N-terminal||Alpha-N-acetylglucosaminidase||Alpha-N-acetylglucosaminidase, tim-barrel domain
GSMUA_Achr3G08580_001	gma-miR5368	Villin-2/3/4/5, plant||Gelsolin||Villin headpiece||Gelsolin domain||ADF-H/Gelsolin-like domain
GSMUA_Achr3G08880_001	ath-miR395a,tae-miR395b,osa-miR395b,mtr-miR395g,mtr-miR395h,mtr-miR395a,ata-miR395b-3p	Zinc finger, B-box||CCT domain
GSMUA_Achr3G08890_001	ath-miR156i	Cytochrome P450, E-class, group IV||Cytochrome P450, conserved site||Cytochrome P450
GSMUA_Achr3G08930_001	pta-miR156a	Protein kinase, ATP binding site||Protein kinase, catalytic domain||Serine/threonine-protein kinase, active site||Concanavalin A-like lectin/glucanase, subgroup||Protein kinase-like domain
GSMUA_Achr3G08950_001	ptc-miR396g-5p	Xylose isomerase, bacterial-type||Xylose isomerase||Xylose isomerase-like, TIM barrel domain
GSMUA_Achr3G09010_001	gma-miR6300	Peptidase S10, serine carboxypeptidase||Alpha/Beta hydrolase fold||Peptidase S10, serine carboxypeptidase, active site
GSMUA_Achr3G09120_001	hbr-miR156	Glutamine synthetase, beta-Grasp||Glutamine synthetase/guanido kinase, catalytic domain||Glutamine synthetase, N-terminal conserved site||Glutamine synthetase, catalytic domain||Glutamine synthetase, glycine-rich site
GSMUA_Achr3G09450_001	ata-miR395b-3p	Homeodomain-like||SANT/Myb domain||Myb domain
GSMUA_Achr3G09670_001	stu-miR156f-5p,ahy-miR156a,vvi-miR156h,ath-miR156i,ath-miR157d,zma-miR156k-5p,hbr-miR156,ath-miR156a-5p,cca-miR156b,osa-miR156k	ABC transporter-like||ABC transporter, transmembrane domain, type 1||P-loop containing nucleoside triphosphate hydrolase
GSMUA_Achr3G09860_001	hbr-miR156	Protein of unknown function DUF827, plant
GSMUA_Achr3G09960_001	sly-miR397,osa-miR408-3p,gma-miR408d,mes-miR397	Laccase||Multicopper oxidase, type 3||Cupredoxin||Multicopper oxidase, type 1||Multicopper oxidase, copper-binding site||Multicopper oxidase, type 2
GSMUA_Achr3G10040_001	zma-miR529-5p	Uncharacterised protein family UPF0363
GSMUA_Achr3G10210_001	bdi-miR845,bdi-miR395p-3p,osa-miR395o,osa-miR395c,ata-miR395b-3p,aly-miR395i,tae-miR395b,ata-miR393-5p,mtr-miR395g	Phosphoinositide phosphatase SAC||Synaptojanin, N-terminal
GSMUA_Achr3G10310_001	zma-miR171a-3p,ptc-miR171k	P-loop containing nucleoside triphosphate hydrolase||Helicase, superfamily 1/2, ATP-binding domain||Helicase, C-terminal||DNA/RNA helicase, DEAD/DEAH box type, N-terminal||DNA helicase, ATP-dependent, RecQ type||Winged helix-turn-helix transcription repressor DNA-binding
GSMUA_Achr3G10830_001	cca-miR156b,ath-miR156a-5p,stu-miR156f-5p,osa-miR156l-5p,ath-miR156g	P-loop containing nucleoside triphosphate hydrolase||Kinesin, motor domain||Kinesin-like protein||Calponin homology domain
GSMUA_Achr3G10960_001	osa-miR169n,bdi-miR169m,osa-miR169e,gma-miR169j-5p,ath-miR169h	Mlo-related protein
GSMUA_Achr3G11090_001	ata-miR408-3p	Parallel beta-helix repeat||Pectin lyase fold/virulence factor||Pectin lyase fold||Glycoside hydrolase, family 28
GSMUA_Achr3G11130_001	ath-miR167c-5p	C2 calcium-dependent membrane targeting||Phosphoribosyltransferase C-terminal
GSMUA_Achr3G11170_001	ahy-miR156a,vvi-miR156h,ath-miR156i,stu-miR156f-5p,mtr-miR156g-5p,osa-miR156l-5p,gma-miR156r,zma-miR156k-5p,osa-miR156k,ath-miR156a-5p,zma-miR529-5p,pta-miR156b,ghr-miR156c,ath-miR156g,novel_23,pta-miR156a,gma-miR156g,hbr-miR156,cca-miR156b,ath-miR157a-5p,ath-miR157d	Transcription factor, SBP-box
GSMUA_Achr3G11430_001	ath-miR156i,vvi-miR156h,osa-miR156k,ahy-miR156a	Rossmann-like alpha/beta/alpha sandwich fold||Cation/H(+) exchanger, plant||Cation/H+ exchanger
GSMUA_Achr3G11640_001	ath-miR156i	Mitotic checkpoint serine/threonine protein kinase, Bub1||Mad3/BUB1 homology region 1
GSMUA_Achr3G11720_001	pta-miR319,ptc-miR319e	Uncharacterised protein family UPF0061
GSMUA_Achr3G11950_001	pta-miR159a	Ubiquitin-conjugating enzyme, E2||Ubiquitin-conjugating enzyme/RWD-like||Ubiquitin-conjugating enzyme, active site
GSMUA_Achr3G12080_001	ppe-miR396a,vvi-miR396b,gma-miR396h,ath-miR396a-5p	Ribulose-phosphate binding barrel||Indole-3-glycerol phosphate synthase, conserved site||Aldolase-type TIM barrel||Indole-3-glycerol phosphate synthase
GSMUA_Achr3G12190_001	osa-miR827	Zinc finger, PHD-type||Zinc finger, PHD-finger||Bromodomain||Zinc finger, PHD-type, conserved site||Zinc finger, RING-type||Zinc finger, RING/FYVE/PHD-type||Zinc finger, FYVE/PHD-type||WHIM1 domain||FY-rich, N-terminal
GSMUA_Achr3G12420_001	bdi-miR395p-3p	U1 small nuclear ribonucleoprotein A/U2 small nuclear ribonucleoprotein B''||RNA recognition motif domain||Nucleotide-binding, alpha-beta plait
GSMUA_Achr3G12670_001	hbr-miR396a	INO80 complex, subunit Ies2||PAPA-1-like conserved region||Zinc finger, HIT-type
GSMUA_Achr3G12740_001	aly-miR172e-3p	Photosystem II PsbP, oxygen evolving complex||Mog1/PsbP, alpha/beta/alpha sandwich
GSMUA_Achr3G13180_001	stu-miR172c-3p,aly-miR172e-3p,vvi-miR172a,cme-miR172f,gma-miR172d,ath-miR172c,sbi-miR172b,osa-miR172c,vvi-miR172b,ath-miR172e-3p,mtr-miR172a,ath-miR172a	DNA-binding, integrase-type||AP2-like ethylene-responsive transcription factor||AP2/ERF domain
GSMUA_Achr3G13200_001	ptc-miR397b,sly-miR397,ath-miR397a,nta-miR397	Pentatricopeptide repeat||Tetratricopeptide-like helical
GSMUA_Achr3G13280_001	bra-miR408-5p	Pyrophosphate-energised proton pump
GSMUA_Achr3G13330_001	cca-miR396c,cca-miR396a-3p,zma-miR396g-3p	Nucleic acid-binding, OB-fold||Ribosomal protein S17
GSMUA_Achr3G13460_001	ath-miR157d,bdi-miR845,aly-miR845b-3p,gma-miR156g,hbr-miR156	HECT
GSMUA_Achr3G13550_001	ghr-miR156c	P-loop containing nucleoside triphosphate hydrolase
GSMUA_Achr3G13570_001	aly-miR395i,ata-miR395b-3p,mtr-miR395a,osa-miR395c,mtr-miR395h,mtr-miR395g,tae-miR395b,gma-miR395d,osa-miR395b,osa-miR395o,bdi-miR395p-3p,ath-miR395a	Sulphate adenylyltransferase||ATP-sulfurylase PUA-like domain||PUA-like domain||Rossmann-like alpha/beta/alpha sandwich fold||Sulphate adenylyltransferase catalytic domain
GSMUA_Achr3G13840_001	osa-miR444a-3p.2	Protein of unknown function DUF155
GSMUA_Achr3G13970_001	gma-miR168b,ath-miR168a-5p	Ribonuclease H-like domain||Stem cell self-renewal protein Piwi||Argonaute/Dicer protein, PAZ||Domain of unknown function DUF1785||Argonaut, glycine-rich domain
GSMUA_Achr3G13980_001	gma-miR5368	Sucrose synthase||Sucrose synthase, plant/cyanobacteria||Glycosyl transferase, family 1
GSMUA_Achr3G14010_001	ata-miR408-3p	Domain of unknown function DUF1084
GSMUA_Achr3G14020_001	aqc-miR167	Ribonuclease E inhibitor RraA/Dimethylmenaquinone methyltransferase||Regulator of ribonuclease activity A
GSMUA_Achr3G14030_001	osa-miR156k,hbr-miR156,ath-miR157d,ath-miR157a-5p,gma-miR156g,vvi-miR156h,ath-miR156i,ahy-miR156a	Leucine-rich repeat-containing N-terminal, type 2||Leucine-rich repeat||Protein kinase, catalytic domain||Protein kinase-like domain
GSMUA_Achr3G14190_001	hbr-miR396a	Zinc finger, RING-type||JmjC domain
GSMUA_Achr3G14380_001	osa-miR5083	Helicase, superfamily 1/2, ATP-binding domain||Helicase, C-terminal||DNA/RNA helicase, DEAD/DEAH box type, N-terminal||P-loop containing nucleoside triphosphate hydrolase
GSMUA_Achr3G14470_001	cln-miR162	Pyruvate phosphate dikinase, PEP/pyruvate-binding||ATP-grasp fold, subdomain 1||ATP-grasp fold, subdomain 2
GSMUA_Achr3G14660_001	aly-miR172e-3p,ath-miR172e-3p,sbi-miR172b	CDP-alcohol phosphatidyltransferase||Choline/ethanolamine phosphotransferase
GSMUA_Achr3G14910_001	osa-miR444a-3p.2	Concanavalin A-like lectin/glucanase, subgroup
GSMUA_Achr3G15060_001	osa-miR5083	YABBY protein||High mobility group, superfamily
GSMUA_Achr3G15120_001	ata-miR408-3p	Peptidase M8, leishmanolysin||EGF-like, conserved site||Frizzled domain||Epidermal growth factor-like domain
GSMUA_Achr3G15140_001	atr-miR396a,osa-miR396g,osa-miR396e-5p	Glutamine-Leucine-Glutamine, QLQ||WRC||Growth-regulating factor
GSMUA_Achr3G15270_001	aly-miR845b-3p	Terpenoid cyclases/protein prenyltransferase alpha-alpha toroid||Protein farnesyltransferase subunit beta
GSMUA_Achr3G15320_001	ptc-miR397b,sly-miR397,pab-miR397,mes-miR397,atr-miR397b,osa-miR397b,atr-miR397a,nta-miR397,ath-miR397a,hvu-miR397a	Multicopper oxidase, type 2||Multicopper oxidase, copper-binding site||Multicopper oxidase, type 3||Cupredoxin||Multicopper oxidase, type 1||Laccase
GSMUA_Achr3G15440_001	aly-miR157d-3p,osa-miR827	Cysteamine dioxygenase||RmlC-like cupin domain||RmlC-like jelly roll fold
GSMUA_Achr3G15520_001	zma-miR398a-3p	NAD(P)-binding domain||Polyketide synthase, enoylreductase||Alcohol dehydrogenase superfamily, zinc-type||Alcohol dehydrogenase GroES-like||GroES-like
GSMUA_Achr3G15750_001	stu-miR156f-5p	Allene oxide cyclase
GSMUA_Achr3G16340_001	ath-miR162a-3p,zma-miR162-3p	Starch synthase, catalytic domain
GSMUA_Achr3G16490_001	osa-miR156k,vvi-miR156h,ath-miR156i,ahy-miR156a	Homeodomain-like||SANT/Myb domain||Myb domain
GSMUA_Achr3G16550_001	gma-miR156r,hbr-miR156	Peptidase C48, SUMO/Sentrin/Ubl1
GSMUA_Achr3G16630_001	mtr-miR172a	Pentatricopeptide repeat
GSMUA_Achr3G16730_001	lus-miR172j,gma-miR172b-5p	RmlC-like jelly roll fold||Potassium channel, voltage-dependent, EAG/ELK/ERG||Ankyrin repeat-containing domain||Cyclic nucleotide-binding-like||Cyclic nucleotide-binding domain||Ankyrin repeat||Ion transport domain
GSMUA_Achr3G17060_001	bdi-miR395p-3p	Remorin, C-terminal
GSMUA_Achr3G17560_001	aly-miR157d-3p	Peptidase C19, ubiquitin carboxyl-terminal hydrolase 2||Zinc finger, MYND-type||Peptidase C19, ubiquitin carboxyl-terminal hydrolase 2, conserved site||Ubiquitin carboxyl-terminal hydrolase-like domain
GSMUA_Achr3G17670_001	pta-miR319	Rossmann-like alpha/beta/alpha sandwich fold||UspA||Universal stress protein A
GSMUA_Achr3G17930_001	cme-miR166i,vvi-miR166a	LMBR1-like membrane protein
GSMUA_Achr3G18080_001	ath-miR156i	Major facilitator superfamily domain||Proton-dependent oligopeptide transporter family
GSMUA_Achr3G18090_001	hbr-miR156	CAAX prenyl protease 1||Peptidase M48
GSMUA_Achr3G18140_001	ata-miR395b-3p	ABC transporter-like||ABC transporter, transmembrane domain, type 1||ABC transporter, conserved site||P-loop containing nucleoside triphosphate hydrolase||AAA+ ATPase domain
GSMUA_Achr3G18390_001	gma-miR6300	Small GTPase superfamily, ARF type||P-loop containing nucleoside triphosphate hydrolase||Small GTPase superfamily, SAR1-type||Small GTP-binding protein domain||Small GTPase superfamily, Rab type||Small GTPase superfamily, ARF/SAR type
GSMUA_Achr3G18430_001	ath-miR169a-5p,bdi-miR169m,osa-miR169e,ath-miR169b-5p,gma-miR169v	Protein kinase, ATP binding site||Serine/threonine- / dual-specificity protein kinase, catalytic domain||Protein kinase-like domain||EF-hand-like domain||Serine/threonine-protein kinase, active site||Protein kinase, catalytic domain
GSMUA_Achr3G18640_001	gma-miR168b	Sterile alpha motif domain||Sterile alpha motif, type 1||Sterile alpha motif/pointed domain
GSMUA_Achr3G18760_001	rgl-miR5139,cpa-miR8155	Nucleotidyl transferase domain
GSMUA_Achr3G18790_001	gma-miR396h,ppe-miR396a,ath-miR396a-5p,vvi-miR396a,mdm-miR396a,vvi-miR396b,smo-miR396,ptc-miR396g-5p,ath-miR396b-5p,ptc-miR396f	Translation protein SH3-like, subgroup||Translation elongation factor, IF5A, hypusine site||Nucleic acid-binding, OB-fold||Translation protein SH3-like||Translation elongation factor IF5A||Translation elongation factor, IF5A C-terminal
GSMUA_Achr3G19090_001	zma-miR529-5p	Six-hairpin glycosidase-like||Glycosyl hydrolase family 100
GSMUA_Achr3G19300_001	sbi-miR172b	Serine/threonine-protein kinase, active site||EF-Hand 1, calcium-binding site||Protein kinase, catalytic domain||EF-hand-like domain||Protein kinase-like domain||Calcium-binding EF-hand||Serine/threonine- / dual-specificity protein kinase, catalytic domain
GSMUA_Achr3G19400_001	ptc-miR6478	Immunoglobulin-like fold||Immunoglobulin E-set||Galactose oxidase/kelch, beta-propeller||Galactose oxidase, beta-propeller||Glyoxal oxidase, N-terminal||Domain of unknown function DUF1929
GSMUA_Achr3G19410_001	ath-miR159b-3p,mdm-miR159a,pta-miR159a,ath-miR159c,osa-miR159e,sof-miR159c,lus-miR159b	Cytochrome b5, heme-binding site||Cytochrome b5
GSMUA_Achr3G19670_001	ahy-miR156a	Protein virilizer
GSMUA_Achr3G19800_001	smo-miR396,zma-miR156k-5p,ptc-miR396f,stu-miR156f-5p,ptc-miR396g-5p	Adenine phosphoribosyl transferase||Phosphoribosyltransferase domain||Phosphoribosyltransferase-like
GSMUA_Achr3G19830_001	zma-miR396g-3p,cca-miR396a-3p	Exostosin-like
GSMUA_Achr3G20280_001	osa-miR444f,osa-miR444a-3p.2	Transcription factor, MADS-box||Transcription factor, K-box
GSMUA_Achr3G20560_001	aly-miR845b-3p,rgl-miR5139,ppe-miR1511-3p,cpa-miR8155	ABC transporter A, ABCA||P-loop containing nucleoside triphosphate hydrolase
GSMUA_Achr3G20670_001	zma-miR529-5p	Yip1 domain
GSMUA_Achr3G21080_001	ahy-miR156a,zma-miR156k-5p,ath-miR156i,ath-miR156a-5p,stu-miR156f-5p	Protein kinase, catalytic domain||Serine/threonine-protein kinase, active site||Protein kinase-like domain||Leucine-rich repeat-containing N-terminal, type 2||Serine/threonine- / dual-specificity protein kinase, catalytic domain
GSMUA_Achr3G21520_001	vvi-miR156h,ahy-miR156a	Protein kinase-like domain||Tyrosine-protein kinase, catalytic domain||Protein kinase, catalytic domain||Tyrosine-protein kinase, active site||Protein kinase, ATP binding site||Serine-threonine/tyrosine-protein kinase catalytic domain
GSMUA_Achr3G21580_001	ath-miR394a	Double-stranded RNA-binding-like||Peptide chain release factor 2||Peptide chain release factor class I/class II||Glycosyl transferase, family 14||Peptide chain release factor
GSMUA_Achr3G22130_001	zma-miR396g-3p	Glucose/ribitol dehydrogenase||Short-chain dehydrogenase/reductase SDR||NAD(P)-binding domain||Protein of unknown function DUF3727
GSMUA_Achr3G22220_001	ghr-miR156c,osa-miR156l-5p,ath-miR156g,cca-miR156b,ath-miR156a-5p,ath-miR156i,stu-miR156f-5p	Protein of unknown function DUF3475||Protein of unknown function DUF668
GSMUA_Achr3G22410_001	aly-miR845b-3p,bdi-miR845	ATPase, F0/V0 complex, subunit C||ATPase, V0 complex, proteolipid subunit C, eukaryotic||ATPase, V0 complex, proteolipid subunit C
GSMUA_Achr3G22450_001	bdi-miR845	Zinc finger, DHHC-type, palmitoyltransferase
GSMUA_Achr3G22650_001	stu-miR172c-3p	Glutaredoxin active site||Thioredoxin-like fold||Glutathione S-transferase, N-terminal
GSMUA_Achr3G22790_001	osa-miR396f-5p,osa-miR396g,atr-miR396a,osa-miR396e-5p	Growth-regulating factor||Glutamine-Leucine-Glutamine, QLQ||WRC
GSMUA_Achr3G22860_001	zma-miR156a-3p,osa-miR156c-3p	3-deoxy-D-manno-octulosonic-acid transferase, N-terminal
GSMUA_Achr3G23230_001	gma-miR156r,ath-miR157d,gma-miR156g,gra-miR167c,hbr-miR156	WD40/YVTN repeat-like-containing domain||Armadillo-type fold||BEACH domain||PH-BEACH domain||Concanavalin A-like lectin/glucanase, subgroup||WD40 repeat||Armadillo-like helical||WD40-repeat-containing domain
GSMUA_Achr3G23290_001	aqc-miR167,bna-miR167d,ath-miR167c-5p,ptc-miR167f-5p	B3 DNA binding domain||Auxin response factor||Phox/Bem1p||AUX/IAA protein||DNA-binding pseudobarrel domain
GSMUA_Achr3G23340_001	cln-miR162	Glycoside hydrolase, family 31||Aldolase-type TIM barrel||Glycosyl hydrolases family 31, conserved site||Glycoside hydrolase, superfamily||Glycosyl hydrolases family 31, active site||Glycoside hydrolase-type carbohydrate-binding
GSMUA_Achr3G23360_001	osa-miR164e,hci-miR164a,gma-miR164b,ath-miR164a,zma-miR164h-5p,osa-miR164c,osa-miR164d,ath-miR164c-5p	No apical meristem (NAM) protein
GSMUA_Achr3G23430_001	htu-miR171a,aqc-miR171f,zma-miR171b-3p	Rhodanese-like domain||Thiosulphate sulfurtransferase, conserved site
GSMUA_Achr3G23500_001	stu-miR172c-3p,cme-miR172f	Protein kinase, catalytic domain||Protein kinase-like domain
GSMUA_Achr3G23560_001	pta-miR156a,pta-miR156b	Glycine cleavage H-protein, subgroup||2-oxo acid dehydrogenase, lipoyl-binding site||Glycine cleavage H-protein||Single hybrid motif||Biotin/lipoyl attachment
GSMUA_Achr3G23630_001	cca-miR396c,ath-miR396a-3p,cca-miR396a-3p,osa-miR396a-3p,ama-miR396-3p,osa-miR396c-3p,ath-miR396b-3p,gma-miR396b-3p,zma-miR396g-3p,ptc-miR396e-3p,gma-miR396a-3p	F-box domain, cyclin-like||Kelch-type beta propeller
GSMUA_Achr3G23770_001	ath-miR157d,gma-miR156r,ath-miR157a-5p,hbr-miR156	P60-like
GSMUA_Achr3G23850_001	ath-miR393a-5p,osa-miR393a,ata-miR393-5p,ppe-miR393a	Leucine-rich repeat, cysteine-containing subtype||F-box domain, cyclin-like
GSMUA_Achr3G24070_001	ath-miR156i	Dehydrogenase, multihelical||3-hydroxyacyl-CoA dehydrogenase, NAD binding||6-phosphogluconate dehydrogenase, C-terminal-like||NAD(P)-binding domain||3-hydroxyacyl-CoA dehydrogenase, C-terminal||ClpP/crotonase-like domain||Crotonase, core
GSMUA_Achr3G24160_001	gma-miR164b,ath-miR164c-5p	Nucleotide-diphospho-sugar transferases||Zinc finger, RING/FYVE/PHD-type||Cellulose synthase
GSMUA_Achr3G24380_001	ata-miR408-3p	Ribosomal protein S6, plastid/chloroplast||Translation elongation factor EF1B/ribosomal protein S6||Ribosomal protein S6, conserved site||Ribosomal protein S6
GSMUA_Achr3G24960_001	pta-miR156a,pta-miR156b	Basic-leucine zipper domain
GSMUA_Achr3G25010_001	sbi-miR172b	NB-ARC
GSMUA_Achr3G25100_001	nta-miR397	Glycoside hydrolase, catalytic domain||Glycoside hydrolase, family 18, catalytic domain||Glycoside hydrolase, superfamily||Chitinase II
GSMUA_Achr3G25200_001	gma-miR1511,rgl-miR5139,cpa-miR8155	Esterase, SGNH hydrolase-type||Lipase, GDSL
GSMUA_Achr3G25240_001	lus-miR172j	Plant regulator RWP-RK||Phox/Bem1p
GSMUA_Achr3G25300_001	vvi-miR156h	Reversibly glycosylated polypeptide family
GSMUA_Achr3G25460_001	ahy-miR156a	Probable RNA helicase SDE3||P-loop containing nucleoside triphosphate hydrolase
GSMUA_Achr3G25550_001	osa-miR528-5p	Survival motor neuron interacting protein 1||Armadillo-like helical||Armadillo-type fold
GSMUA_Achr3G25800_001	zma-miR396g-3p,ath-miR156i,cca-miR396a-3p	Squalene epoxidase
GSMUA_Achr3G25870_001	atr-miR397a	Survival protein SurE-like phosphatase/nucleotidase||Survival protein SurE
GSMUA_Achr3G25930_001	tcc-miR530a,ptc-miR530a,osa-miR530-5p	Magnesium transporter NIPA
GSMUA_Achr3G26010_001	bdi-miR845	P-loop containing nucleoside triphosphate hydrolase||Helicase, superfamily 1/2, ATP-binding domain||DNA/RNA helicase, DEAD/DEAH box type, N-terminal||Helicase, C-terminal
GSMUA_Achr3G26030_001	rgl-miR5139,gma-miR1511,cpa-miR8155,ppe-miR1511-3p	Immunoglobulin E-set||SNF1-related protein kinase regulatory subunit beta-2||5-AMP-activated protein kinase, beta subunit, interaction domain
GSMUA_Achr3G26040_001	osa-miR827	Cysteine synthase/cystathionine beta-synthase P-phosphate-binding site||Tryptophan synthase beta subunit-like PLP-dependent enzymes superfamily
GSMUA_Achr3G26310_001	zma-miR162-3p	Glycine cleavage system P-protein, N-terminal||Glycine cleavage system P protein, homodimeric||Pyridoxal phosphate-dependent transferase, major region, subdomain 1||Pyridoxal phosphate-dependent transferase, major domain||Glycine cleavage system P protein
GSMUA_Achr3G26560_001	ath-miR157d,hbr-miR156	Armadillo-type fold||Armadillo||Armadillo-like helical
GSMUA_Achr3G26580_001	hbr-miR156	Alanine racemase, N-terminal||Uncharacterised protein family UPF0001||PLP-binding barrel
GSMUA_Achr3G26670_001	osa-miR396f-5p	Small GTPase superfamily, Rho type||Small GTPase superfamily, Ras type||Small GTPase superfamily, Rab type||Small GTP-binding protein domain||Small GTPase superfamily||P-loop containing nucleoside triphosphate hydrolase
GSMUA_Achr3G26710_001	ghr-miR156c	Aldolase-type TIM barrel||Triosephosphate isomerase, bacterial/eukaryotic||Triosephosphate isomerase, active site||Triosephosphate isomerase
GSMUA_Achr3G26740_001	ath-miR172c,stu-miR172c-3p,sbi-miR172b,ath-miR172a,mtr-miR172a	Kinesin, motor region, conserved site||Kinesin-like protein||P-loop containing nucleoside triphosphate hydrolase||Kinesin, motor domain
GSMUA_Achr3G26970_001	bdi-miR395p-3p,osa-miR395o	WRB/Get1 family
GSMUA_Achr3G27030_001	ptc-miR396e-3p,osa-miR396c-3p	UTP--glucose-1-phosphate uridylyltransferase||UTP--glucose-1-phosphate uridylyltransferase, subgroup||Nucleotide-diphospho-sugar transferases
GSMUA_Achr3G27070_001	gma-miR168b,ath-miR168a-5p	Ribonuclease H-like domain||Argonaute/Dicer protein, PAZ||Stem cell self-renewal protein Piwi||Domain of unknown function DUF1785||Argonaut, glycine-rich domain
GSMUA_Achr3G27120_001	aly-miR845b-3p	P-loop containing nucleoside triphosphate hydrolase||Helicase, superfamily 1/2, ATP-binding domain||Helicase, C-terminal||DNA/RNA helicase, DEAD/DEAH box type, N-terminal||RNA helicase, ATP-dependent, DEAD-box, conserved site
GSMUA_Achr3G27200_001	gma-miR6300	Katanin p80 subunit, C-terminal
GSMUA_Achr3G27290_001	aly-miR169h-3p	Protein kinase, catalytic domain||Protein kinase-like domain||Leucine-rich repeat-containing N-terminal, type 2||Serine-threonine/tyrosine-protein kinase catalytic domain||Leucine rich repeats (2 copies)||Leucine-rich repeat
GSMUA_Achr3G27700_001	ath-miR858b,ath-miR858a	SANT/Myb domain||Homeodomain-like||Myb domain
GSMUA_Achr3G27750_001	pta-miR156a,gma-miR156g,novel_23,cca-miR156b,hbr-miR156,ath-miR157d,ath-miR157a-5p,stu-miR156f-5p,vvi-miR156h,ath-miR156i,ahy-miR156a,gma-miR156r,mtr-miR156g-5p,osa-miR156l-5p,osa-miR156k,ath-miR156a-5p,zma-miR156k-5p,ath-miR156g,ghr-miR156c,pta-miR156b,zma-miR529-5p	Transcription factor, SBP-box
GSMUA_Achr3G28070_001	hbr-miR156,ata-miR395b-3p	CRAL/TRIO, N-terminal domain||CRAL-TRIO domain
GSMUA_Achr3G28080_001	ath-miR156i,atr-miR390.1	TMP21-related||GOLD
GSMUA_Achr3G28100_001	aly-miR157d-3p	Heat shock protein Hsp90, conserved site||Heat shock protein Hsp90||Ribosomal protein S5 domain 2-type fold||Heat shock protein Hsp90, N-terminal||ATPase-like, ATP-binding domain
GSMUA_Achr3G28120_001	gma-miR172b-5p,gma-miR6300	DNA-directed RNA polymerase, phage-type||DNA-directed RNA polymerase N-terminal domain||DNA-directed RNA polymerase, helix hairpin domain
GSMUA_Achr3G28340_001	stu-miR172c-3p,aly-miR172e-3p,vvi-miR172a,cme-miR172f,gma-miR172d,ath-miR172c,sbi-miR172b,osa-miR172c,ath-miR172e-3p,vvi-miR172b,mtr-miR172a,ath-miR172a	AP2/ERF domain||DNA-binding, integrase-type||AP2-like ethylene-responsive transcription factor
GSMUA_Achr3G28400_001	gma-miR172b-5p	Ubiquitin-related domain||Ubiquitin
GSMUA_Achr3G28430_001	vvi-miR396b,gma-miR172b-5p	DNA-directed RNA pol I, largest subunit||RNA polymerase, alpha subunit||RNA polymerase Rpb1, domain 5||RNA polymerase Rpb1, domain 1||RNA polymerase, N-terminal||RNA polymerase Rpb1, domain 4||RNA polymerase Rpb1, domain 3
GSMUA_Achr3G28470_001	bdi-miR395p-3p	Glucose/ribitol dehydrogenase||Short-chain dehydrogenase/reductase SDR||Short-chain dehydrogenase/reductase, conserved site||NAD(P)-binding domain||Polyketide synthase, ketoreductase domain
GSMUA_Achr3G28550_001	pab-miR3711	Leucine-rich repeat-containing N-terminal, type 2||Leucine-rich repeat, typical subtype||Leucine-rich repeat
GSMUA_Achr3G29000_001	osa-miR159c,mdm-miR159a,pta-miR159a	KEN domain, ribonuclease activator||PUG domain||Serine/threonine- / dual-specificity protein kinase, catalytic domain||Serine/threonine-protein kinase, active site||Protein kinase, catalytic domain||Protein kinase-like domain
GSMUA_Achr3G29080_001	gma-miR156g,ath-miR157d	Multi antimicrobial extrusion protein
GSMUA_Achr3G29410_001	hvu-miR397a	Glutamine amidotransferase type 1||Class I glutamine amidotransferase-like||Peptidase C26
GSMUA_Achr3G29510_001	ath-miR156a-5p,ath-miR156g,ghr-miR156c	Domain of unknown function DUF292, eukaryotic
GSMUA_Achr3G29640_001	osa-miR172c,vvi-miR172b	F-box domain, cyclin-like
GSMUA_Achr3G29730_001	osa-miR169e,ath-miR169b-5p,ath-miR169h,gma-miR169j-5p,gma-miR169v,bdi-miR169m,osa-miR169n	CCAAT-binding transcription factor, subunit B
GSMUA_Achr3G29810_001	osa-miR156k,ahy-miR156a	P-loop containing nucleoside triphosphate hydrolase||Small GTP-binding protein domain||GTP-binding protein EngA||K homology domain-like, alpha/beta||GTP binding domain||EngA-type guanine nucleotide-binding (G) domain
GSMUA_Achr3G29970_001	sly-miR171d,gma-miR171a,aqc-miR171f,osa-miR171b,ath-miR171b-3p,mtr-miR171b,vvi-miR171f,smo-miR171b,htu-miR171a,ppt-miR171b,osa-miR171i-3p,ptc-miR171c,ath-miR171a-3p,ctr-miR171,gma-miR171m,mtr-miR171c,ptc-miR171k,stu-miR171b-3p,ppt-miR171a,zma-miR171b-3p,zma-miR171a-3p	Transcription factor GRAS
GSMUA_Achr3G30090_001	stu-miR530,mes-miR535a,ppt-miR535a	Tetratricopeptide-like helical||Pentatricopeptide repeat
GSMUA_Achr3G30260_001	osa-miR444f,osa-miR444a-3p.2	C2 calcium-dependent membrane targeting||Actin-binding FH2||Tensin phosphatase, C2 domain||Formin-like family, viridiplantae
GSMUA_Achr3G30710_001	cpa-miR166e	GTP binding domain||EngB-type guanine nucleotide-binding (G) domain||GTP-binding protein, ribosome biogenesis, YsxC||P-loop containing nucleoside triphosphate hydrolase
GSMUA_Achr3G30810_001	ath-miR156i,vvi-miR156h,osa-miR156k,ahy-miR156a	Strictosidine synthase, conserved region||Six-bladed beta-propeller, TolB-like
GSMUA_Achr3G30860_001	zma-miR156a-3p	BTB/POZ fold||Potassium channel tetramerisation-type BTB domain||Pentapeptide repeat||BTB/POZ-like
GSMUA_Achr3G31340_001	hbr-miR156	Serine/threonine- / dual-specificity protein kinase, catalytic domain||Protein kinase, ATP binding site||Concanavalin A-like lectin/glucanase, subgroup||Bulb-type lectin domain||Protein kinase, catalytic domain||Serine/threonine-protein kinase, active site||S-locus glycoprotein||Protein kinase-like domain
GSMUA_Achr3G31490_001	zma-miR169e,zma-miR169d	Protein kinase-like domain||Serine-threonine/tyrosine-protein kinase catalytic domain
GSMUA_Achr3G32000_001	pab-miR3711	Mitochondrial carrier protein||Mitochondrial carrier domain||Mitochondrial substrate/solute carrier
GSMUA_Achr3G32040_001	vvi-miR396b,gma-miR396h	Protein phosphatase 2C||Protein phosphatase 2C-like
GSMUA_Achr3G32230_001	pab-miR3711	Ubiquitin carboxyl-terminal hydrolase-like domain||Peptidase C19, ubiquitin carboxyl-terminal hydrolase 2
GSMUA_Achr3G32490_001	zma-miR171b-3p	Pre-mRNA cleavage complex II Clp1
GSMUA_Achr3G32510_001	bdi-miR156h-3p	DNA-binding, integrase-type||AP2-like ethylene-responsive transcription factor||AP2/ERF domain
GSMUA_Achr4G00110_001	vvi-miR156h	Domain of unknown function DUF4210
GSMUA_Achr4G00120_001	ath-miR171b-3p,zma-miR171b-3p	UbiB domain||Protein kinase-like domain
GSMUA_Achr4G00170_001	ath-miR408-3p	Nucleic acid-binding, OB-fold||tRNA-binding domain||Glutathione S-transferase, C-terminal-like
GSMUA_Achr4G00300_001	gma-miR408d,ppt-miR408b	Proteasome, alpha-subunit, N-terminal domain||Proteasome A-type subunit||Nucleophile aminohydrolases, N-terminal||Proteasome, subunit alpha/beta
GSMUA_Achr4G00620_001	ata-miR395b-3p	Myb-like domain||Homeodomain-like||SANT/Myb domain
GSMUA_Achr4G00680_001	gma-miR408d,ath-miR408-3p,ppt-miR408b,ata-miR408-3p	Domain of unknown function DUF4463||Domain of unknown function DUF221
GSMUA_Achr4G00910_001	ath-miR171b-3p,zma-miR171b-3p	Isopropylmalate dehydrogenase-like domain||Isocitrate/isopropylmalate dehydrogenase, conserved site||Isocitrate dehydrogenase NADP-dependent
GSMUA_Achr4G01160_001	mtr-miR319a-5p	Glycosyl transferase, family 48
GSMUA_Achr4G01270_001	mtr-miR319a-5p	Small GTPase superfamily, ARF/SAR type||Small GTPase superfamily, ARF type||P-loop containing nucleoside triphosphate hydrolase||Small GTP-binding protein domain||Small GTPase superfamily, SAR1-type||Small GTPase superfamily, Rab type
GSMUA_Achr4G01450_001	ath-miR157a-5p,ath-miR157d,cca-miR156b,hbr-miR156,novel_23,gma-miR156g,pta-miR156a,ghr-miR156c,pta-miR156b,zma-miR529-5p,ath-miR156g,osa-miR156k,ath-miR156a-5p,zma-miR156k-5p,mtr-miR156g-5p,osa-miR156l-5p,gma-miR156r,ath-miR156i,vvi-miR156h,ahy-miR156a,stu-miR156f-5p	Transcription factor, SBP-box
GSMUA_Achr4G01470_001	ptc-miR396e-3p,zma-miR396g-3p,cca-miR396c	Protein of unknown function DUF773
GSMUA_Achr4G01500_001	bdi-miR395p-3p,tae-miR395b,osa-miR395o,mtr-miR395a,osa-miR395c,aly-miR395i	Protein of unknown function DUF953, thioredoxin-like||Thioredoxin-like fold
GSMUA_Achr4G01820_001	cca-miR396c	Protein of unknown function DUF581
GSMUA_Achr4G02330_001	pta-miR159a	Exostosin-like
GSMUA_Achr4G02430_001	pab-miR3711	Protein kinase, catalytic domain||Protein kinase-like domain
GSMUA_Achr4G02940_001	ath-miR156i	Glycoside hydrolase, catalytic domain||Glycoside hydrolase, superfamily||Glycoside hydrolase, family 5
GSMUA_Achr4G02960_001	cca-miR396a-3p,zma-miR396g-3p,cca-miR396c	Pectin lyase fold/virulence factor||Pectin lyase fold||Glycoside hydrolase, family 28||Parallel beta-helix repeat
GSMUA_Achr4G03110_001	ath-miR172c,stu-miR172c-3p,sbi-miR172b	Heat shock protein DnaJ, N-terminal
GSMUA_Achr4G03250_001	ghr-miR156c	Histone deacetylase domain||Histone deacetylase superfamily
GSMUA_Achr4G03460_001	ctr-miR171,gma-miR171m,ppt-miR171a,stu-miR171b-3p,ptc-miR171k,mtr-miR171c,zma-miR171a-3p,zma-miR171b-3p,sly-miR171d,ath-miR171b-3p,aqc-miR171f,osa-miR171b,gma-miR171a,osa-miR171i-3p,ppt-miR171b,vvi-miR171f,htu-miR171a,smo-miR171b,mtr-miR171b,ath-miR171a-3p,ptc-miR171c	Transcription factor GRAS
GSMUA_Achr4G03480_001	aly-miR169h-3p	Pyridine nucleotide-disulphide oxidoreductase, class-II||NAD(P)-binding domain||Flavin monooxygenase-like
GSMUA_Achr4G03580_001	ath-miR399b,vvi-miR399i,osa-miR399j,cme-miR399d	Sodium/sulphate symporter||Citrate carrier CitT-related
GSMUA_Achr4G03590_001	ptc-miR530a	Cytokinin riboside 5'-monophosphate phosphoribohydrolase LOG||LOG family
GSMUA_Achr4G03600_001	osa-miR169n,bdi-miR169m,gma-miR169v,osa-miR169e,ath-miR169b-5p,gma-miR169j-5p,ath-miR169h	CCAAT-binding transcription factor, subunit B||CCAAT-binding factor, conserved site
GSMUA_Achr4G03880_001	ath-miR156g,ghr-miR156c,pta-miR156b,zma-miR529-5p,osa-miR156k,ath-miR156a-5p,zma-miR156k-5p,gma-miR156r,mtr-miR156g-5p,osa-miR156l-5p,stu-miR156f-5p,ath-miR156i,vvi-miR156h,ahy-miR156a,ath-miR157d,ath-miR157a-5p,cca-miR156b,hbr-miR156,gma-miR156g,pta-miR156a,novel_23	Transcription factor, SBP-box
GSMUA_Achr4G04300_001	sly-miR397,nta-miR397,mes-miR397	Clathrin adaptor, mu subunit, C-terminal||Longin-like domain||Coatomer delta subunit||Mu homology domain
GSMUA_Achr4G04350_001	vvi-miR396a,ath-miR396a-5p,smo-miR396,vvi-miR396b,gma-miR396h,mdm-miR396a	Protein of unknown function DUF789
GSMUA_Achr4G04560_001	bra-miR408-5p	LisH dimerisation motif||CTLH, C-terminal LisH motif||WD40 repeat, conserved site||WD40-repeat-containing domain||WD40/YVTN repeat-like-containing domain||WD40 repeat||Topless family
GSMUA_Achr4G04740_001	stu-miR172c-3p	Thiolase-like||Hydroxymethylglutaryl-coenzyme A synthase, N-terminal||Hydroxymethylglutaryl-coenzyme A synthase, active site||Hydroxymethylglutaryl-CoA synthase, eukaryotic||Thiolase-like, subgroup||Hydroxymethylglutaryl-coenzyme A synthase C-terminal
GSMUA_Achr4G04990_001	ath-miR156i	Zinc finger, B-box
GSMUA_Achr4G05060_001	cpa-miR8155,ahy-miR156a,vvi-miR156h,ath-miR156i,osa-miR156k	Multi antimicrobial extrusion protein
GSMUA_Achr4G05190_001	gma-miR167i,gma-miR167h	SWIB domain||Zinc finger, FYVE/PHD-type||Zinc finger, CCCH-type||Plus-3||GYF||Zinc finger, RING/FYVE/PHD-type||SWIB/MDM2 domain||Zinc finger, RING-type, conserved site||Plus-3 domain, subgroup||Zinc finger, PHD-type
GSMUA_Achr4G05280_001	bdi-miR5179	Helix-loop-helix domain
GSMUA_Achr4G05310_001	bdi-miR5179	Helix-loop-helix domain
GSMUA_Achr4G05330_001	stu-miR156f-5p,gma-miR6300,zma-miR156k-5p,ath-miR156i,ath-miR156a-5p	WD40/YVTN repeat-like-containing domain||Clathrin, heavy chain/VPS, 7-fold repeat||WD40 repeat||WD40-repeat-containing domain||Tetratricopeptide-like helical||Vacuolar protein sorting-associated protein 41
GSMUA_Achr4G05370_001	zma-miR396g-5p	Katanin p80 subunit, C-terminal||Katanin p80 subunit B1||WD40 repeat, conserved site||WD40-repeat-containing domain||WD40 repeat||G-protein beta WD-40 repeat||WD40/YVTN repeat-like-containing domain
GSMUA_Achr4G05720_001	zma-miR156k-5p,osa-miR156k,ath-miR156a-5p,zma-miR529-5p,pta-miR156b,ghr-miR156c,ath-miR156g,ahy-miR156a,ath-miR156i,vvi-miR156h,stu-miR156f-5p,mtr-miR156g-5p,osa-miR156l-5p,gma-miR156r,hbr-miR156,cca-miR156b,ath-miR157a-5p,ath-miR157d,novel_23,gma-miR156g,pta-miR156a	Transcription factor, SBP-box
GSMUA_Achr4G05780_001	ath-miR156g,bdi-miR156h-3p	Ribosomal protein L30, conserved site||Ribosomal protein L30, ferredoxin-like fold domain||Ribosomal protein L7, eukaryotic||Ribosomal protein L30, N-terminal
GSMUA_Achr4G05920_001	ath-miR156i	ANTH||ENTH/VHS||Epsin-like, N-terminal||Clathrin adaptor, phosphoinositide-binding, GAT-like
GSMUA_Achr4G06100_001	gma-miR5368	AP2/ERF domain||AP2-like ethylene-responsive transcription factor||DNA-binding, integrase-type
GSMUA_Achr4G06190_001	bdi-miR162,cln-miR162,zma-miR162-3p,ath-miR162a-3p	S-adenosyl-L-methionine-dependent methyltransferase-like||Polyamine biosynthesis domain||Polyamine biosynthesis domain, conserved site||Spermidine/spermine synthases family
GSMUA_Achr4G06320_001	gma-miR172b-5p	Forkhead-associated (FHA) domain||SMAD/FHA domain
GSMUA_Achr4G06680_001	ath-miR157d,gma-miR156r,hbr-miR156	Pentatricopeptide repeat||Transcription factor TFIIE beta subunit, DNA-binding domain
GSMUA_Achr4G06730_001	ath-miR156i	HEAT, type 2||Armadillo-like helical||LisH dimerisation motif||Armadillo-type fold
GSMUA_Achr4G06960_001	osa-miR444f	Multi antimicrobial extrusion protein
GSMUA_Achr4G07060_001	ahy-miR398,ath-miR398a-3p	Mpv17/PMP22
GSMUA_Achr4G07140_001	ahy-miR156a,osa-miR156k	Tryptophan synthase beta chain/beta chain-like||Tryptophan synthase, beta chain, conserved site||Tryptophan synthase beta subunit-like PLP-dependent enzymes superfamily||Tryptophan synthase, beta chain
GSMUA_Achr4G07150_001	osa-miR156c-3p,gma-miR156g,bdi-miR156b-3p	P-loop containing nucleoside triphosphate hydrolase||Myosin, N-terminal, SH3-like||IQ motif, EF-hand binding site||Dilute||Dil domain||No apical meristem (NAM) protein||Myosin head, motor domain
GSMUA_Achr4G07160_001	gma-miR396a-3p	DNA methylase, N-6 adenine-specific, conserved site||MT-A70-like
GSMUA_Achr4G07190_001	gma-miR171m,gma-miR408d,ctr-miR171,ath-miR408-3p,zma-miR171b-3p,zma-miR171a-3p,mtr-miR171c,ptc-miR171k,ppt-miR171a,stu-miR171b-3p,ata-miR408-3p,gma-miR171a,osa-miR171b,aqc-miR171f,ath-miR171b-3p,osa-miR408-3p,sly-miR171d,ppt-miR408b,ptc-miR171c,ath-miR171a-3p,vvi-miR171f,htu-miR171a,smo-miR171b,mtr-miR171b,ppt-miR171b,osa-miR171i-3p	Transcription factor GRAS
GSMUA_Achr4G07460_001	atr-miR390.1	TMEM220 protein
GSMUA_Achr4G07500_001	bdi-miR845	Ribokinase-like||PfkB||Carbohydrate/puine kinase, PfkB, conserved site||Inositol 3-kinase
GSMUA_Achr4G07740_001	osa-miR156k,vvi-miR156h,ath-miR156i,hbr-miR156,ahy-miR156a	Epidermal growth factor-like domain
GSMUA_Achr4G08410_001	ath-miR159b-3p,zma-miR159h-3p,mtr-miR319a-3p,ath-miR159a,mdm-miR159a,sof-miR159c,osa-miR159a.1,osa-miR159d,ath-miR156i,ath-miR319c,bdi-miR159a-3p,pta-miR159a,pta-miR319,lus-miR159b,ath-miR319a,osa-miR159c,ptc-miR319e,osa-miR159e,ath-miR159c,osa-miR159f,pta-miR159c,ppt-miR319a,gma-miR319q,aqc-miR159,mtr-miR319a-5p	Glycosyl transferase, family 1
GSMUA_Achr4G08480_001	ath-miR167c-5p	ATPase, AAA-type, conserved site||Peptidase M41||AAA+ ATPase domain||ATPase, AAA-type, core||P-loop containing nucleoside triphosphate hydrolase||Peptidase, FtsH
GSMUA_Achr4G08580_001	mtr-miR319a-5p	Lactate/malate dehydrogenase, C-terminal||L-lactate/malate dehydrogenase||Malate dehydrogenase, active site||Lactate dehydrogenase/glycoside hydrolase, family 4, C-terminal||Malate dehydrogenase, type 1||NAD(P)-binding domain||Lactate/malate dehydrogenase, N-terminal
GSMUA_Achr4G08690_001	ath-miR156i	Protein kinase-like domain||Serine/threonine-protein kinase, active site||Protein kinase, catalytic domain||Protein kinase, ATP binding site||Serine/threonine- / dual-specificity protein kinase, catalytic domain
GSMUA_Achr4G08790_001	gma-miR169v	Metalloenzyme, LuxS/M16 peptidase-like, metal-binding||Peptidase M16, core||Peptidase M16, N-terminal||Peptidase M16, C-terminal
GSMUA_Achr4G08920_001	gma-miR390e	Leucine-rich repeat||Serine/threonine- / dual-specificity protein kinase, catalytic domain||Protein kinase, ATP binding site||Leucine-rich repeat-containing N-terminal, type 2||Serine-threonine/tyrosine-protein kinase catalytic domain||Protein kinase-like domain||Protein kinase, catalytic domain
GSMUA_Achr4G09070_001	ath-miR157d,vvi-miR156h,ath-miR156i,ahy-miR156a	PC-Esterase||Protein trichome birefringence-like 36-43||Trichome birefringence-like family||PMR5 N-terminal domain
GSMUA_Achr4G09130_001	cca-miR156b,ath-miR156a-5p,osa-miR156l-5p,ath-miR156g	Histone H1/H5||Winged helix-turn-helix transcription repressor DNA-binding||Myb domain||Homeodomain-like||SANT/Myb domain
GSMUA_Achr4G09230_001	osa-miR156k,vvi-miR156h,ath-miR156i,ahy-miR156a	Zinc finger, CCHC-type||Nucleotide-binding, alpha-beta plait||RNA recognition motif domain
GSMUA_Achr4G09250_001	vvi-miR156h	Armadillo-like helical||HEAT, type 2||HEAT||Armadillo-type fold
GSMUA_Achr4G09610_001	aly-miR169h-3p	Ribosomal protein L11, C-terminal||Ribosomal protein L11, N-terminal||Ribosomal protein L11||Ribosomal protein L11, conserved site
GSMUA_Achr4G09950_001	ppe-miR396a	Exocyst complex component Sec6
GSMUA_Achr4G10320_001	gma-miR5368	Phosphoglycerate mutase, 2,3-bisphosphoglycerate-independent||Alkaline phosphatase-like, alpha/beta/alpha||Tubby C-terminal-like domain||Alkaline-phosphatase-like, core domain||LURP1-like domain||Metalloenzyme||BPG-independent PGAM, N-terminal
GSMUA_Achr4G10550_001	ghr-miR156c	Riboflavin kinase domain||Riboflavin kinase domain, bacterial/eukaryotic||Riboflavin kinase||HAD-like domain||HAD-superfamily hydrolase, subfamily IA, variant 1
GSMUA_Achr4G10640_001	osa-miR5538	NAD-dependent epimerase/dehydratase||NAD(P)-binding domain
GSMUA_Achr4G10670_001	ptc-miR530a	Zinc finger, CCHC-type||DWNN domain||Zinc finger, RING/FYVE/PHD-type
GSMUA_Achr4G10900_001	mtr-miR319a-5p	BTB/POZ-like||NPH3 domain||BTB/POZ||BTB/POZ domain-containing protein NPY2-5||BTB/POZ fold
GSMUA_Achr4G11090_001	bdi-miR169m,osa-miR169n,osa-miR169e,ath-miR169b-5p,ath-miR169h,gma-miR169j-5p,gma-miR169v	CCAAT-binding transcription factor, subunit B||CCAAT-binding factor, conserved site
GSMUA_Achr4G11110_001	ath-miR396b-5p,vvi-miR396b,ppe-miR396a	Translation Initiation factor eIF- 4e||Translation Initiation factor eIF- 4e-like domain||Eukaryotic translation initiation factor 4E (eIF-4E), conserved site
GSMUA_Achr4G11170_001	ath-miR156i	DNA double-strand break repair and VJ recombination XRCC4||DNA double-strand break repair and VJ recombination XRCC4, C-terminal||DNA double-strand break repair and VJ recombination XRCC4, N-terminal
GSMUA_Achr4G11350_001	bra-miR408-5p	Zinc finger, PHD-type||Zinc finger, RING/FYVE/PHD-type||DNA (cytosine-5)-methyltransferase 1, replication foci domain
GSMUA_Achr4G11600_001	hbr-miR396a	WD40/YVTN repeat-like-containing domain||WD40 repeat||Topless family||CTLH, C-terminal LisH motif||LisH dimerisation motif||WD40 repeat, conserved site||WD40-repeat-containing domain
GSMUA_Achr4G11630_001	vvi-miR167c,bna-miR167d	Adenylate kinase||P-loop containing nucleoside triphosphate hydrolase||UMP-CMP kinase
GSMUA_Achr4G11680_001	mtr-miR319a-5p	Kinesin-like protein||Kinesin-like protein KIF22 (Kid)||Kinesin, motor domain||RuvA domain 2-like||P-loop containing nucleoside triphosphate hydrolase
GSMUA_Achr4G11690_001	stu-miR530	Acetyl-coenzyme A carboxyltransferase, C-terminal||ClpP/crotonase-like domain||Acetyl-CoA carboxylase, alpha subunit
GSMUA_Achr4G11790_001	aly-miR845b-3p,gma-miR172b-5p	Bromodomain||Bromodomain, conserved site
GSMUA_Achr4G11930_001	mtr-miR156g-5p,hbr-miR156	Protein of unknown function DUF707
GSMUA_Achr4G11940_001	ptc-miR396f,ath-miR396b-5p,smo-miR396,vvi-miR396b,mdm-miR396a,ath-miR396a-5p,gma-miR396h,ppe-miR396a	Heat shock protein 70 family||Heat shock protein 70, conserved site||Heat shock protein 70kD, C-terminal domain||Heat shock protein 70kD, peptide-binding domain
GSMUA_Achr4G12010_001	atr-miR396a,osa-miR396f-5p	Xyloglucan endo-transglycosylase, C-terminal||Concanavalin A-like lectin/glucanase, subgroup||Glycoside hydrolase, family 16
GSMUA_Achr4G12030_001	osa-miR399e,gma-miR169v,ptc-miR169s	Smg8/Smg9||Protein SMG8
GSMUA_Achr4G12130_001	bdi-miR156h-3p	ABC transporter-like||ABC transporter, conserved site||ABC transporter, transmembrane domain, type 1||P-loop containing nucleoside triphosphate hydrolase||AAA+ ATPase domain
GSMUA_Achr4G12350_001	gma-miR6300	Pyridoxal phosphate-dependent transferase, major domain||Aminotransferase, class V/Cysteine desulfurase||Pyridoxal phosphate-dependent transferase, major region, subdomain 2||Pyridoxal phosphate-dependent transferase, major region, subdomain 1
GSMUA_Achr4G12470_001	osa-miR156k,ath-miR156a-5p,zma-miR156k-5p,ath-miR156g,ghr-miR156c,zma-miR529-5p,pta-miR156b,stu-miR156f-5p,ath-miR156i,vvi-miR156h,ahy-miR156a,gma-miR156r,osa-miR156l-5p,mtr-miR156g-5p,cca-miR156b,hbr-miR156,ath-miR157d,ath-miR157a-5p,gma-miR156g,pta-miR156a,novel_23	Transcription factor, SBP-box
GSMUA_Achr4G12630_001	bdi-miR845	UbiA prenyltransferase family
GSMUA_Achr4G12700_001	htu-miR171a	Helix-loop-helix domain
GSMUA_Achr4G12720_001	bra-miR408-5p	Tetraspanin||Tetraspanin/Peripherin
GSMUA_Achr4G12780_001	aqc-miR167	Protein phosphatase 2C-like||Protein phosphatase 2C, manganese/magnesium aspartate binding site||Protein phosphatase 2C
GSMUA_Achr4G12800_001	stu-miR172c-3p	Diacylglycerol glucosyltransferase, N-terminal||Glycosyl transferase, family 28, C-terminal
GSMUA_Achr4G12860_001	stu-miR172c-3p,aly-miR172e-3p,vvi-miR172a,cme-miR172f,gma-miR172d,sbi-miR172b,ath-miR172c,osa-miR172c,ath-miR172e-3p,vvi-miR172b,mtr-miR172a,ath-miR172a	DNA-binding, integrase-type||AP2-like ethylene-responsive transcription factor||AP2/ERF domain
GSMUA_Achr4G12990_001	osa-miR396g	Zinc finger, RING-type||Zinc finger, RING/FYVE/PHD-type
GSMUA_Achr4G13010_001	pta-miR156a,osa-miR160a-3p,ath-miR157d	Quinonprotein alcohol dehydrogenase-like domain||Domain of unknown function DUF1620||ER membrane protein complex subunit 1||Quinonprotein alcohol dehydrogenase-like
GSMUA_Achr4G13240_001	bdi-miR395p-3p	EMSY N-terminal
GSMUA_Achr4G13580_001	osa-miR5532	D-galactoside/L-rhamnose binding SUEL lectin domain||Glycoside hydrolase, family 35||Glycoside hydrolase, superfamily||Glycoside hydrolase, catalytic domain||Galactose-binding domain-like
GSMUA_Achr4G13680_001	gma-miR169j-5p	Armadillo-type fold||LisH dimerisation motif||Armadillo-like helical||HEAT, type 2
GSMUA_Achr4G13830_001	ath-miR157a-5p,ath-miR157d,hbr-miR156,ahy-miR156a	F-box domain, cyclin-like
GSMUA_Achr4G14000_001	osa-miR164e	Sugar/inositol transporter||General substrate transporter||Sugar transporter, conserved site||Major facilitator superfamily domain
GSMUA_Achr4G14040_001	osa-miR156k,ahy-miR156a	RmlC-like cupin domain||RmlC-like jelly roll fold||Cupin 1
GSMUA_Achr4G14080_001	ghr-miR156c,smo-miR396	Histone deacetylase complex subunit SAP30/SAP30-like||Histone deacetylase complex subunit SAP30, Sin3 binding domain
GSMUA_Achr4G14240_001	ata-miR395b-3p	Peptidase A1||Peptidase aspartic||Peptidase aspartic, active site
GSMUA_Achr4G14710_001	pta-miR319,ath-miR319c,ptc-miR319e	Zinc finger, RING/FYVE/PHD-type||Zinc finger, RING-type||Ribokinase-like||PfkB||Inositol 3-kinase||Carbohydrate/puine kinase, PfkB, conserved site
GSMUA_Achr4G14980_001	vvi-miR156h,ahy-miR156a	HAD-like domain||NLI interacting factor||Dullard phosphatase domain, eukaryotic
GSMUA_Achr4G15150_001	mes-miR166i	Protein kinase, catalytic domain||Serine/threonine-protein kinase, active site||Protein kinase-like domain||Serine-threonine/tyrosine-protein kinase catalytic domain||Serine/threonine- / dual-specificity protein kinase, catalytic domain
GSMUA_Achr4G15330_001	ath-miR396b-5p,vvi-miR396b,hbr-miR396a	Pentatricopeptide repeat
GSMUA_Achr4G15390_001	osa-miR5083	Concanavalin A-like lectin/glucanase, subgroup||Serine/threonine-protein kinase, active site||Protein kinase, catalytic domain||Protein kinase, ATP binding site||Serine/threonine- / dual-specificity protein kinase, catalytic domain||Protein kinase-like domain||Leucine-rich repeat||Serine-threonine/tyrosine-protein kinase catalytic domain
GSMUA_Achr4G15550_001	osa-miR164c	Transmembrane protein TauE like
GSMUA_Achr4G15560_001	ahy-miR156a	Tetratricopeptide-like helical||SGS||Tetratricopeptide repeat||HSP20-like chaperone||CS-like domain||Tetratricopeptide repeat-containing domain
GSMUA_Achr4G15610_001	zma-miR156a-3p,osa-miR156c-3p	Glycosyl transferase, family 1
GSMUA_Achr4G15690_001	gma-miR167i,ata-miR393-5p	Spermidine/spermine synthase, eukaryotes||S-adenosyl-L-methionine-dependent methyltransferase-like||Polyamine biosynthesis domain||Polyamine biosynthesis domain, conserved site||Spermidine/spermine synthases family
GSMUA_Achr4G15720_001	osa-miR528-5p	Peptidase S9, prolyl oligopeptidase, catalytic domain||Peptidase S9A, oligopeptidase, N-terminal||Six-bladed beta-propeller, TolB-like||Alpha/Beta hydrolase fold||Peptidase S9A, prolyl oligopeptidase
GSMUA_Achr4G15780_001	sly-miR397	Ferrochelatase
GSMUA_Achr4G15930_001	osa-miR827	Zinc finger, DHHC-type, palmitoyltransferase
GSMUA_Achr4G16020_001	vvi-miR172b,mes-miR172c,stu-miR172c-3p,osa-miR172c	Glucose/ribitol dehydrogenase||NAD(P)-binding domain
GSMUA_Achr4G16050_001	hbr-miR156,cca-miR156b,ath-miR157d,ath-miR157a-5p,pta-miR156a,gma-miR156g,novel_23,zma-miR156k-5p,osa-miR156k,ath-miR156a-5p,ath-miR156g,zma-miR529-5p,pta-miR156b,ghr-miR156c,stu-miR156f-5p,ahy-miR156a,vvi-miR156h,ath-miR156i,gma-miR156r,osa-miR156l-5p,mtr-miR156g-5p	Transcription factor, SBP-box
GSMUA_Achr4G16340_001	gma-miR6300	Protease-associated domain, PA||Zinc finger, RING/FYVE/PHD-type||Zinc finger, RING-type
GSMUA_Achr4G16490_001	hbr-miR156	Ribosomal protein S3Ae
GSMUA_Achr4G16500_001	pab-miR3711	Domain of unknown function DUF250
GSMUA_Achr4G16530_001	pab-miR3711	Endoplasmic reticulum, stress-associated Ramp4
GSMUA_Achr4G16540_001	ath-miR156i	Chaperonin TCP-1, conserved site||T-complex protein 1, zeta subunit||GroEL-like equatorial domain||GroEL-like apical domain||Chaperonin Cpn60/TCP-1||TCP-1-like chaperonin intermediate domain||Chaperone, tailless complex polypeptide 1
GSMUA_Achr4G16590_001	ath-miR156i	Zinc finger, Dof-type
GSMUA_Achr4G17100_001	bdi-miR845	Creatinase/Aminopeptidase P, N-terminal||Creatinase||Creatinase/Aminopeptidase P/Spt16, N-terminal||Peptidase M24, structural domain
GSMUA_Achr4G17130_001	osa-miR166g-3p,osa-miR166e-3p,ptc-miR166n,vvi-miR166a,cme-miR166i	Zeta-carotene desaturase||Amine oxidase
GSMUA_Achr4G17140_001	pab-miR3711	Heat shock protein DnaJ, conserved site||Heat shock protein DnaJ, N-terminal
GSMUA_Achr4G17290_001	cca-miR156b	Squalene/phytoene synthase||Terpenoid synthase||Farnesyl-diphosphate farnesyltransferase||Squalene/phytoene synthase, conserved site
GSMUA_Achr4G17310_001	hbr-miR156	Helicase, C-terminal||P-loop containing nucleoside triphosphate hydrolase
GSMUA_Achr4G17340_001	vvi-miR172a,aly-miR172e-3p,stu-miR172c-3p,mes-miR172c,ath-miR172a,vvi-miR172b,ath-miR172e-3p,osa-miR172c,sbi-miR172b,ath-miR172c	AMP-dependent synthetase/ligase||Domain of unknown function DUF4009||AMP-binding, conserved site
GSMUA_Achr4G17510_001	mes-miR535a	Actin cross-linking||Protein of unknown function DUF569
GSMUA_Achr4G17620_001	ata-miR393-5p	Tetratricopeptide-like helical||Pentatricopeptide repeat
GSMUA_Achr4G17680_001	vvi-miR396b,ath-miR396b-5p	Nodulin-like||Major facilitator superfamily domain
GSMUA_Achr4G17760_001	bdi-miR169m,ath-miR169a-5p,gma-miR169v,ath-miR169h,osa-miR169e	Prefoldin||Prefoldin beta-like||Prefoldin, subunit 4
GSMUA_Achr4G18030_001	rgl-miR5139,gma-miR1511,cpa-miR8155	Pyridoxal phosphate-dependent transferase, major domain||Aminotransferase, class I/classII||Pyridoxal phosphate-dependent transferase, major region, subdomain 1
GSMUA_Achr4G18240_001	csi-miR160,ptc-miR160h,gma-miR160b,osa-miR160f-5p,ath-miR160a-5p,osa-miR160e-5p,ppt-miR160g,ppt-miR160b	AUX/IAA protein||DNA-binding pseudobarrel domain||B3 DNA binding domain||Phox/Bem1p||Auxin response factor
GSMUA_Achr4G18340_001	ahy-miR156a,osa-miR156k	Protein of unknown function DUF647
GSMUA_Achr4G18450_001	zma-miR156k-5p,ath-miR156g,osa-miR156l-5p	Homeodomain-like||Homeodomain
GSMUA_Achr4G18530_001	pab-miR3711	RNA polymerase sigma factor, region 3/4||RNA polymerase sigma-70 factor||RNA polymerase sigma-70||RNA polymerase sigma factor, region 2||RNA polymerase sigma-70 region 4||RNA polymerase sigma-70 region 2||RNA polymerase sigma-70 region 3||Winged helix-turn-helix transcription repressor DNA-binding
GSMUA_Achr4G18650_001	osa-miR171b,htu-miR171a	Isopenicillin N synthase-like
GSMUA_Achr4G18740_001	pta-miR319	NAD(P)-binding domain||Glucose/ribitol dehydrogenase||NAD-dependent epimerase/dehydratase
GSMUA_Achr4G19140_001	ath-miR156i	Zinc finger, CCCH-type
GSMUA_Achr4G19240_001	gma-miR6300	Alpha crystallin/Hsp20 domain||ARID/BRIGHT DNA-binding domain||HSP20-like chaperone
GSMUA_Achr4G19350_001	vvi-miR172a,vvi-miR172b,mes-miR172c,osa-miR172c	TATA box binding protein associated factor (TAF)||Armadillo-type fold||Armadillo-like helical||Domain of unknown function DUF1546||Histone-fold
GSMUA_Achr4G19390_001	ahy-miR156a,ath-miR156i,vvi-miR156h,osa-miR156k	Protein of unknown function DUF566
GSMUA_Achr4G19960_001	ath-miR396a-5p,vvi-miR396b	FERM/acyl-CoA-binding protein, 3-helical bundle||Acyl-CoA-binding protein, ACBP
GSMUA_Achr4G20110_001	vvi-miR167c,bna-miR167d	Plastid lipid-associated protein/fibrillin conserved domain
GSMUA_Achr4G20270_001	lus-miR172j	Polyadenylate-binding protein/Hyperplastic disc protein||RNA recognition motif domain, eukaryote||Polyadenylate binding protein, human types 1, 2, 3, 4||RNA recognition motif domain||Nucleotide-binding, alpha-beta plait
GSMUA_Achr4G20510_001	bra-miR408-5p	NAD(P)-binding domain||GDP-L-fucose synthase||NAD-dependent epimerase/dehydratase
GSMUA_Achr4G20520_001	smo-miR396	Pheophorbide a oxygenase||Rieske [2Fe-2S] iron-sulphur domain
GSMUA_Achr4G20830_001	bdi-miR845	Glycoside hydrolase, catalytic domain||Galactose-binding domain-like||D-galactoside/L-rhamnose binding SUEL lectin domain||Glycoside hydrolase, family 35, conserved site||Glycoside hydrolase, superfamily||Glycoside hydrolase, family 35
GSMUA_Achr4G20930_001	osa-miR5083,ath-miR858a	Tetraspanin/Peripherin
GSMUA_Achr4G20950_001	osa-miR827	Helicase, superfamily 1/2, ATP-binding domain||P-loop containing nucleoside triphosphate hydrolase||RNA helicase UPF1, UPF2-interacting domain
GSMUA_Achr4G21270_001	gma-miR172b-5p	Domain of unknown function DUF1086||SNF2-related||Zinc finger, PHD-type, conserved site||Zinc finger, PHD-finger||Helicase, C-terminal||Chromo domain-like||Chromo domain/shadow||Zinc finger, PHD-type||Domain of unknown function DUF1087||P-loop containing nucleoside triphosphate hydrolase||Zinc finger, RING/FYVE/PHD-type||Helicase, superfamily 1/2, ATP-binding domain||Chromo domain
GSMUA_Achr4G21520_001	vvi-miR156h,osa-miR156k,ath-miR156i,ahy-miR156a	Domain of unknown function DUF21
GSMUA_Achr4G21600_001	osa-miR156j-3p	HD-ZIP protein, N-terminal||Homeobox, conserved site||Leucine zipper, homeobox-associated||Homeodomain||Homeodomain-like
GSMUA_Achr4G21630_001	gma-miR408d,ppt-miR408b,ata-miR408-3p	Proteasome component (PCI) domain
GSMUA_Achr4G21700_001	ath-miR858a,ath-miR858b	Homeodomain-like||SANT/Myb domain||Myb domain
GSMUA_Achr4G21730_001	bra-miR408-5p	Protein of unknown function DUF3537||Aluminum-activated malate transporter
GSMUA_Achr4G21790_001	pab-miR3711	Neurolysin/Thimet oligopeptidase, N-terminal||Neurolysin/Thimet oligopeptidase, domain 2||Metallopeptidase, catalytic domain||Peptidase M3A/M3B
GSMUA_Achr4G21810_001	gma-miR172b-5p,lus-miR172j	Peptidase C19, ubiquitin carboxyl-terminal hydrolase 2, conserved site||Ubiquitin carboxyl-terminal hydrolase-like domain||Peptidase C19, ubiquitin-specific peptidase, DUSP domain||Peptidase C19, ubiquitin carboxyl-terminal hydrolase 2
GSMUA_Achr4G21970_001	ata-miR395b-3p	Protein kinase, ATP binding site||Serine/threonine- / dual-specificity protein kinase, catalytic domain||Protein kinase, C-terminal||AGC-kinase, C-terminal||Protein kinase-like domain||Serine/threonine-protein kinase, active site||Protein kinase, catalytic domain
GSMUA_Achr4G22150_001	cln-miR162	Myeloid leukemia factor
GSMUA_Achr4G22170_001	sbi-miR172b,stu-miR172c-3p	UbiA prenyltransferase family
GSMUA_Achr4G22180_001	sbi-miR172b	Ubiquitin-conjugating enzyme, E2||Ubiquitin-conjugating enzyme/RWD-like
GSMUA_Achr4G22500_001	ptc-miR319e,pta-miR319	DNA (cytosine-5)-methyltransferase 1, replication foci domain||S-adenosyl-L-methionine-dependent methyltransferase-like||C-5 cytosine methyltransferase||DNA methylase, C-5 cytosine-specific, active site||Bromo adjacent homology (BAH) domain
GSMUA_Achr4G22510_001	gma-miR5368	Magnesium transporter MRS2/LPE10||Mg2+ transporter protein, CorA-like/Zinc transport protein ZntB
GSMUA_Achr4G22710_001	osa-miR399e	Peptidase C19, ubiquitin carboxyl-terminal hydrolase 2||Ubiquitin carboxyl-terminal hydrolase, C-terminal||MATH||Ubiquitin carboxyl-terminal hydrolase-like domain||Peptidase C19, ubiquitin carboxyl-terminal hydrolase 2, conserved site||TRAF-like||Peptidase C19 domain
GSMUA_Achr4G22960_001	ptc-miR319e,pta-miR319	Transcription factor, TCP||Transcription factor TCP subgroup
GSMUA_Achr4G23020_001	ptc-miR396f,smo-miR396	Domain of unknown function DUF4463||Domain of unknown function DUF221
GSMUA_Achr4G23130_001	mes-miR535b,bdi-miR845	Zinc finger, LIM-type||Protein of unknown function DUF3633||Ubiquitin interacting motif
GSMUA_Achr4G23370_001	bdi-miR156b-3p	Helicase-associated domain||P-loop containing nucleoside triphosphate hydrolase||Helicase, superfamily 1/2, ATP-binding domain||Domain of unknown function DUF1605||DNA/RNA helicase, DEAD/DEAH box type, N-terminal||DNA/RNA helicase, ATP-dependent, DEAH-box type, conserved site
GSMUA_Achr4G23610_001	hbr-miR156	EXS, C-terminal
GSMUA_Achr4G23690_001	ppt-miR319a,osa-miR159d,mdm-miR159a,ptc-miR319e,osa-miR159e,pta-miR319,osa-miR159c,ath-miR319a,ath-miR319c,mtr-miR319a-3p,pta-miR159a,zma-miR159h-3p	Phosphoglycerate/bisphosphoglycerate mutase, active site||Homeodomain-like||SANT/Myb domain||Myb domain
GSMUA_Achr4G23790_001	bdi-miR845,aly-miR845b-3p	DNA-binding pseudobarrel domain||Zinc finger, CW-type||B3 DNA binding domain
GSMUA_Achr4G23850_001	ata-miR408-3p,ppt-miR408b,gma-miR408d	Protein of unknown function DUF3337||WD40-repeat-containing domain||WD40 repeat, conserved site||WD40/YVTN repeat-like-containing domain||G-protein beta WD-40 repeat||WD40 repeat
GSMUA_Achr4G24050_001	osa-miR395o,bdi-miR395p-3p	DNA-directed RNA polymerase, M/15kDa subunit||DNA-directed RNA polymerase, subunit C11/M/9||Zinc finger, TFIIS-type||DNA-directed RNA polymerase M, 15kDa subunit, conserved site
GSMUA_Achr4G24260_001	hbr-miR156	Nucleotide-binding, alpha-beta plait||RNA recognition motif domain
GSMUA_Achr4G24280_001	ptc-miR396e-3p,gma-miR396b-3p	Drug/metabolite transporter||WAT1-related protein
GSMUA_Achr4G24410_001	zma-miR162-3p,ath-miR162a-3p	Peptidase C48, SUMO/Sentrin/Ubl1
GSMUA_Achr4G24590_001	mdm-miR159a,sof-miR159c,osa-miR159f,osa-miR159a.1,pta-miR159c,bdi-miR159a-3p,ath-miR159a,pta-miR159a,osa-miR159c	Phosphatidylserine decarboxylase-related
GSMUA_Achr4G24900_001	ppe-miR398b,zma-miR398a-3p,osa-miR398b	Superoxide dismutase, copper/zinc binding domain||Heavy metal-associated domain, HMA
GSMUA_Achr4G24940_001	gma-miR167h,gma-miR167i	G-patch domain
GSMUA_Achr4G25050_001	mtr-miR156g-5p,ath-miR156i	Pyridine nucleotide-disulphide oxidoreductase, class-II||Flavin monooxygenase-like
GSMUA_Achr4G25080_001	osa-miR530-5p	P-loop containing nucleoside triphosphate hydrolase||Helicase, C-terminal||ADD domain||Helicase, superfamily 1/2, ATP-binding domain||SNF2-related
GSMUA_Achr4G25120_001	ath-miR858b,ath-miR858a	Pectin lyase fold/virulence factor||Pectin lyase fold||AmbAllergen||Pectate lyase/Amb allergen
GSMUA_Achr4G25770_001	ppe-miR396a,vvi-miR396a,ath-miR396a-5p,vvi-miR396b,smo-miR396,ath-miR396b-5p,ptc-miR396g-5p,ptc-miR396f	Heavy metal-associated domain, HMA
GSMUA_Achr4G25880_001	ppt-miR171a	Sugar/inositol transporter||Sugar transporter, conserved site||Major facilitator superfamily domain||General substrate transporter
GSMUA_Achr4G25900_001	cca-miR156b,ath-miR156a-5p	Protein phosphatase 2C||Protein phosphatase 2C, manganese/magnesium aspartate binding site||Protein phosphatase 2C-like
GSMUA_Achr4G25910_001	gma-miR172b-5p	Nucleotide-diphospho-sugar transferase
GSMUA_Achr4G25960_001	aqc-miR167,ath-miR167a-5p,bna-miR167d,ath-miR167c-5p	AUX/IAA protein||DNA-binding pseudobarrel domain||B3 DNA binding domain||Auxin response factor||Phox/Bem1p
GSMUA_Achr4G26000_001	ath-miR156i	Mitochondrial carrier domain||Mitochondrial substrate/solute carrier
GSMUA_Achr4G26180_001	bdi-miR395p-3p	Leucine-rich repeat-containing N-terminal, type 2||Leucine-rich repeat||Leucine-rich repeat, typical subtype
GSMUA_Achr4G26260_001	stu-miR171b-3p,gma-miR171n,ctr-miR171,gma-miR171m	Mediator complex, subunit Med12
GSMUA_Achr4G26480_001	gma-miR390e	Domain of unknown function DUF862, eukaryotic
GSMUA_Achr4G26670_001	bdi-miR845	Exostosin-like
GSMUA_Achr4G26870_001	hbr-miR156	Protein of unknown function DUF1395
GSMUA_Achr4G26940_001	pta-miR156a,gma-miR156g,novel_23,cca-miR156b,hbr-miR156,ath-miR157d,ath-miR157a-5p,stu-miR156f-5p,vvi-miR156h,ath-miR156i,ahy-miR156a,gma-miR156r,osa-miR156l-5p,mtr-miR156g-5p,ath-miR156a-5p,osa-miR156k,zma-miR156k-5p,ath-miR156g,ghr-miR156c,pta-miR156b,zma-miR529-5p	Transcription factor, SBP-box
GSMUA_Achr4G27180_001	ath-miR167d,ath-miR167a-5p,vvi-miR167c,bna-miR167d,ptc-miR167f-5p,osa-miR167d-5p	S-adenosyl-L-methionine-dependent methyltransferase-like||Cytochrome c oxidase assembly protein CtaG/Cox11||Ribosomal protein Rsm22, bacterial-type
GSMUA_Achr4G27650_001	hbr-miR396a	Domain of unknown function DUF1981, SEC7 associated||SEC7-like, alpha orthogonal bundle||Armadillo-type fold||SEC7-like||Armadillo-like helical
GSMUA_Achr4G27730_001	ath-miR319c,mtr-miR319a-3p,pta-miR159a,zma-miR159h-3p,pta-miR319,osa-miR159c,ath-miR319a,mdm-miR159a,ptc-miR319e,osa-miR159e,ppt-miR319a,osa-miR159d	Phosphoglycerate/bisphosphoglycerate mutase, active site||SANT/Myb domain||Homeodomain-like||Myb domain
GSMUA_Achr4G28100_001	gma-miR156g	RNA recognition motif domain||Nucleotide-binding, alpha-beta plait
GSMUA_Achr4G28400_001	gma-miR168b	Peptidase C19 domain||TRAF-like||Ubiquitin carboxyl-terminal hydrolase-like domain||Peptidase C19, ubiquitin carboxyl-terminal hydrolase 2, conserved site||MATH||Ubiquitin carboxyl-terminal hydrolase, C-terminal||Peptidase C19, ubiquitin carboxyl-terminal hydrolase 2
GSMUA_Achr4G28600_001	mdm-miR535d	Domain of unknown function DUF1336
GSMUA_Achr4G28840_001	osa-miR396c-3p	Glycoside hydrolase, catalytic domain||Glycoside hydrolase, superfamily||Glycoside hydrolase, family 1||Glycoside hydrolase, family 1, active site
GSMUA_Achr4G29640_001	osa-miR827	Polycomb protein, VEFS-Box
GSMUA_Achr4G29720_001	gma-miR6300	Pentatricopeptide repeat||Tetratricopeptide-like helical
GSMUA_Achr4G30430_001	ahy-miR156a,ath-miR156i,vvi-miR156h	F-box domain, cyclin-like
GSMUA_Achr4G30450_001	ath-miR156i	Mitochondrial inner membrane translocase subunit Tim17/Tim22/Tim23/peroxisomal protein PMP24
GSMUA_Achr4G30510_001	hbr-miR156,gma-miR156r	Zinc finger, C2H2||Ankyrin repeat||Ankyrin repeat-containing domain
GSMUA_Achr4G30550_001	bdi-miR845	P-loop containing nucleoside triphosphate hydrolase||AAA+ ATPase domain||TIP49, C-terminal||RuvB-like
GSMUA_Achr4G30820_001	ath-miR156i,vvi-miR156h,osa-miR156k,ahy-miR156a	Zinc finger, NHR/GATA-type||Zinc finger, GATA-type
GSMUA_Achr4G30860_001	osa-miR5532	Zinc finger, Dof-type
GSMUA_Achr4G31160_001	ath-miR156i	Ribosomal protein L37e, conserved site||Metallophosphoesterase domain||Ribosomal protein L37ae/L37e, N-terminal||Ribosomal protein, zinc-binding domain||Serine/threonine-specific protein phosphatase/bis(5-nucleosyl)-tetraphosphatase||Ribosomal protein L37e||Metallo-dependent phosphatase-like
GSMUA_Achr4G31330_001	ahy-miR156a,osa-miR156k	EEIG1/EHBP1 N-terminal domain
GSMUA_Achr4G31440_001	hbr-miR396a	TRAPP III complex, Trs85||Tetratricopeptide-like helical
GSMUA_Achr4G31520_001	pta-miR319,ptc-miR319e	Transcription factor, TCP||Transcription factor TCP subgroup
GSMUA_Achr4G31660_001	gma-miR5368	Lipid-binding START||START-like domain||Homeodomain-like||Homeodomain||MEKHLA
GSMUA_Achr4G31750_001	ath-miR156i	Acyl transferase/acyl hydrolase/lysophospholipase||Snf7
GSMUA_Achr4G31770_001	osa-miR156k,vvi-miR156h,ath-miR156i,ahy-miR156a	Helix-loop-helix domain||Basic helix-loop-helix (bHLH) transcription factors ALC-like, plant
GSMUA_Achr4G31820_001	bna-miR167d,ptc-miR167f-5p,vvi-miR167c	Tetratricopeptide-like helical||Pentatricopeptide repeat
GSMUA_Achr4G31860_001	ahy-miR156a	UDP-glucose 4-epimerase||NAD-dependent epimerase/dehydratase||UDP-glucose 4-epimerase C-terminal domain||NAD(P)-binding domain
GSMUA_Achr4G32300_001	osa-miR156l-5p,ath-miR156g,cca-miR156b,ath-miR156a-5p,stu-miR156f-5p	RNA recognition motif domain||Nucleotide-binding, alpha-beta plait
GSMUA_Achr4G32310_001	atr-miR396a,osa-miR396g,osa-miR396e-5p	Growth-regulating factor||WRC
GSMUA_Achr4G32560_001	osa-miR164c	Oxoglutarate/iron-dependent dioxygenase||Prolyl 4-hydroxylase, alpha subunit
GSMUA_Achr4G32620_001	gma-miR156g,pta-miR156b,ath-miR157d	Glycoside hydrolase, catalytic domain||Glycoside hydrolase, family 79||Glycoside hydrolase, superfamily
GSMUA_Achr4G32650_001	ath-miR159a,ath-miR159c,bdi-miR159a-3p,ath-miR159b-3p,osa-miR159a.1,lus-miR159b	Chorismate mutase, AroQ class, eukaryotic type||Chorismate mutase, type II
GSMUA_Achr4G32810_001	gma-miR390e,ath-miR390a-5p	Protein kinase, catalytic domain||Serine/threonine-protein kinase, active site||Leucine-rich repeat-containing N-terminal, type 2||Serine/threonine- / dual-specificity protein kinase, catalytic domain||Protein kinase, ATP binding site||Protein kinase-like domain||Leucine-rich repeat, typical subtype||Leucine-rich repeat
GSMUA_Achr4G33040_001	ath-miR156i	Chlorophyll a/b binding protein domain||Chlorophyll A-B binding protein||Chlorophyll A-B binding protein, plant
GSMUA_Achr4G33100_001	pta-miR159a,osa-miR159c	RNA recognition motif domain||Nucleotide-binding, alpha-beta plait
GSMUA_Achr4G33170_001	ata-miR393-5p	ATPase, AAA-type, core||P-loop containing nucleoside triphosphate hydrolase||Peptidase M41||AAA+ ATPase domain
GSMUA_Achr4G33420_001	mtr-miR319a-5p	Glycoside hydrolase, family 17||Glycoside hydrolase, superfamily||X8||Glycoside hydrolase, catalytic domain
GSMUA_Achr5G00260_001	gma-miR156g	Domain of unknown function DUF640
GSMUA_Achr5G00500_001	hci-miR164a,gma-miR164b,ath-miR164a,osa-miR164e,osa-miR164c,ath-miR164c-5p,osa-miR164d	No apical meristem (NAM) protein
GSMUA_Achr5G00590_001	aqc-miR167,vvi-miR167c,bna-miR167d,ath-miR167c-5p	Phox/Bem1p||Auxin response factor||B3 DNA binding domain||DNA-binding pseudobarrel domain||AUX/IAA protein
GSMUA_Achr5G00730_001	ata-miR395b-3p	Ovarian tumour, otubain
GSMUA_Achr5G00900_001	vvi-miR172b	NSF attachment protein||Tetratricopeptide repeat-containing domain||Tetratricopeptide-like helical||Tetratricopeptide repeat
GSMUA_Achr5G00970_001	osa-miR5083	Ribosomal protein, zinc-binding domain||Ubiquitin subgroup||Ubiquitin-related domain||Ubiquitin conserved site||Ubiquitin||Ribosomal protein L40e
GSMUA_Achr5G01370_001	ath-miR396a-3p,cca-miR396c,gma-miR396a-3p,osa-miR396c-3p,osa-miR396a-3p,ptc-miR396e-3p	Glycosyl transferase, family 14
GSMUA_Achr5G01420_001	vvi-miR156h,osa-miR156k,ath-miR156i,ahy-miR156a	Lipase, GDSL||Esterase, SGNH hydrolase-type
GSMUA_Achr5G01690_001	stu-miR172c-3p,mes-miR172c	Protein kinase-like domain||Protein kinase, catalytic domain||Serine/threonine-protein kinase, active site||Serine/threonine- / dual-specificity protein kinase, catalytic domain||Protein kinase, ATP binding site
GSMUA_Achr5G02000_001	vvi-miR156h,ath-miR156i	Malate dehydrogenase, type 1||NAD(P)-binding domain||Lactate/malate dehydrogenase, N-terminal||Lactate/malate dehydrogenase, C-terminal||L-lactate/malate dehydrogenase||Malate dehydrogenase, active site||Lactate dehydrogenase/glycoside hydrolase, family 4, C-terminal
GSMUA_Achr5G02150_001	ath-miR156i	Pleckstrin homology domain||Pleckstrin homology-like domain
GSMUA_Achr5G02450_001	ptc-miR167f-5p,bna-miR167d,ath-miR167c-5p,aqc-miR167	DNA-binding pseudobarrel domain||AUX/IAA protein||Auxin response factor||Phox/Bem1p||B3 DNA binding domain
GSMUA_Achr5G02530_001	pta-miR319,ptc-miR319e	Transcription factor, TCP||Transcription factor TCP subgroup
GSMUA_Achr5G02610_001	ahy-miR156a,osa-miR156k	EEIG1/EHBP1 N-terminal domain
GSMUA_Achr5G02680_001	vvi-miR396b,bdi-miR845,ath-miR396b-5p	Zinc finger, RING/FYVE/PHD-type||Zinc finger, RING-type||Zinc finger, RING-type, conserved site||SPX, N-terminal
GSMUA_Achr5G02880_001	hbr-miR156,gma-miR156g	Zinc finger, PHD-type||Zinc finger, RING/FYVE/PHD-type||Zinc finger, FYVE/PHD-type||Acyl-CoA N-acyltransferase||Zinc finger, PHD-finger||Zinc finger, PHD-type, conserved site
GSMUA_Achr5G02930_001	mes-miR397,sly-miR397,nta-miR397	Armadillo-like helical||Down-regulated-in-metastasis protein||Armadillo-type fold
GSMUA_Achr5G02940_001	gma-miR171n,ctr-miR171,stu-miR171b-3p,gma-miR171m	Endonuclease/exonuclease/phosphatase||Inositol polyphosphate-related phosphatase
GSMUA_Achr5G03040_001	mtr-miR156g-5p,hbr-miR156,ath-miR156i	GOLD||TMP21-related
GSMUA_Achr5G03050_001	cca-miR396a-3p,osa-miR396a-3p	Cyclophilin-type peptidyl-prolyl cis-trans isomerase||Cyclophilin-type peptidyl-prolyl cis-trans isomerase, conserved site||Cyclophilin-like domain||Cyclophilin-like peptidyl-prolyl cis-trans isomerase domain
GSMUA_Achr5G03280_001	ath-miR156g,ath-miR156a-5p	S-adenosyl-L-methionine-dependent methyltransferase-like||Putative S-adenosyl-L-methionine-dependent methyltransferase
GSMUA_Achr5G03340_001	ath-miR167c-5p	Protein kinase, catalytic domain||Serine/threonine-protein kinase, active site||Protein kinase-like domain||Serine/threonine- / dual-specificity protein kinase, catalytic domain||Protein kinase, ATP binding site
GSMUA_Achr5G03350_001	pta-miR156b	2-C-methyl-D-erythritol 2,4-cyclodiphosphate synthase||2-C-methyl-D-erythritol 2,4-cyclodiphosphate synthase, conserved site
GSMUA_Achr5G03630_001	ghr-miR156c	Proteasome component (PCI) domain
GSMUA_Achr5G03700_001	ath-miR156i	Small GTPase superfamily, ARF/SAR type||Small GTPase superfamily, ARF type||P-loop containing nucleoside triphosphate hydrolase||Small GTPase superfamily, SAR1-type||Small GTP-binding protein domain
GSMUA_Achr5G03820_001	novel_8,gma-miR6300	Armadillo-type fold||Galactose-binding domain-like
GSMUA_Achr5G03960_001	csi-miR160,ptc-miR160h,ath-miR160a-5p,osa-miR160f-5p,gma-miR160b,ppt-miR160b,osa-miR160e-5p,ppt-miR160g	Auxin response factor||Phox/Bem1p||B3 DNA binding domain||AUX/IAA protein||DNA-binding pseudobarrel domain
GSMUA_Achr5G04250_001	mes-miR397	WD40 repeat||WD40/YVTN repeat-like-containing domain||WD40-repeat-containing domain
GSMUA_Achr5G04350_001	osa-miR528-5p	Multicopper oxidase, copper-binding site||Multicopper oxidase, type 2||Multicopper oxidase, type 1||Multicopper oxidase, type 3||Cupredoxin||L-ascorbate oxidase, plants
GSMUA_Achr5G04530_001	vvi-miR172a	Phosphatidylethanolamine N-methyltransferase/Methylene-fatty-acyl-phospholipid synthase||Phospholipid methyltransferase
GSMUA_Achr5G04540_001	ath-miR156i	Alpha/Beta hydrolase fold||Peptidase S10, serine carboxypeptidase, active site||Peptidase S10, serine carboxypeptidase
GSMUA_Achr5G04670_001	bdi-miR395p-3p	DNA-binding, integrase-type||AP2-like ethylene-responsive transcription factor||AP2/ERF domain
GSMUA_Achr5G05270_001	ahy-miR156a,vvi-miR156h,ath-miR156i	Transcription factor MYC/MYB N-terminal
GSMUA_Achr5G05440_001	osa-miR444a-3p.2	LMBR1-like membrane protein
GSMUA_Achr5G05540_001	vvi-miR172a,aly-miR172e-3p	Pentatricopeptide repeat||Tetratricopeptide-like helical
GSMUA_Achr5G05580_001	ath-miR156i	Tetratricopeptide repeat-containing domain||Cyclophilin-type peptidyl-prolyl cis-trans isomerase||Cyclophilin-like domain||Cyclophilin-like peptidyl-prolyl cis-trans isomerase domain||Tetratricopeptide repeat||Tetratricopeptide TPR-1||Tetratricopeptide-like helical
GSMUA_Achr5G05830_001	smo-miR396	Oxidoreductase FAD/NAD(P)-binding
GSMUA_Achr5G06000_001	hbr-miR156,ath-miR157d,gma-miR156r,ath-miR157a-5p	Rab-GTPase-TBC domain
GSMUA_Achr5G06180_001	zma-miR162-3p	ABC-2 type transporter||ABC-transporter extracellular N-terminal domain||AAA+ ATPase domain||P-loop containing nucleoside triphosphate hydrolase||Plant PDR ABC transporter associated||ABC transporter-like
GSMUA_Achr5G06480_001	hbr-miR156	WD40 repeat, conserved site||WD40-repeat-containing domain||Protein phosphatase 2A, regulatory subunit PR55, conserved site||WD40 repeat||WD40/YVTN repeat-like-containing domain||Protein phosphatase 2A, regulatory subunit PR55
GSMUA_Achr5G06500_001	ath-miR396a-5p,ptc-miR396f,gma-miR396h,vvi-miR396b	Domain of unknown function DUF862, eukaryotic
GSMUA_Achr5G06530_001	vvi-miR156h,ath-miR156i,osa-miR156k,ahy-miR156a	Homeodomain-like||SANT/Myb domain||Myb domain
GSMUA_Achr5G06720_001	cca-miR156b	Zinc finger, FYVE/PHD-type||Zinc finger, N-recognin, metazoa||Zinc finger, PHD-type||Zinc finger, RING/FYVE/PHD-type||Zinc finger, N-recognin
GSMUA_Achr5G06850_001	osa-miR397b	Reticulon
GSMUA_Achr5G06990_001	aly-miR845b-3p	Pentatricopeptide repeat||Tetratricopeptide-like helical
GSMUA_Achr5G07270_001	gma-miR172d,cme-miR172f,aly-miR172e-3p,vvi-miR172a,stu-miR172c-3p,ath-miR172a,mtr-miR172a,vvi-miR172b,ath-miR172e-3p,osa-miR172c,sbi-miR172b,ath-miR172c	AP2/ERF domain||DNA-binding, integrase-type||AP2-like ethylene-responsive transcription factor
GSMUA_Achr5G07520_001	ahy-miR156a	Glycosyl transferase, ALG6/ALG8
GSMUA_Achr5G07670_001	smo-miR396	Homeodomain-like||SANT/Myb domain||MYB-CC type transcription factor, LHEQLE-containing domain||Myb domain, plants||Myb domain
GSMUA_Achr5G07720_001	ata-miR395b-3p,ptc-miR397b	Homeodomain-like||SANT/Myb domain||Myb domain
GSMUA_Achr5G07930_001	hbr-miR156,ath-miR157a-5p,ath-miR157d	Glutathione peroxidase active site||Thioredoxin-like fold||Glutathione peroxidase||Glutathione peroxidase conserved site
GSMUA_Achr5G08000_001	hbr-miR156	Zinc finger, CW-type
GSMUA_Achr5G08050_001	cpa-miR8155,bdi-miR845,rgl-miR5139,gma-miR1511,aly-miR845b-3p	Protein BONZAI||C2 calcium-dependent membrane targeting||Copine||von Willebrand factor, type A
GSMUA_Achr5G08150_001	osa-miR396e-5p	Gelsolin||Villin-2/3/4/5, plant||ADF-H/Gelsolin-like domain||Gelsolin domain||Rhodanese-like domain
GSMUA_Achr5G08780_001	ppe-miR396a,gma-miR396h,vvi-miR396a,ath-miR396a-5p,smo-miR396,zma-miR396g-5p,vvi-miR396b,mdm-miR396a	Cytochrome c oxidase, subunit VIa
GSMUA_Achr5G09040_001	ppt-miR160g	TCP-1-like chaperonin intermediate domain||Chaperone, tailless complex polypeptide 1||T-complex protein 1, gamma subunit||GroEL-like equatorial domain||GroEL-like apical domain||Chaperonin Cpn60/TCP-1||Chaperonin TCP-1, conserved site
GSMUA_Achr5G09580_001	ata-miR395b-3p	Armadillo-like helical||Armadillo-type fold
GSMUA_Achr5G09720_001	ata-miR395b-3p	Myosin, N-terminal, SH3-like||P-loop containing nucleoside triphosphate hydrolase||Myosin head, motor domain||Dil domain||IQ motif, EF-hand binding site||Dilute
GSMUA_Achr5G09730_001	zma-miR156a-3p,osa-miR156c-3p,bdi-miR156b-3p	DNA-binding WRKY||Peptidoglycan-binding lysin domain
GSMUA_Achr5G09950_001	sbi-miR172b	B3 DNA binding domain||DNA-binding, integrase-type||AP2/ERF domain||DNA-binding pseudobarrel domain
GSMUA_Achr5G10120_001	osa-miR167d-5p,bna-miR167d,vvi-miR167c,ath-miR167a-5p	Glycoside hydrolase, family 14B, plant||Glycoside hydrolase, superfamily||Glycoside hydrolase, family 14, conserved site||Ssl1-like||Glycoside hydrolase, family 14||Glycoside hydrolase, catalytic domain||TFIIH basal transcription factor complex, subunit SSL1
GSMUA_Achr5G10580_001	osa-miR395c,mtr-miR395h,aly-miR395i,ata-miR395b-3p,tae-miR395b,ath-miR156i,vvi-miR156h,ahy-miR156a,gma-miR395d,bdi-miR395p-3p,osa-miR395b,osa-miR156k,osa-miR395o	Senescence regulator||Rab-GTPase-TBC domain
GSMUA_Achr5G10670_001	vvi-miR156h	Small GTPase superfamily, Ras type||Small GTPase superfamily, Rho type||P-loop containing nucleoside triphosphate hydrolase||Small GTPase superfamily, Rab type||Small GTP-binding protein domain||Small GTPase superfamily
GSMUA_Achr5G10700_001	ath-miR156i	ACT domain
GSMUA_Achr5G10850_001	osa-miR827	Protein arginine N-methyltransferase||Tellurite resistance methyltransferase TehB-like domain||S-adenosyl-L-methionine-dependent methyltransferase-like
GSMUA_Achr5G10960_001	osa-miR5083	Protein phosphatase 2C-like
GSMUA_Achr5G11290_001	ghr-miR156c	Plant specific eukaryotic initiation factor 4B
GSMUA_Achr5G11660_001	ath-miR399b,vvi-miR399i	1,3-beta-glucan synthase subunit FKS1-like, domain-1||Glycosyl transferase, family 48
GSMUA_Achr5G11920_001	gma-miR5368	Major facilitator superfamily||Major facilitator superfamily domain
GSMUA_Achr5G11950_001	ath-miR156i	Prefoldin subunit||Prefoldin alpha subunit||Prefoldin
GSMUA_Achr5G12130_001	mdm-miR396a	Heat shock protein 70, conserved site||Heat shock protein 70 family
GSMUA_Achr5G12300_001	ath-miR156i,cpa-miR8155	Heavy-metal-associated, conserved site||Heavy metal-associated domain, copper ion-binding||HAD-like domain||Heavy metal-associated domain, HMA||ATPase, P-type, K/Mg/Cd/Cu/Zn/Na/Ca/Na/H-transporter||ATPase, P-type phosphorylation site||ATPase, P-type, ATPase-associated domain||ATPase, P-type, cytoplasmic domain N
GSMUA_Achr5G12380_001	ath-miR156i,osa-miR166d-5p,osa-miR166b-5p	Serine/threonine- / dual-specificity protein kinase, catalytic domain||Protein kinase, ATP binding site||U box domain||Protein kinase, catalytic domain||Serine/threonine-protein kinase, active site||Concanavalin A-like lectin/glucanase, subgroup||Rossmann-like alpha/beta/alpha sandwich fold||Zinc finger, RING/FYVE/PHD-type||Protein kinase-like domain
GSMUA_Achr5G12840_001	pta-miR319	Mitochondrial inner membrane translocase complex, Tim8/9/10/13-zinc finger-like
GSMUA_Achr5G12940_001	vvi-miR399i,osa-miR399j	Translation Initiation factor eIF- 4e||Eukaryotic translation initiation factor 4E (eIF-4E), conserved site||Translation Initiation factor eIF- 4e-like domain
GSMUA_Achr5G13440_001	zma-miR529-5p,pta-miR156b,ghr-miR156c,ath-miR156g,zma-miR156k-5p,osa-miR156k,ath-miR156a-5p,mtr-miR156g-5p,ppt-miR408b,osa-miR156l-5p,gma-miR156r,ahy-miR156a,ath-miR156i,vvi-miR156h,stu-miR156f-5p,ath-miR157a-5p,ath-miR157d,gma-miR408d,hbr-miR156,cca-miR156b,zma-miR156e-3p,novel_23,pta-miR156a,gma-miR156g,bdi-miR156h-3p	Transcription factor, SBP-box
GSMUA_Achr5G13460_001	osa-miR530-5p	WD40-repeat-containing domain||Coatomer, WD associated region||WD40 repeat||G-protein beta WD-40 repeat||Coatomer, alpha subunit, C-terminal||WD40 repeat, conserved site||Tudor-like, plant||WD40/YVTN repeat-like-containing domain||Agenet-like domain
GSMUA_Achr5G13550_001	ptc-miR396e-3p	Homeodomain-like||SANT/Myb domain||Zinc finger, CCHC-type||Myb domain||Myb domain, plants
GSMUA_Achr5G13590_001	vvi-miR156h,osa-miR156k,ath-miR156i,ahy-miR156a	Protein-tyrosine phosphatase-like||Actin-binding FH2||Tensin phosphatase, C2 domain||C2 calcium-dependent membrane targeting
GSMUA_Achr5G13600_001	osa-miR528-5p	Actin-binding FH2
GSMUA_Achr5G14350_001	ath-miR169a-5p,gma-miR169v,ptc-miR169s	Galactose oxidase/kelch, beta-propeller||Kelch repeat type 1||Galactose oxidase, beta-propeller||Development/cell death domain||Kelch-type beta propeller
GSMUA_Achr5G14380_001	hbr-miR156	VHS subgroup||GAT||VHS||ENTH/VHS
GSMUA_Achr5G14390_001	osa-miR156l-5p,ath-miR156g,ahy-miR156a,stu-miR156f-5p	WD40/YVTN repeat-like-containing domain||Armadillo-type fold||Regulatory associated protein of TOR||WD40 repeat||WD40-repeat-containing domain||Raptor N-terminal CASPase-like domain||Armadillo-like helical
GSMUA_Achr5G14430_001	bdi-miR845,aly-miR845b-3p	NAD(P)-binding domain||D-isomer specific 2-hydroxyacid dehydrogenase, NAD-binding domain conserved site 1||D-isomer specific 2-hydroxyacid dehydrogenase, catalytic domain||D-isomer specific 2-hydroxyacid dehydrogenase, NAD-binding
GSMUA_Achr5G14520_001	atr-miR390.1	UDP-glucose:Glycoprotein Glucosyltransferase
GSMUA_Achr5G14630_001	osa-miR160e-5p,ppt-miR160g,ppt-miR160b,osa-miR160f-5p,gma-miR160b,ath-miR160a-5p,ptc-miR160h,csi-miR160	Auxin response factor||Phox/Bem1p||B3 DNA binding domain||DNA-binding pseudobarrel domain||AUX/IAA protein
GSMUA_Achr5G14760_001	osa-miR5532	Small GTP-binding protein domain||Elongation factor G/III/V||Translation elongation factor EFTu/EF1A, domain 2||Translation elongation/initiation factor/Ribosomal, beta-barrel||Tr-type G domain, conserved site||Protein synthesis factor, GTP-binding||P-loop containing nucleoside triphosphate hydrolase||Translation elongation factor EFG/EF2, C-terminal||GTP-binding protein TypA
GSMUA_Achr5G14810_001	gma-miR156r	FMN-binding split barrel||Domain of unknown function DUF2470
GSMUA_Achr5G14880_001	aqc-miR171f,zma-miR171b-3p,htu-miR171a,mtr-miR171c	Helicase, superfamily 1/2, ATP-binding domain||Helicase, C-terminal||DNA/RNA helicase, DEAD/DEAH box type, N-terminal||P-loop containing nucleoside triphosphate hydrolase||RNA helicase, DEAD-box type, Q motif
GSMUA_Achr5G14960_001	gma-miR396b-3p,ama-miR396-3p,ptc-miR396e-3p,ath-miR396b-3p	Tetratricopeptide-like helical
GSMUA_Achr5G15250_001	ath-miR172a,mtr-miR172a,ahy-miR156a,vvi-miR156h,ath-miR156i,aly-miR172e-3p,gma-miR5368,stu-miR172c-3p	Clathrin alpha-adaptin/coatomer adaptor, appendage, C-terminal subdomain||Armadillo-like helical||Coatomer/clathrin adaptor appendage, Ig-like subdomain||Clathrin adaptor, alpha-adaptin, appendage, C-terminal subdomain||Clathrin adaptor, alpha/beta/gamma-adaptin, appendage, Ig-like subdomain||Armadillo-type fold||Clathrin adaptor, alpha-adaptin, appendage, Ig-like subdomain||Adaptor protein compl…
GSMUA_Achr5G15370_001	osa-miR528-5p	WD40-repeat-containing domain||Coatomer, WD associated region||G-protein beta WD-40 repeat||WD40 repeat||Coatomer, alpha subunit, C-terminal||WD40 repeat, conserved site||Cytochrome cd1-nitrite reductase-like, C-terminal haem d1||WD40/YVTN repeat-like-containing domain
GSMUA_Achr5G15590_001	rgl-miR5139,gma-miR1511,cpa-miR8155	Small GTPase superfamily||Small GTPase superfamily, Rab type||P-loop containing nucleoside triphosphate hydrolase
GSMUA_Achr5G15690_001	gma-miR156g,pta-miR156b	Cytochrome P450
GSMUA_Achr5G15760_001	ath-miR156a-5p,cca-miR156b,stu-miR156f-5p,osa-miR156l-5p,ath-miR156g	Zinc finger, RING/FYVE/PHD-type||Zinc finger, RING-CH-type
GSMUA_Achr5G15830_001	lus-miR172j,gma-miR172b-5p	WD40-repeat-containing domain||WD40 repeat, conserved site||WD40 repeat||WD40/YVTN repeat-like-containing domain
GSMUA_Achr5G15930_001	aly-miR845b-3p	Cyclophilin-like peptidyl-prolyl cis-trans isomerase domain||Cyclophilin-like domain||Cyclophilin-type peptidyl-prolyl cis-trans isomerase
GSMUA_Achr5G16170_001	ath-miR156i,vvi-miR156h	P-loop containing nucleoside triphosphate hydrolase
GSMUA_Achr5G16250_001	vvi-miR156h	Primosome PriB/single-strand DNA-binding||Nucleic acid-binding, OB-fold
GSMUA_Achr5G16270_001	osa-miR827	Ribosomal protein L6, alpha-beta domain||Ribosomal protein L6, conserved site||Ribosomal protein L6||Ribosomal protein L6, bacterial-type
GSMUA_Achr5G16280_001	aly-miR157d-3p	Nuclear fragile X mental retardation-interacting protein 1, conserved domain
GSMUA_Achr5G16300_001	rgl-miR5139,ppe-miR1511-3p,cpa-miR8155,bdi-miR845	Nucleic acid-binding, OB-fold
GSMUA_Achr5G16530_001	ghr-miR156c	Glycosyl transferase, family 48
GSMUA_Achr5G16650_001	pta-miR156b	Ubiquitin||Ubiquitin-related domain||Membrane-anchored ubiquitin-fold protein, HCG-1
GSMUA_Achr5G16890_001	mes-miR397,hvu-miR397a,sly-miR397	Protein kinase-like domain||Protein kinase, catalytic domain||Protein kinase, ATP binding site||Serine/threonine- / dual-specificity protein kinase, catalytic domain
GSMUA_Achr5G16920_001	vvi-miR156h,osa-miR156k,ath-miR156i,ahy-miR156a	Proton-dependent oligopeptide transporter family||Major facilitator superfamily domain
GSMUA_Achr5G16930_001	hbr-miR156	Nucleotide-binding, alpha-beta plait||Regulator of nonsense-mediated decay, UPF3
GSMUA_Achr5G16970_001	ath-miR167a-5p,bna-miR167d	DNA mismatch repair protein Mlh1||Ribosomal protein S5 domain 2-type fold, subgroup||DNA mismatch repair, conserved site||Ribosomal protein S5 domain 2-type fold||DNA mismatch repair protein||ATPase-like, ATP-binding domain||DNA mismatch repair protein, C-terminal
GSMUA_Achr5G17050_001	osa-miR827	ATPase, F0/V0 complex, subunit C||ATPase, V0 complex, proteolipid subunit C||ATPase, V0 complex, proteolipid subunit C, eukaryotic
GSMUA_Achr5G17140_001	ctr-miR171	Pentatricopeptide repeat||Tetratricopeptide-like helical
GSMUA_Achr5G17320_001	osa-miR5532	Cation efflux protein||Cation efflux protein transmembrane domain||Cation efflux protein cytoplasmic domain
GSMUA_Achr5G17400_001	ahy-miR156a,vvi-miR156h,osa-miR156k,ath-miR156i	Basic-leucine zipper domain
GSMUA_Achr5G17450_001	pta-miR319,ath-miR319c,ptc-miR319e	Ribosomal protein S5, C-terminal||Double-stranded RNA-binding-like||Ribosomal protein S5||Ribosomal protein S5 domain 2-type fold, subgroup||Ribosomal protein S5 domain 2-type fold||Ribosomal protein S5, bacterial-type||Ribosomal protein S5, N-terminal||Ribosomal protein S5, N-terminal, conserved site
GSMUA_Achr5G17710_001	ath-miR156i,vvi-miR156h	Cytochrome c domain||Cytochrome c1, transmembrane anchor, C-terminal||Cytochrome c1
GSMUA_Achr5G17720_001	osa-miR164d,osa-miR164c,zma-miR164h-5p,gma-miR164b,ath-miR164a	RNA recognition motif domain||Nucleotide-binding, alpha-beta plait
GSMUA_Achr5G17810_001	ahy-miR156a,osa-miR156k,gma-miR156g	Leucine-rich repeat||Leucine-rich repeat, typical subtype
GSMUA_Achr5G18530_001	stu-miR172c-3p,sbi-miR172b,ath-miR172c,mtr-miR172a	Homeodomain-like||Homeodomain||START-like domain||Lipid-binding START||MEKHLA
GSMUA_Achr5G18540_001	csi-miR160,ptc-miR160h,ath-miR160a-5p,osa-miR160f-5p,gma-miR160b,ppt-miR160b,ppt-miR160g,osa-miR160e-5p	AUX/IAA protein||DNA-binding pseudobarrel domain||B3 DNA binding domain||Phox/Bem1p||Auxin response factor
GSMUA_Achr5G18600_001	ath-miR858b	Myb domain||Homeodomain-like||SANT/Myb domain
GSMUA_Achr5G18750_001	vvi-miR156h	Dehydrogenase, E1 component||Pyruvate dehydrogenase (acetyl-transferring) E1 component, alpha subunit, subgroup y||Thiamin diphosphate-binding fold||Mitochodrial transcription termination factor-related
GSMUA_Achr5G18990_001	pta-miR156b,osa-miR396f-5p,atr-miR396a,osa-miR396e-5p,ath-miR156i	Ubiquitin-related domain||Ubiquitin conserved site||Ubiquitin subgroup||Ubiquitin
GSMUA_Achr5G19180_001	gma-miR172b-5p	Ionotropic glutamate receptor||Extracellular ligand-binding receptor||Periplasmic binding protein-like I||Ionotropic glutamate receptor, plant
GSMUA_Achr5G19770_001	vvi-miR156h	Alpha/Beta hydrolase fold||Epoxide hydrolase-like||Alpha/beta hydrolase fold-1
GSMUA_Achr5G19840_001	mdm-miR159a	Protein kinase-like domain||Protein kinase, catalytic domain
GSMUA_Achr5G20030_001	osa-miR399e	Zinc finger, RING/FYVE/PHD-type||Zinc finger, RING-type
GSMUA_Achr5G20080_001	aly-miR169h-3p	S-adenosyl-L-methionine-dependent methyltransferase-like||Putative S-adenosyl-L-methionine-dependent methyltransferase
GSMUA_Achr5G20150_001	ppe-miR1511-3p,cpa-miR8155,rgl-miR5139	C2 calcium-dependent membrane targeting||Phospholipase D family||Phospholipase D/Transphosphatidylase||Phospholipase D, C-terminal
GSMUA_Achr5G20170_001	osa-miR396g,atr-miR396a,osa-miR396e-5p	Growth-regulating factor||WRC||Glutamine-Leucine-Glutamine, QLQ
GSMUA_Achr5G20490_001	osa-miR396c-3p	HAD-superfamily hydrolase, subfamily IA, variant 1||HAD-like domain||Riboflavin kinase||Riboflavin kinase domain, bacterial/eukaryotic||Riboflavin kinase domain
GSMUA_Achr5G20520_001	mdm-miR396a,ppe-miR396a,smo-miR396,vvi-miR396a	Rossmann-like alpha/beta/alpha sandwich fold||UspA
GSMUA_Achr5G20650_001	ath-miR167c-5p	Signal recognition particle, SRP54 subunit, GTPase domain||P-loop containing nucleoside triphosphate hydrolase||AAA+ ATPase domain||Signal recognition particle, SRP54 subunit, helical bundle
GSMUA_Achr5G20750_001	ath-miR157d	Pentatricopeptide repeat||Tetratricopeptide-like helical
GSMUA_Achr5G20840_001	ath-miR156i,ama-miR396-3p	Oxysterol-binding protein
GSMUA_Achr5G20860_001	ath-miR171b-3p,osa-miR171b,aqc-miR171f,gma-miR171a,sly-miR171d,gma-miR171n,ath-miR171a-3p,ptc-miR171c,osa-miR171i-3p,ppt-miR171b,vvi-miR171f,mtr-miR171b,smo-miR171b,htu-miR171a,gma-miR171m,ctr-miR171,zma-miR171a-3p,zma-miR171b-3p,ppt-miR171a,stu-miR171b-3p,ptc-miR171k,mtr-miR171c	Transcription factor GRAS
GSMUA_Achr5G20870_001	gma-miR5368	EF-hand-like domain||EF-Hand 1, calcium-binding site||Calcium-binding EF-hand
GSMUA_Achr5G21200_001	mtr-miR156g-5p	CG-1 DNA-binding domain
GSMUA_Achr5G21340_001	ahy-miR156a,ath-miR156i,vvi-miR156h,osa-miR156k	YEATS
GSMUA_Achr5G21370_001	hbr-miR156	Structural maintenance of chromosomes protein 1||SMCs flexible hinge||P-loop containing nucleoside triphosphate hydrolase||RecF/RecN/SMC||Structural maintenance of chromosomes protein
GSMUA_Achr5G21430_001	osa-miR408-3p,gma-miR172b-5p,ppt-miR408b,ata-miR408-3p,gma-miR408d	DNA photolyase, N-terminal||DNA photolyase, FAD-binding/Cryptochrome, C-terminal||Rossmann-like alpha/beta/alpha sandwich fold
GSMUA_Achr5G21470_001	hbr-miR396a	Exostosin-like
GSMUA_Achr5G21610_001	cme-miR166i	Protein of unknown function DUF1624
GSMUA_Achr5G21770_001	ata-miR395b-3p	Cyclin-dependent kinase inhibitor
GSMUA_Achr5G21950_001	mtr-miR171c,htu-miR171a,osa-miR171b,aqc-miR171f,ath-miR171a-3p,zma-miR171a-3p	UTP--glucose-1-phosphate uridylyltransferase||Nucleotide-diphospho-sugar transferases
GSMUA_Achr5G21990_001	stu-miR156f-5p,ahy-miR156a,ath-miR156i,vvi-miR156h,gma-miR156r,mtr-miR156g-5p,osa-miR156l-5p,zma-miR156k-5p,osa-miR156k,ath-miR156a-5p,ath-miR156g,zma-miR529-5p,pta-miR156b,ghr-miR156c,pta-miR156a,gma-miR156g,novel_23,hbr-miR156,cca-miR156b,ath-miR157d,ath-miR157a-5p	Transcription factor, SBP-box
GSMUA_Achr5G22150_001	mes-miR397,nta-miR397,sly-miR397	Domain of unknown function DUF250
GSMUA_Achr5G22320_001	osa-miR5083	Cornichon
GSMUA_Achr5G22430_001	gma-miR172b-5p	Serine/threonine- / dual-specificity protein kinase, catalytic domain||Concanavalin A-like lectin/glucanase, subgroup||Protein kinase-like domain||Protein kinase, catalytic domain||Serine/threonine-protein kinase, active site
GSMUA_Achr5G22480_001	ath-miR156g	Like-Sm (LSM) domain||U6 snRNA-associated Sm-like protein LSm4/Small nuclear ribonucleoprotein Sm D1/D3
GSMUA_Achr5G22570_001	lus-miR172j	Tetratricopeptide-like helical||Tetratricopeptide repeat||Leucine-rich repeat, ribonuclease inhibitor subtype||Tetratricopeptide repeat-containing domain
GSMUA_Achr5G22630_001	novel_23,ath-miR157d,ath-miR157a-5p,hbr-miR156,cca-miR156b,osa-miR156l-5p,stu-miR156f-5p,ahy-miR156a,ath-miR156i,vvi-miR156h,ath-miR156g,pta-miR156b,ghr-miR156c,zma-miR156k-5p,osa-miR156k,ath-miR156a-5p	Transcription factor, SBP-box
GSMUA_Achr5G22800_001	gma-miR6300	Glycosyl transferase, family 28, C-terminal||Diacylglycerol glucosyltransferase, N-terminal
GSMUA_Achr5G23060_001	bdi-miR395p-3p,aly-miR395i	Uncharacterised protein family UPF0016
GSMUA_Achr5G23350_001	ath-miR396a-3p,osa-miR396a-3p,gma-miR396a-3p	Alpha/Beta hydrolase fold||Alpha/beta hydrolase fold-1
GSMUA_Achr5G23480_001	mes-miR397	Pyrophosphate-energised proton pump
GSMUA_Achr5G23550_001	ath-miR394a	TRAF-like||MATH||Armadillo-type fold
GSMUA_Achr5G23940_001	pab-miR3711	Longevity assurance, LAG1/LAC1||TRAM/LAG1/CLN8 homology domain
GSMUA_Achr5G24260_001	pab-miR3711	Thioredoxin-like fold||Glutathione peroxidase active site||Glutathione peroxidase||Glutathione peroxidase conserved site
GSMUA_Achr5G24560_001	osa-miR444a-3p.2,ath-miR156i,vvi-miR156h,osa-miR444f,osa-miR156k,ahy-miR156a	Transcription factor, K-box||Transcription factor, MADS-box
GSMUA_Achr5G24660_001	ath-miR172a,stu-miR172c-3p	Myb domain||SANT/Myb domain||Homeodomain-like
GSMUA_Achr5G24710_001	stu-miR156f-5p	Glycosyl transferase, family 14
GSMUA_Achr5G24780_001	ahy-miR398	Lipase/lipooxygenase, PLAT/LH2||Embryo-specific 3
GSMUA_Achr5G24790_001	aly-miR172e-3p	Glyoxalase/Bleomycin resistance protein/Dihydroxybiphenyl dioxygenase||Glyoxalase-like domain
GSMUA_Achr5G24810_001	ahy-miR398	Embryo-specific 3||Lipoxygenase, LH2||Lipase/lipooxygenase, PLAT/LH2
GSMUA_Achr5G24830_001	ahy-miR398	Embryo-specific 3
GSMUA_Achr5G24850_001	aly-miR172e-3p	Glyoxalase-like domain||Glyoxalase/Bleomycin resistance protein/Dihydroxybiphenyl dioxygenase
GSMUA_Achr5G24860_001	osa-miR530-5p	Xanthine/uracil/vitamin C permease||Nucleobase-ascorbate transporter 3
GSMUA_Achr5G25090_001	hbr-miR156,cca-miR156b,ath-miR157a-5p,ath-miR157d,novel_23,gma-miR156g,pta-miR156a,zma-miR156k-5p,osa-miR156k,ath-miR156a-5p,pta-miR156b,zma-miR529-5p,ghr-miR156c,ath-miR156g,ahy-miR156a,ath-miR156i,vvi-miR156h,stu-miR156f-5p,mtr-miR156g-5p,osa-miR156l-5p,gma-miR156r	Transcription factor, SBP-box
GSMUA_Achr5G25100_001	gma-miR168b	RNA recognition motif domain||Nucleotide-binding, alpha-beta plait||K Homology domain||K Homology domain, type 1||BBP/SF1 family
GSMUA_Achr5G25120_001	ath-miR156i	Zinc finger, C2H2-type matrin||Zinc finger, U1-C type||Zinc finger, U1-type||U1 small nuclear ribonucleoprotein C
GSMUA_Achr5G25270_001	ath-miR390a-5p	Serine/threonine- / dual-specificity protein kinase, catalytic domain||Leucine rich repeats (2 copies)||Protein kinase, ATP binding site||Leucine-rich repeat-containing N-terminal, type 2||Protein kinase, catalytic domain||Serine/threonine-protein kinase, active site||Leucine-rich repeat||Leucine-rich repeat, typical subtype||Serine-threonine/tyrosine-protein kinase catalytic domain||Protein kina…
GSMUA_Achr5G25410_001	zma-miR164h-5p,gma-miR164b,ath-miR164a,hci-miR164a,ath-miR164c-5p,osa-miR164e	Glyceraldehyde 3-phosphate dehydrogenase, active site||Glyceraldehyde/Erythrose phosphate dehydrogenase family||Glyceraldehyde 3-phosphate dehydrogenase, NAD(P) binding domain||Glyceraldehyde 3-phosphate dehydrogenase, catalytic domain||Glyceraldehyde-3-phosphate dehydrogenase, type I||NAD(P)-binding domain
GSMUA_Achr5G25540_001	vvi-miR156h	Plant specific eukaryotic initiation factor 4B
GSMUA_Achr5G25550_001	rgl-miR5139	Protein of unknown function DUF707
GSMUA_Achr5G25560_001	vvi-miR156h	Protein of unknown function DUF3537
GSMUA_Achr5G25630_001	ahy-miR156a,osa-miR156k,vvi-miR156h	Protein of unknown function DUF914, eukaryotic
GSMUA_Achr5G25790_001	mdm-miR159a,pta-miR159a	Cytochrome P450, conserved site||Cytochrome P450, E-class, group I||Cytochrome P450
GSMUA_Achr5G25890_001	atr-miR397b,pab-miR397	GroES-like||Alcohol dehydrogenase GroES-like||Alcohol dehydrogenase superfamily, zinc-type||NAD(P)-binding domain||Alcohol dehydrogenase, C-terminal||Polyketide synthase, enoylreductase
GSMUA_Achr5G26000_001	ahy-miR156a,ath-miR156i,vvi-miR156h	Myb domain||Homeodomain-like||SANT/Myb domain
GSMUA_Achr5G26260_001	hbr-miR156	Homeodomain-like||SWIRM domain||Winged helix-turn-helix transcription repressor DNA-binding||Amine oxidase
GSMUA_Achr5G26330_001	pab-miR3711	UspA||Universal stress protein A||Rossmann-like alpha/beta/alpha sandwich fold
GSMUA_Achr5G26580_001	aqc-miR167,vvi-miR167c,bna-miR167d,ath-miR167c-5p	AUX/IAA protein||DNA-binding pseudobarrel domain||B3 DNA binding domain||Auxin response factor||Phox/Bem1p
GSMUA_Achr5G26640_001	osa-miR164c,ath-miR164c-5p,osa-miR164d,hci-miR164a,gma-miR164b,ath-miR164a,zma-miR164h-5p,osa-miR164e	No apical meristem (NAM) protein
GSMUA_Achr5G26930_001	ath-miR393a-5p,osa-miR393a,ata-miR393-5p,ppe-miR393a	Leucine-rich repeat, cysteine-containing subtype
GSMUA_Achr5G26950_001	osa-miR156k,vvi-miR156h,ath-miR156i,ahy-miR156a	Kelch-type beta propeller
GSMUA_Achr5G27050_001	vvi-miR156h	Zinc finger, RING-type||Zinc finger, RING/FYVE/PHD-type
GSMUA_Achr5G27630_001	ahy-miR156a	Armadillo-type fold||Importin-beta, N-terminal||Armadillo-like helical
GSMUA_Achr5G28010_001	aqc-miR167	Protein of unknown function DUF2985||Wound-induced protein, Wun1
GSMUA_Achr5G28130_001	gma-miR172b-5p,lus-miR172j	Histidine phosphatase superfamily||Phosphoglycerate/bisphosphoglycerate mutase, active site||P-loop containing nucleoside triphosphate hydrolase||6-phosphofructo-2-kinase||Carbohydrate-binding-like fold||Histidine phosphatase superfamily, clade-1||Immunoglobulin-like fold||Carbohydrate binding module family 20||Fructose-2,6-bisphosphatase
GSMUA_Achr5G28350_001	ath-miR858b,ath-miR858a	SANT/Myb domain||Homeodomain-like||Myb domain
GSMUA_Achr5G28670_001	ath-miR156i	U box domain||Zinc finger, RING/FYVE/PHD-type||Armadillo||Armadillo-like helical||Armadillo-type fold
GSMUA_Achr5G28700_001	ath-miR156i	Aldolase-type TIM barrel||Triosephosphate isomerase, bacterial/eukaryotic||Triosephosphate isomerase, active site||Triosephosphate isomerase
GSMUA_Achr5G28780_001	ath-miR156i	Myb domain||Zinc finger, RING-CH-type||Zinc finger, RING/FYVE/PHD-type||Homeodomain-like||SANT/Myb domain
GSMUA_Achr5G28840_001	gma-miR6300	Tetratricopeptide-like helical||Machado-Joseph disease protein MJD||Tetratricopeptide repeat-containing domain
GSMUA_Achr5G29070_001	bra-miR408-5p	Myb domain||Protein rough sheath 2/ASYMMETRIC LEAVES1||SANT/Myb domain||Homeodomain-like
GSMUA_Achr5G29140_001	pta-miR319,pta-miR159c,ppt-miR319a,mtr-miR319a-3p,zma-miR159h-3p,mdm-miR159a	Zinc finger, C2H2-like||Zinc finger, C2H2
GSMUA_Achr5G29290_001	aly-miR172e-3p,vvi-miR172a,gma-miR172d,cme-miR172f,stu-miR172c-3p,mtr-miR172a,ath-miR172e-3p,vvi-miR172b,ath-miR172a,sbi-miR172b,ath-miR172c,osa-miR172c	AP2/ERF domain||DNA-binding, integrase-type||AP2-like ethylene-responsive transcription factor
GSMUA_Achr5G29410_001	ath-miR168a-5p,gma-miR168b	Glutaredoxin||Thioredoxin-like fold
GSMUA_Achr5G29640_001	mtr-miR395g,ata-miR395b-3p	Protein kinase-like domain||Serine/threonine-protein kinase, active site||Protein kinase, catalytic domain||Serine/threonine- / dual-specificity protein kinase, catalytic domain
GSMUA_Achr6G00070_001	vvi-miR172b	Nop14-like protein
GSMUA_Achr6G00420_001	lus-miR172j,gma-miR172b-5p	Beta-lactamase-like||Beta-Casp domain||Pre-mRNA 3'-end-processing endonuclease polyadenylation factor C-term
GSMUA_Achr6G00480_001	hbr-miR156	Ribosomal protein, zinc-binding domain||Ribosomal protein L44e
GSMUA_Achr6G00820_001	smo-miR396	Major facilitator superfamily domain||Proton-dependent oligopeptide transporter family
GSMUA_Achr6G01050_001	ahy-miR156a,vvi-miR156h,ath-miR156i	Transcription factor MYC/MYB N-terminal||Helix-loop-helix domain
GSMUA_Achr6G01270_001	osa-miR396f-5p,osa-miR396g,osa-miR396e-5p,atr-miR396a	WRC||Glutamine-Leucine-Glutamine, QLQ||Growth-regulating factor
GSMUA_Achr6G01570_001	mdm-miR396a	Ribosomal protein S13/S15, N-terminal||S15/NS1, RNA-binding||Ribosomal protein S15||Ribosomal protein S15P
GSMUA_Achr6G01610_001	ppe-miR393a	Phospholipase/carboxylesterase/thioesterase||Alpha/Beta hydrolase fold
GSMUA_Achr6G02130_001	osa-miR156k,ahy-miR156a	AAA+ ATPase domain||ABC-2 type transporter||P-loop containing nucleoside triphosphate hydrolase||ABC transporter, conserved site||ABC transporter-like
GSMUA_Achr6G02160_001	pta-miR156b	Heat shock protein DnaJ, N-terminal||HSP40/DnaJ peptide-binding||Chaperone DnaJ||Chaperone DnaJ, C-terminal||Heat shock protein DnaJ, cysteine-rich domain||Heat shock protein DnaJ, conserved site
GSMUA_Achr6G02190_001	osa-miR395o,bdi-miR395p-3p	GRAM
GSMUA_Achr6G02490_001	gma-miR166u	Zinc finger C2H2-type/integrase DNA-binding domain||Zinc finger, C2H2||C2H2 zinc finger protein, plant||Zinc finger, C2H2-like
GSMUA_Achr6G02530_001	ath-miR858a,ath-miR858b	Homeodomain-like||SANT/Myb domain||Myb domain
GSMUA_Achr6G02560_001	ath-miR169h,gma-miR169j-5p,osa-miR169e,ath-miR169b-5p,gma-miR169v,ptc-miR169s,ath-miR169a-5p,bdi-miR169m,osa-miR169n	Methyltransferase type 11||S-adenosyl-L-methionine-dependent methyltransferase-like
GSMUA_Achr6G02670_001	ath-miR156i	Zinc finger, RING-CH-type||Zinc finger, RING/FYVE/PHD-type||Protein of unknown function DUF3675
GSMUA_Achr6G02950_001	ath-miR156i	ERCC4 domain
GSMUA_Achr6G03200_001	gma-miR166u	No apical meristem (NAM) protein
GSMUA_Achr6G03210_001	atr-miR397a,nta-miR397,mes-miR397,pab-miR397	CRAL/TRIO, N-terminal domain||Cellular retinaldehyde binding/alpha-tocopherol transport||CRAL-TRIO domain
GSMUA_Achr6G03230_001	zma-miR162-3p,ath-miR162a-3p,cln-miR162,bdi-miR162,aly-miR395i	Peptidase C48, SUMO/Sentrin/Ubl1
GSMUA_Achr6G03760_001	pta-miR156a	UbiB domain||Beta-lactamase/transpeptidase-like||Beta-lactamase-related||Lipopolysaccharide core heptose(II) kinase||Protein kinase-like domain
GSMUA_Achr6G03770_001	bdi-miR845	UbiB domain||Protein kinase-like domain||Beta-lactamase-related||Beta-lactamase/transpeptidase-like
GSMUA_Achr6G03830_001	ata-miR395b-3p	Villin-2/3/4/5, plant||Gelsolin||Villin headpiece||Gelsolin domain||ADF-H/Gelsolin-like domain
GSMUA_Achr6G03920_001	ath-miR156i	Diacylglycerol kinase, accessory domain
GSMUA_Achr6G03940_001	hbr-miR156	Diacylglycerol kinase, catalytic domain||ATP-NAD kinase, PpnK-type
GSMUA_Achr6G03960_001	aqc-miR171f	S-adenosyl-l-methionine decarboxylase leader peptide
GSMUA_Achr6G04030_001	ath-miR156i	MIR motif||Glycosyltransferase 39 like
GSMUA_Achr6G04400_001	ath-miR858a,ath-miR858b	Myb domain||SANT/Myb domain||Homeodomain-like
GSMUA_Achr6G04470_001	vvi-miR166a,cme-miR166i,mtr-miR166b,gma-miR166u,ptc-miR166n	Oxoglutarate/iron-dependent dioxygenase||Prolyl 4-hydroxylase, alpha subunit||Metridin-like ShK toxin
GSMUA_Achr6G04520_001	osa-miR156k,vvi-miR156h,ath-miR156i,ahy-miR156a	CTLH, C-terminal LisH motif||LisH dimerisation motif||CRA domain||CTLH/CRA C-terminal to LisH motif domain
GSMUA_Achr6G04750_001	ath-miR394a	Tudor-like, plant||EMSY N-terminal||Agenet-like domain
GSMUA_Achr6G04930_001	ath-miR156i	IQ motif, EF-hand binding site
GSMUA_Achr6G04950_001	bdi-miR156h-3p	K Homology domain||K Homology domain, type 1
GSMUA_Achr6G05000_001	ath-miR397a,sly-miR397	Multicopper oxidase, type 2||Multicopper oxidase, copper-binding site||Multicopper oxidase, type 3||Multicopper oxidase, type 1||Cupredoxin||Laccase
GSMUA_Achr6G05150_001	gma-miR169j-5p	Mitochondrial carrier protein||Mitochondrial substrate/solute carrier||Mitochondrial carrier domain
GSMUA_Achr6G05470_001	osa-miR5532	WD40/YVTN repeat-like-containing domain||WD40 repeat||Protein phosphatase 2A, regulatory subunit PR55||WD40-repeat-containing domain||WD40 repeat, conserved site||Protein phosphatase 2A, regulatory subunit PR55, conserved site
GSMUA_Achr6G06030_001	cca-miR156b,hbr-miR156,ath-miR157a-5p,ath-miR157d,novel_23,gma-miR156g,pta-miR156a,osa-miR156k,ath-miR156a-5p,zma-miR156k-5p,ghr-miR156c,zma-miR529-5p,pta-miR156b,ath-miR156g,ath-miR156i,vvi-miR156h,ahy-miR156a,stu-miR156f-5p,osa-miR156l-5p,mtr-miR156g-5p,gma-miR156r	Transcription factor, SBP-box
GSMUA_Achr6G06130_001	ptc-miR167f-5p,bna-miR167d,gra-miR167c,ath-miR167a-5p	Zinc finger, B-box||CCT domain
GSMUA_Achr6G06190_001	pta-miR156a,ahy-miR156a	Translation initiation factor 3, C-terminal||Translation initiation factor 3||Translation initiation factor 3, N-terminal
GSMUA_Achr6G06220_001	gma-miR172b-5p,lus-miR172j	DNA-binding pseudobarrel domain||B3 DNA binding domain
GSMUA_Achr6G06310_001	gma-miR156g	Zinc finger, RING-type, conserved site||Zinc finger, RING-type||Zinc finger, RING/FYVE/PHD-type
GSMUA_Achr6G06430_001	ath-miR390a-5p	F-box domain, cyclin-like||Zinc finger, MYND-type||Tetratricopeptide-like helical
GSMUA_Achr6G06520_001	nta-miR397,sly-miR397	Serine hydroxymethyltransferase, pyridoxal phosphate binding site||Pyridoxal phosphate-dependent transferase, major region, subdomain 2||Pyridoxal phosphate-dependent transferase, major region, subdomain 1||Pyridoxal phosphate-dependent transferase, major domain||Serine hydroxymethyltransferase
GSMUA_Achr6G07170_001	osa-miR159c,bdi-miR159a-3p,osa-miR159f,ath-miR159a,osa-miR159e,pta-miR159a	Drug/metabolite transporter||WAT1-related protein
GSMUA_Achr6G07220_001	ata-miR393-5p	Ubiquitin-related domain||Ubiquitin-fold modifier 1
GSMUA_Achr6G07330_001	ptc-miR530a,osa-miR530-5p	Vacuolar protein sorting-associated protein 13A N-terminal domain||Autophagy-related protein 2||Autophagy-related, C-terminal
GSMUA_Achr6G07410_001	ath-miR156i,ath-miR156g,osa-miR156l-5p	Chloride channel, voltage gated||Chloride channel, core||Cystathionine beta-synthase, core||Chloride channel ClC-plant
GSMUA_Achr6G07440_001	hvu-miR397a	Protein kinase-like domain||Serine/threonine-protein kinase, active site||Protein kinase, catalytic domain||Protein kinase, ATP binding site||Serine/threonine- / dual-specificity protein kinase, catalytic domain
GSMUA_Achr6G07680_001	osa-miR408-3p,gma-miR408d,ppt-miR408b	Plastocyanin-like||Cupredoxin
GSMUA_Achr6G07940_001	osa-miR444a-3p.2,osa-miR444f	Pyridoxal phosphate-dependent transferase, major region, subdomain 2||Pyridoxal phosphate-dependent transferase, major region, subdomain 1||Aminotransferase class-III||Pyridoxal phosphate-dependent transferase, major domain||Tetrapyrrole biosynthesis, glutamate-1-semialdehyde aminotransferase
GSMUA_Achr6G08000_001	osa-miR393a,ama-miR396-3p,ath-miR393a-5p,ata-miR393-5p,ppe-miR393a	Leucine-rich repeat, cysteine-containing subtype
GSMUA_Achr6G08010_001	osa-miR528-5p	Aminotransferase, class-II, pyridoxal-phosphate binding site||Pyridoxal phosphate-dependent transferase, major domain||Pyridoxal phosphate-dependent transferase, major region, subdomain 1||Aminotransferase, class I/classII||Pyridoxal phosphate-dependent transferase, major region, subdomain 2
GSMUA_Achr6G08220_001	aly-miR845b-3p	Retinoblastoma-associated protein, A-box||Retinoblastoma-associated protein, B-box||Cyclin-like||Domain of unknown function DUF3452, retinoblastoma-associated||Retinoblastoma-related protein||Retinoblastoma protein family
GSMUA_Achr6G08330_001	ath-miR156i	Protein of unknown function DUF1624
GSMUA_Achr6G08340_001	ath-miR396a-5p,vvi-miR396b	Nucleotide-binding, alpha-beta plait||RNA recognition motif domain||RNA-binding motif protein 8
GSMUA_Achr6G08640_001	ath-miR858a	Zinc finger, RING-type, conserved site||Zinc finger, RING/FYVE/PHD-type||Zinc finger, RING-type
GSMUA_Achr6G08910_001	pab-miR3711	Domain of unknown function DUF3730||Armadillo-type fold
GSMUA_Achr6G08940_001	ahy-miR156a,ath-miR156i,vvi-miR156h,osa-miR156k	Glycosyl transferase, family 1
GSMUA_Achr6G09140_001	osa-miR395b,tae-miR395b,pta-miR319,ata-miR395b-3p	Phosphatidylinositol 3/4-kinase, conserved site||Phosphatidylinositol 3-/4-kinase, catalytic domain||Protein kinase-like domain||PIK-related kinase, FATC||Armadillo-type fold||PIK-related kinase||PIK-related kinase, FAT
GSMUA_Achr6G09230_001	ath-miR156i	Leucine-rich repeat, typical subtype||Leucine rich repeats (2 copies)||Leucine-rich repeat||Leucine-rich repeat-containing N-terminal, type 2
GSMUA_Achr6G09440_001	stu-miR171b-3p,mtr-miR171b	Peptidase S1C, HrtA/DegP2/Q/S||Peptidase cysteine/serine, trypsin-like||Anion-transporting ATPase-like domain||PDZ domain||PDZ-like domain||P-loop containing nucleoside triphosphate hydrolase
GSMUA_Achr6G09760_001	ppe-miR393a,ata-miR393-5p,osa-miR393a	Homeodomain-like||SANT/Myb domain||Myb domain
GSMUA_Achr6G09940_001	mtr-miR156g-5p	Phosphatidylinositol-4-phosphate 5-kinase, core, subgroup||Phosphatidylinositol-4-phosphate 5-kinase, C-terminal||MORN motif||Phosphatidylinositol-4-phosphate 5-kinase, N-terminal domain||Phosphatidylinositol-4-phosphate 5-kinase, core||Phosphatidylinositol-4-phosphate 5-kinase
GSMUA_Achr6G09960_001	aly-miR172e-3p,vvi-miR172a,stu-miR172c-3p,ath-miR172a,mes-miR172c,vvi-miR172b,ath-miR172e-3p,osa-miR172c,ath-miR172c,sbi-miR172b	Transmembrane receptor, eukaryota
GSMUA_Achr6G10050_001	hbr-miR156,vvi-miR156h	Haem oxygenase-like, multi-helical
GSMUA_Achr6G10180_001	bdi-miR845	Zinc finger, RING-type||S-ribonuclease binding protein, SBP1, pollen
GSMUA_Achr6G10490_001	pta-miR159a	Acetyl-CoA carboxylase, central domain
GSMUA_Achr6G10640_001	bdi-miR845	Serine-threonine/tyrosine-protein kinase catalytic domain||Protein kinase, ATP binding site||Protein kinase, catalytic domain||Serine/threonine-protein kinase, active site||Concanavalin A-like lectin/glucanase, subgroup||Protein kinase-like domain
GSMUA_Achr6G10660_001	osa-miR156k,vvi-miR156h,ath-miR156i,ahy-miR156a	Homeodomain||Homeodomain-like||Helix-turn-helix motif||Homeobox, conserved site||Leucine zipper, homeobox-associated
GSMUA_Achr6G10830_001	aly-miR845b-3p	Pumilio RNA-binding repeat||Armadillo-like helical||Armadillo-type fold
GSMUA_Achr6G11190_001	osa-miR408-3p,ata-miR408-3p,ppt-miR408b,ath-miR408-3p,gma-miR408d	Plastocyanin-like||Cupredoxin
GSMUA_Achr6G11250_001	vvi-miR156h,ath-miR156i,hbr-miR156,ahy-miR156a,stu-miR156f-5p	Armadillo-type fold||Protein of unknown function DUF3434||Armadillo-like helical||HEAT, type 2||Vacuole morphology and inheritance protein 14
GSMUA_Achr6G11260_001	stu-miR530,osa-miR530-5p,tcc-miR530a	Myosin II heavy chain-like
GSMUA_Achr6G11400_001	vvi-miR156h	Alpha/Beta hydrolase fold||Inositol polyphosphate-related phosphatase||Alpha/beta hydrolase, N-terminal||Endonuclease/exonuclease/phosphatase
GSMUA_Achr6G11440_001	ahy-miR156a,vvi-miR156h,ath-miR156i,osa-miR156k	Peroxidases heam-ligand binding site||Plant peroxidase||Haem peroxidase||Haem peroxidase, plant/fungal/bacterial
GSMUA_Achr6G11470_001	mdm-miR535d,ppt-miR535a,mes-miR535a,mes-miR535b	Cation efflux protein cytoplasmic domain||Cation efflux protein||Cation efflux protein transmembrane domain
GSMUA_Achr6G11580_001	pta-miR156a	Armadillo-type fold||Exportin-1/Importin-beta-like||Armadillo-like helical
GSMUA_Achr6G11990_001	vvi-miR156h	Forkhead-associated (FHA) domain||SMAD/FHA domain
GSMUA_Achr6G12120_001	smo-miR396	Dual specificity phosphatase, catalytic domain||Gelsolin domain||Protein-tyrosine phosphatase-like||Gelsolin||Dual specificity phosphatase, subgroup, catalytic domain||ADF-H/Gelsolin-like domain||Dual specificity phosphatase||Protein-tyrosine/Dual-specificity phosphatase||Protein-tyrosine phosphatase, active site
GSMUA_Achr6G12250_001	ath-miR156i	26S proteasome subunit P45||AAA+ ATPase domain||ATPase, AAA-type, conserved site||P-loop containing nucleoside triphosphate hydrolase||ATPase, AAA-type, core
GSMUA_Achr6G12340_001	osa-miR164d,gma-miR164b,zma-miR164h-5p	Protein of unknown function DUF707
GSMUA_Achr6G12360_001	vvi-miR172b,osa-miR172c	WD40 repeat||WD40/YVTN repeat-like-containing domain||WD40 repeat, conserved site||WD40-repeat-containing domain
GSMUA_Achr6G12450_001	ghr-miR156c,ath-miR156i	HIT-like domain||Histidine triad (HIT) protein||Histidine triad, conserved site
GSMUA_Achr6G12490_001	bdi-miR845	Uncharacterised protein family UPF0454
GSMUA_Achr6G12560_001	stu-miR156f-5p	Ankyrin repeat-containing domain
GSMUA_Achr6G12620_001	vvi-miR156h	Clp ATPase, C-terminal||AAA+ ATPase domain||Clp protease, ATP-binding subunit ClpX||P-loop containing nucleoside triphosphate hydrolase||ATPase, AAA-type, core
GSMUA_Achr6G12690_001	zma-miR156k-5p,ghr-miR156c	Tetratricopeptide repeat-containing domain||Tetratricopeptide repeat||Tetratricopeptide-like helical||Peptidyl-prolyl cis-trans isomerase, FKBP-type||Elongated TPR repeat-containing domain||Peptidyl-prolyl cis-trans isomerase, FKBP-type, domain
GSMUA_Achr6G12720_001	atr-miR397a	Protein phosphatase 2C-like||Protein phosphatase 2C||Protein phosphatase 2C, manganese/magnesium aspartate binding site
GSMUA_Achr6G12810_001	ath-miR396a-5p,vvi-miR396a,gma-miR396h,vvi-miR396b	YTH domain
GSMUA_Achr6G13010_001	stu-miR172c-3p,ama-miR396-3p	Sorting nexin, C-terminal||Phox-associated domain||Phox homologous domain||PX-associated, sorting nexin 13
GSMUA_Achr6G13330_001	ath-miR156i	XS domain
GSMUA_Achr6G14550_001	osa-miR399e	Protein kinase, ATP binding site||Concanavalin A-like lectin/glucanase, subgroup||Protein kinase-like domain||Protein kinase, catalytic domain||Serine/threonine-protein kinase, active site
GSMUA_Achr6G14760_001	ath-miR156i	Transcription factor, K-box||Transcription factor, MADS-box
GSMUA_Achr6G14930_001	cme-miR172f,vvi-miR172a,aly-miR172e-3p,stu-miR172c-3p,ath-miR172a,ath-miR172e-3p,ath-miR172c,sbi-miR172b	P-loop containing nucleoside triphosphate hydrolase||Small GTP-binding protein domain||Small GTPase superfamily, Rab type||Small GTPase superfamily||Small GTPase superfamily, Ras type||Small GTPase superfamily, Rho type
GSMUA_Achr6G15140_001	atr-miR396a,osa-miR395b,osa-miR395c	Serine/threonine- / dual-specificity protein kinase, catalytic domain||Protein kinase, ATP binding site||Protein kinase-like domain||Protein kinase, catalytic domain||Serine/threonine-protein kinase, active site
GSMUA_Achr6G15460_001	gma-miR156g,osa-miR5083	Protein of unknown function DUF1218
GSMUA_Achr6G15470_001	sly-miR397,mes-miR397	Protein phosphatase 2C, manganese/magnesium aspartate binding site||Protein phosphatase 2C||Protein phosphatase 2C-like
GSMUA_Achr6G15580_001	ppt-miR535a,mes-miR535a,mes-miR535b	Armadillo-like helical||Symplekin C-terminal||Protein of unknown function DUF3453||Armadillo-type fold
GSMUA_Achr6G15680_001	cme-miR399d	Mitochondrial substrate/solute carrier||Mitochondrial carrier domain
GSMUA_Achr6G15800_001	ppe-miR396a,vvi-miR396b,gma-miR396h,vvi-miR396a	Xanthine/uracil/vitamin C permease||AzgA purine transporter
GSMUA_Achr6G15830_001	ptc-miR530a,tcc-miR530a,osa-miR530-5p	Rhodanese-like domain||Uncharacterised protein family UPF0176
GSMUA_Achr6G16020_001	gma-miR169v,ptc-miR169s,ath-miR169b-5p,osa-miR169e,ath-miR169a-5p,bdi-miR169m	Protein kinase, catalytic domain||Serine/threonine-protein kinase, active site||Protein kinase-like domain||EF-hand-like domain||Serine/threonine- / dual-specificity protein kinase, catalytic domain
GSMUA_Achr6G16490_001	osa-miR528-5p	Pyridoxal phosphate-dependent transferase, major domain||Aminotransferase, class-II, pyridoxal-phosphate binding site||Aminotransferase, class I/classII||Pyridoxal phosphate-dependent transferase, major region, subdomain 2||Pyridoxal phosphate-dependent transferase, major region, subdomain 1
GSMUA_Achr6G16510_001	osa-miR393a,ath-miR393a-5p,ppe-miR393a,ata-miR393-5p	Leucine-rich repeat, cysteine-containing subtype
GSMUA_Achr6G16840_001	hbr-miR156	Leucine-rich repeat||Leucine-rich repeat-containing N-terminal, type 2||Somatic embryogenesis receptor-like kinase
GSMUA_Achr6G16850_001	stu-miR172c-3p	Serine/threonine- / dual-specificity protein kinase, catalytic domain||Protein kinase, ATP binding site||Protein kinase-like domain||Protein kinase, catalytic domain||Serine/threonine-protein kinase, active site
GSMUA_Achr6G17010_001	gma-miR408d,ath-miR408-3p,ppt-miR408b,osa-miR408-3p	Plastocyanin-like||Cupredoxin
GSMUA_Achr6G17140_001	ath-miR156i	Zinc finger, RING-type||Helicase, superfamily 1/2, ATP-binding domain||P-loop containing nucleoside triphosphate hydrolase||Zinc finger, RING/FYVE/PHD-type||Zinc finger, RING-type, conserved site||SNF2-related||HIP116, Rad5p N-terminal
GSMUA_Achr6G17370_001	osa-miR172c,ath-miR172c,sbi-miR172b,ath-miR172a,mes-miR172c,ath-miR172e-3p,vvi-miR172b,stu-miR172c-3p,cme-miR172f,aly-miR172e-3p,vvi-miR172a	Putative sodium bile acid cotransporter
GSMUA_Achr6G17740_001	mes-miR535b	Peptidase A1||Peptidase aspartic||Peptidase aspartic, active site
GSMUA_Achr6G17750_001	pta-miR156a	Pyridoxal phosphate-dependent transferase, major region, subdomain 1||Pyridoxal phosphate-dependent transferase, major region, subdomain 2||Serine hydroxymethyltransferase, pyridoxal phosphate binding site||WD40 repeat||Serine hydroxymethyltransferase||Pyridoxal phosphate-dependent transferase, major domain||WD40 repeat, conserved site
GSMUA_Achr6G17820_001	bdi-miR845	RNA recognition motif domain||Nucleotide-binding, alpha-beta plait||Cleavage stimulation factor subunit 2, hinge domain
GSMUA_Achr6G17860_001	pab-miR3711	Helicase-associated domain||P-loop containing nucleoside triphosphate hydrolase||Domain of unknown function DUF1605||Helicase, superfamily 1/2, ATP-binding domain||DNA/RNA helicase, DEAD/DEAH box type, N-terminal||Helicase, C-terminal
GSMUA_Achr6G18200_001	gma-miR1511,rgl-miR5139,ppe-miR1511-3p,cpa-miR8155	Alkyl hydroperoxide reductase subunit C/ Thiol specific antioxidant||Thioredoxin-like fold||Peroxiredoxin, C-terminal
GSMUA_Achr6G18250_001	tcc-miR530a	Ankyrin repeat-containing domain
GSMUA_Achr6G18500_001	osa-miR156l-5p,zma-miR156k-5p,cca-miR156b	Six-hairpin glycosidase-like||Beta-glucosidase, GBA2 type||Beta-glucosidase, GBA2 type, N-terminal||Glucosylceramidase||Six-hairpin glycosidase
GSMUA_Achr6G18710_001	bra-miR408-5p	F-box domain, cyclin-like
GSMUA_Achr6G18790_001	gma-miR172b-5p	Nonaspanin (TM9SF)
GSMUA_Achr6G18810_001	aly-miR172e-3p	Zinc finger, RING/FYVE/PHD-type||Zinc finger, RING-type||Protein of unknown function DUF1232||Zinc finger, RING-type, conserved site
GSMUA_Achr6G18890_001	bdi-miR845,pta-miR159a,ath-miR159a,aly-miR845b-3p,osa-miR159a.1	ATPase, V0 complex, proteolipid subunit C||ATPase, V0 complex, proteolipid subunit C, eukaryotic||ATPase, F0/V0 complex, subunit C
GSMUA_Achr6G18900_001	ppt-miR160b,osa-miR160e-5p,ppt-miR160g,ath-miR160a-5p,gma-miR160b,osa-miR160f-5p,ptc-miR160h,csi-miR160	Auxin response factor
GSMUA_Achr6G19120_001	osa-miR166k-5p	Helix-loop-helix domain
GSMUA_Achr6G19510_001	osa-miR395b	Protein kinase-like domain||Serine/threonine-protein kinase, active site||Protein kinase, catalytic domain||Protein kinase, ATP binding site||Serine/threonine- / dual-specificity protein kinase, catalytic domain
GSMUA_Achr6G19740_001	ath-miR156i	ADF-H/Gelsolin-like domain
GSMUA_Achr6G19750_001	gma-miR5368	Glyoxalase/Bleomycin resistance protein/Dihydroxybiphenyl dioxygenase||Glyoxalase I, conserved site||Glyoxalase I||Glyoxalase/fosfomycin resistance/dioxygenase domain
GSMUA_Achr6G19840_001	gma-miR156g	Amino acid/polyamine transporter I
GSMUA_Achr6G19850_001	ath-miR167c-5p,bna-miR167d,vvi-miR167c,aqc-miR167	Auxin response factor||Phox/Bem1p||B3 DNA binding domain||AUX/IAA protein||DNA-binding pseudobarrel domain
GSMUA_Achr6G19890_001	cpa-miR8155,rgl-miR5139,gma-miR1511	NB-ARC||P-loop containing nucleoside triphosphate hydrolase
GSMUA_Achr6G19930_001	gma-miR390e,ath-miR390a-5p	Leucine-rich repeat, typical subtype||Leucine-rich repeat||Protein kinase-like domain||Serine/threonine- / dual-specificity protein kinase, catalytic domain||Leucine rich repeats (2 copies)||Leucine-rich repeat-containing N-terminal, type 2||Concanavalin A-like lectin/glucanase, subgroup||Serine/threonine-protein kinase, active site||Protein kinase, catalytic domain
GSMUA_Achr6G19940_001	zma-miR529-5p	Mg2+ transporter protein, CorA-like/Zinc transport protein ZntB
GSMUA_Achr6G20190_001	vvi-miR396b,ath-miR396a-5p,vvi-miR396a	Dihydroneopterin aldolase/epimerase domain||Dihydroneopterin aldolase
GSMUA_Achr6G20250_001	ahy-miR156a	Cation/H+ exchanger, CPA1 family||Na+/H+ exchanger NHX -type, plants||Cation/H+ exchanger||Na+/H+ exchanger
GSMUA_Achr6G20520_001	gra-miR167c	Peptidase C15, pyroglutamyl peptidase I||Peptidase C15, pyroglutamyl peptidase I-like
GSMUA_Achr6G20580_001	ata-miR393-5p,ppe-miR393a,ath-miR393a-5p,osa-miR393a	Leucine-rich repeat, cysteine-containing subtype
GSMUA_Achr6G20710_001	bra-miR408-5p	Cullin repeat-like-containing domain||Exo70 exocyst complex subunit
GSMUA_Achr6G20960_001	vvi-miR156h	Peptidase C19, ubiquitin-specific peptidase, DUSP domain||Peptidase C19, ubiquitin carboxyl-terminal hydrolase 2||Peptidase C19, ubiquitin carboxyl-terminal hydrolase 2, conserved site||Ubiquitin carboxyl-terminal hydrolase-like domain
GSMUA_Achr6G21080_001	gma-miR395d,ata-miR395b-3p,bdi-miR395p-3p,tae-miR395b,ath-miR156i,osa-miR395o	ARID/BRIGHT DNA-binding domain||High mobility group, superfamily
GSMUA_Achr6G21090_001	rgl-miR5139,gma-miR1511,bdi-miR845,cpa-miR8155,ppe-miR1511-3p	Cysteine peptidase, asparagine active site||Proteinase inhibitor I29, cathepsin propeptide||Cysteine peptidase, cysteine active site||Cysteine peptidase, histidine active site||Peptidase C1A, papain C-terminal||Peptidase C1A, papain
GSMUA_Achr6G21120_001	bdi-miR845	Actin-like||Actin-related protein 3
GSMUA_Achr6G21140_001	osa-miR396f-5p	HAD-like domain||HAD-superfamily hydrolase, subfamily IA, variant 1
GSMUA_Achr6G21160_001	hbr-miR156	Exodeoxyribonuclease III xth||Endonuclease/exonuclease/phosphatase
GSMUA_Achr6G21400_001	mdm-miR535d,osa-miR528-5p	WD40 repeat||WD40/YVTN repeat-like-containing domain||WD40 repeat, conserved site||WD40-repeat-containing domain
GSMUA_Achr6G21420_001	ath-miR394a	Adaptin ear-binding coat-associated protein 1 NECAP-1||Pleckstrin homology-like domain
GSMUA_Achr6G21560_001	mes-miR397	Ribosomal protein L5, conserved site||Ribosomal protein L5||Ribosomal protein L5 domain
GSMUA_Achr6G21780_001	bdi-miR159a-3p,ath-miR159b-3p,osa-miR159e	P-loop containing nucleoside triphosphate hydrolase||NB-ARC
GSMUA_Achr6G22080_001	ath-miR156g,vvi-miR156h,ath-miR156a-5p,cca-miR156b,ahy-miR156a,zma-miR156k-5p,stu-miR156f-5p	Parallel beta-helix repeat||Glycoside hydrolase, family 28||Pectin lyase fold/virulence factor||Pectin lyase fold
GSMUA_Achr6G22280_001	novel_23,pta-miR156a,gma-miR156g,ath-miR157a-5p,ath-miR157d,cca-miR156b,hbr-miR156,osa-miR156l-5p,mtr-miR156g-5p,gma-miR156r,vvi-miR156h,ath-miR156i,ahy-miR156a,stu-miR156f-5p,ghr-miR156c,pta-miR156b,zma-miR529-5p,ath-miR156g,osa-miR156k,ath-miR156a-5p,zma-miR156k-5p	Transcription factor, SBP-box
GSMUA_Achr6G22340_001	pta-miR156a,gma-miR156g,ath-miR157d,pta-miR156b	Ubiquitin-associated/translation elongation factor EF1B, N-terminal||UBA-like||Ubiquitin-associated/translation elongation factor EF1B, N-terminal, eukaryote||Peptidase S54, rhomboid domain
GSMUA_Achr6G22350_001	tcc-miR530a	Armadillo-like helical||Armadillo-type fold
GSMUA_Achr6G22410_001	gma-miR6300,gma-miR396a-3p	FMP27, GFWDK domain||FMP27, C-terminal
GSMUA_Achr6G22850_001	hbr-miR156,gma-miR156g	Armadillo-type fold||Monensin-resistant homologue 2
GSMUA_Achr6G22950_001	rgl-miR5139,cpa-miR8155,bdi-miR845	WD40 repeat||WD40/YVTN repeat-like-containing domain||Topless family||WD40 repeat, conserved site||WD40-repeat-containing domain||LisH dimerisation motif||CTLH, C-terminal LisH motif
GSMUA_Achr6G23030_001	hbr-miR156	Microtubule-associated protein, MAP65/ASE1-type
GSMUA_Achr6G23340_001	bdi-miR845,cpa-miR8155	Histone H2A||Histone core||Histone-fold
GSMUA_Achr6G23430_001	ath-miR157d	Ribosomal protein S26e
GSMUA_Achr6G23610_001	hbr-miR156,ata-miR395b-3p	Rossmann-like alpha/beta/alpha sandwich fold||UspA||Universal stress protein A
GSMUA_Achr6G23620_001	ath-miR156i	Sphingomyelin synthase-like domain
GSMUA_Achr6G23680_001	bdi-miR169m,gma-miR169v,osa-miR169e,ath-miR169b-5p	EF-hand-like domain||Protein kinase-like domain||Protein kinase, catalytic domain||Serine/threonine-protein kinase, active site||Serine/threonine- / dual-specificity protein kinase, catalytic domain||Protein kinase, ATP binding site
GSMUA_Achr6G23710_001	bdi-miR845	Membrane transporter, Tim44-related/Ribosomal protein L45
GSMUA_Achr6G23800_001	aly-miR172e-3p	Snf7
GSMUA_Achr6G23810_001	gma-miR156g,pta-miR156a,vvi-miR156h,ahy-miR156a	Thioredoxin-like fold||Nucleotide-binding, alpha-beta plait||Glutaredoxin||RNA recognition motif domain||Zinc finger, CCCH-type
GSMUA_Achr6G24050_001	ppe-miR396a,vvi-miR396b,gma-miR396h,vvi-miR396a,ath-miR396a-5p,ath-miR396b-5p	Protein of unknown function DUF2419
GSMUA_Achr6G24190_001	aly-miR845b-3p	Ribosome maturation factor RimP||Ribosome maturation factor RimP, N-terminal
GSMUA_Achr6G24250_001	osa-miR5083	Zinc finger, C2H2-like||Zinc finger, C2H2||Zinc finger C2H2-type/integrase DNA-binding domain
GSMUA_Achr6G25310_001	gma-miR172b-5p	ACT domain||Serine/threonine- / dual-specificity protein kinase, catalytic domain||Serine-threonine/tyrosine-protein kinase catalytic domain||Protein kinase-like domain||Protein kinase, catalytic domain||Serine/threonine-protein kinase, active site
GSMUA_Achr6G25450_001	hbr-miR156	WD40/YVTN repeat-like-containing domain||G-protein beta WD-40 repeat||WD40 repeat||WD40 repeat, conserved site||WD40-repeat-containing domain
GSMUA_Achr6G25880_001	ath-miR156a-5p,cca-miR156b,stu-miR156f-5p,ath-miR156g	DHS-like NAD/FAD-binding domain||Sirtuin family||Sirtuin family, catalytic core small domain||Sirtuin, class II||Sirtuin family, catalytic core domain
GSMUA_Achr6G26010_001	hbr-miR156	Membrane attack complex component/perforin (MACPF) domain
GSMUA_Achr6G26110_001	vvi-miR156h,ath-miR156i,ahy-miR156a,hbr-miR156	HAD-like domain||Glycosyl transferase, family 20||Trehalose-phosphatase||Alpha,alpha-trehalose-phosphate synthase
GSMUA_Achr6G26380_001	bdi-miR845,aly-miR845b-3p	Hexokinase||Hexokinase, C-terminal||Hexokinase, N-terminal
GSMUA_Achr6G26520_001	cln-miR162	Mg2+ transporter protein, CorA-like/Zinc transport protein ZntB
GSMUA_Achr6G26530_001	pta-miR319,pta-miR159a,ath-miR319c,ptc-miR319e	Alpha/Beta hydrolase fold||Ndr
GSMUA_Achr6G26620_001	gma-miR6300	Nucleotide sugar epimerase||NAD(P)-binding domain||UDP-glucose 4-epimerase||NAD-dependent epimerase/dehydratase||UDP-glucose 4-epimerase C-terminal domain
GSMUA_Achr6G26660_001	osa-miR528-5p	Pleckstrin homology domain||Pleckstrin homology-like domain
GSMUA_Achr6G26980_001	ath-miR156i,osa-miR5532	DDT domain||Homeodomain||WHIM2 domain||WHIM1 domain||DDT domain, subgroup||Homeodomain-like||DNA-directed RNA polymerase delta subunit/Asxl||DDT domain superfamily
GSMUA_Achr6G27140_001	stu-miR172c-3p,sbi-miR172b,ath-miR172c,mes-miR172c,aly-miR172e-3p	Uroporphyrin-III C-methyltransferase||Tetrapyrrole methylase, subdomain 2||Tetrapyrrole methylase, subdomain 1||Uroporphiryn-III C-methyltransferase, conserved site||Tetrapyrrole methylase
GSMUA_Achr6G27580_001	bdi-miR845	HSP20-like chaperone||CS-like domain
GSMUA_Achr6G27660_001	osa-miR399j	Protein of unknown function DUF1664
GSMUA_Achr6G27880_001	stu-miR156f-5p,ath-miR156a-5p,ghr-miR156c	Armadillo-like helical||Armadillo-type fold
GSMUA_Achr6G28180_001	bdi-miR845,rgl-miR5139	Protein kinase-like domain||Serine/threonine-protein kinase, active site||Protein kinase, catalytic domain||Serine/threonine- / dual-specificity protein kinase, catalytic domain
GSMUA_Achr6G28370_001	atr-miR396a	Heat shock protein 70kD, peptide-binding domain||Heat shock protein 70 family||Heat shock protein 70kD, C-terminal domain||Chaperone DnaK||Heat shock protein 70, conserved site
GSMUA_Achr6G28660_001	vvi-miR156h	ACT domain||Acetolactate synthase, small subunit, C-terminal||Acetolactate synthase, small subunit
GSMUA_Achr6G28900_001	osa-miR164c,ath-miR164c-5p,osa-miR164d,hci-miR164a,gma-miR164b,ath-miR164a,zma-miR164h-5p,osa-miR164e	Esterase, SGNH hydrolase-type||Lipase, GDSL
GSMUA_Achr6G29370_001	osa-miR528-5p	Polyphenol oxidase, C-terminal||Polyphenol oxidase, central domain||Uncharacterised domain, di-copper centre||Tyrosinase
GSMUA_Achr6G29530_001	stu-miR172c-3p,ath-miR156i,sbi-miR172b,ath-miR172e-3p,aly-miR172e-3p	Pentatricopeptide repeat||Tetratricopeptide-like helical
GSMUA_Achr6G29660_001	ghr-miR156c,ath-miR156i	Domain of unknown function DUF239||Domain of unknown function DUF4409
GSMUA_Achr6G29690_001	zma-miR159h-3p	X8||Glycoside hydrolase, catalytic domain||Glycoside hydrolase, family 17||Glycoside hydrolase, superfamily
GSMUA_Achr6G29750_001	ath-miR156i,vvi-miR156h,ahy-miR156a	Regulator of chromosome condensation/beta-lactamase-inhibitor protein II||Regulator of chromosome condensation, RCC1
GSMUA_Achr6G29840_001	mes-miR535b	Root hair defective 3 GTP-binding
GSMUA_Achr6G30050_001	ath-miR164a,gma-miR164b,osa-miR164d,ath-miR164c-5p	No apical meristem (NAM) protein
GSMUA_Achr6G30160_001	zma-miR171b-3p	Zinc finger, RING/FYVE/PHD-type||Zinc finger, RING-type||Zinc finger, RING-type, conserved site||E3 ubiquitin ligase RBR family||Zinc finger, C6HC-type
GSMUA_Achr6G30510_001	mtr-miR172a	Tic22-like
GSMUA_Achr6G30550_001	mdm-miR396a,ppe-miR396a	Basic-leucine zipper domain
GSMUA_Achr6G30570_001	ath-miR164c-5p,osa-miR164e,ath-miR164a,zma-miR164h-5p,gma-miR164b,hci-miR164a	No apical meristem (NAM) protein
GSMUA_Achr6G30620_001	ath-miR156i	Peptidase A1||Peptidase aspartic||Peptidase aspartic, active site
GSMUA_Achr6G30670_001	mes-miR172c	Sugar phosphate transporter||Major facilitator superfamily domain||Major facilitator superfamily
GSMUA_Achr6G30700_001	ptc-miR396g-5p	Ubiquitin-associated/translation elongation factor EF1B, N-terminal, eukaryote||Ubiquitin||Ubiquitin-related domain||UBA-like||Ubiquitin-associated/translation elongation factor EF1B, N-terminal
GSMUA_Achr6G30900_001	ath-miR156i	Helix-loop-helix domain
GSMUA_Achr6G31010_001	ptc-miR396f,ptc-miR396g-5p,ath-miR396b-5p,smo-miR396,vvi-miR396b,mdm-miR396a,vvi-miR396a,ath-miR396a-5p,hbr-miR396a,gma-miR396h,ppe-miR396a	Zinc finger, RING-type||Zinc finger, RING/FYVE/PHD-type
GSMUA_Achr6G31130_001	cme-miR172f	Bacterial surface antigen (D15)
GSMUA_Achr6G31350_001	osa-miR164e,zma-miR164h-5p,ath-miR164a,gma-miR164b,hci-miR164a,ath-miR164c-5p,osa-miR164d,osa-miR164c	No apical meristem (NAM) protein
GSMUA_Achr6G31660_001	osa-miR528-5p	WD40 repeat, conserved site||WD40-repeat-containing domain||G-protein, beta subunit||WD40/YVTN repeat-like-containing domain||G-protein beta WD-40 repeat||WD40 repeat||Guanine nucleotide-binding protein, beta subunit
GSMUA_Achr6G31670_001	osa-miR5083	Transmembrane protein TauE like
GSMUA_Achr6G31940_001	ahy-miR156a,ath-miR156i,vvi-miR156h,osa-miR156k	Chlorophyll A-B binding protein, plant||Chlorophyll A-B binding protein||Chlorophyll a/b binding protein domain
GSMUA_Achr6G31980_001	gma-miR156g,hbr-miR156,gma-miR156r,ath-miR157d,ath-miR157a-5p	AAA+ ATPase domain||P-loop containing nucleoside triphosphate hydrolase||ABC transporter, transmembrane domain, type 1||ABC transporter, conserved site||ABC transporter-like
GSMUA_Achr6G32040_001	osa-miR444f	NB-ARC||P-loop containing nucleoside triphosphate hydrolase
GSMUA_Achr6G32410_001	mes-miR535b,ppt-miR535a,mdm-miR535d,mes-miR535a	Concanavalin A-like lectin/glucanase, subgroup||Serine/threonine-protein kinase, active site||Protein kinase, catalytic domain||Protein kinase, ATP binding site||Serine/threonine- / dual-specificity protein kinase, catalytic domain||Leucine-rich repeat-containing N-terminal, type 2||Protein kinase-like domain||Leucine-rich repeat||Leucine-rich repeat, typical subtype||Serine-threonine/tyrosine-pr…
GSMUA_Achr6G32820_001	gma-miR5368	Glycoside hydrolase, family 85||Domain of unknown function DUF640
GSMUA_Achr6G32830_001	cca-miR156b,ath-miR156a-5p,stu-miR156f-5p	LMBR1-like membrane protein
GSMUA_Achr6G32990_001	ath-miR159b-3p	Protein kinase-like domain
GSMUA_Achr6G33140_001	stu-miR172c-3p,cme-miR172f,gma-miR172d,aly-miR172e-3p,vvi-miR172a,osa-miR172c,sbi-miR172b,ath-miR172c,ath-miR172a,ath-miR172e-3p,vvi-miR172b,mtr-miR172a	DNA-binding, integrase-type||AP2-like ethylene-responsive transcription factor||AP2/ERF domain
GSMUA_Achr6G33600_001	mes-miR397,atr-miR397b,pab-miR397,osa-miR397b,sly-miR397,ptc-miR397b,hvu-miR397a,atr-miR397a,ath-miR397a,nta-miR397	Multicopper oxidase, type 1||Multicopper oxidase, type 3||Cupredoxin||Multicopper oxidase, copper-binding site||Multicopper oxidase, type 2
GSMUA_Achr6G33870_001	osa-miR397b,mes-miR397,atr-miR397b,pab-miR397,sly-miR397,ptc-miR397b,hvu-miR397a,ath-miR397a,nta-miR397,atr-miR397a	Multicopper oxidase, copper-binding site||Multicopper oxidase, type 2||Multicopper oxidase, type 3||Multicopper oxidase, type 1||Cupredoxin
GSMUA_Achr6G33880_001	osa-miR397b,atr-miR397b,mes-miR397,pab-miR397,ptc-miR397b,sly-miR397,ath-miR397a,nta-miR397	Multicopper oxidase, type 2||Multicopper oxidase, copper-binding site||Multicopper oxidase, type 3||Multicopper oxidase, type 1||Cupredoxin
GSMUA_Achr6G33900_001	gma-miR166u	Guanylyl cyclase
GSMUA_Achr6G34080_001	hvu-miR397a,atr-miR397a,nta-miR397,ath-miR397a,mes-miR397,atr-miR397b,pab-miR397,osa-miR397b,ptc-miR397b,sly-miR397	Multicopper oxidase, type 3||Multicopper oxidase, type 1||Cupredoxin||Multicopper oxidase, copper-binding site||Multicopper oxidase, type 2
GSMUA_Achr6G34420_001	ath-miR172a,mtr-miR172a,vvi-miR172b,ath-miR172e-3p,osa-miR172c,sbi-miR172b,ath-miR172c,gma-miR172d,cme-miR172f,aly-miR172e-3p,vvi-miR172a,stu-miR172c-3p	AP2-like ethylene-responsive transcription factor||DNA-binding, integrase-type||AP2/ERF domain
GSMUA_Achr6G34530_001	osa-miR390-3p	ABC transporter-like||Plant PDR ABC transporter associated||P-loop containing nucleoside triphosphate hydrolase||ABC-2 type transporter||ABC-transporter extracellular N-terminal domain||AAA+ ATPase domain
GSMUA_Achr6G34710_001	stu-miR172c-3p	Protein kinase, ATP binding site||Serine/threonine- / dual-specificity protein kinase, catalytic domain||Protein kinase-like domain||Serine/threonine-protein kinase, active site||Protein kinase, catalytic domain
GSMUA_Achr6G34810_001	ath-miR156i	Domain of unknown function DUF221
GSMUA_Achr6G34960_001	pab-miR3711	Protein of unknown function DUF3571
GSMUA_Achr6G35230_001	hbr-miR156	Protein of unknown function DUF1817
GSMUA_Achr6G35540_001	sly-miR397,ptc-miR397b,osa-miR397b,pab-miR397,atr-miR397b,mes-miR397,ath-miR397a,nta-miR397,hvu-miR397a	Pectin lyase fold/virulence factor||Pectin lyase fold||Pectinesterase inhibitor||Pectinesterase, catalytic||Pectinesterase, active site
GSMUA_Achr6G35590_001	sly-miR397,nta-miR397	Double Clp-N motif||Clp, N-terminal||P-loop containing nucleoside triphosphate hydrolase
GSMUA_Achr6G35680_001	ath-miR408-3p,ata-miR408-3p,ppt-miR408b,gma-miR408d,osa-miR408-3p,vvi-miR156h	Multicopper oxidase, type 2||Multicopper oxidase, copper-binding site||Cupredoxin||Multicopper oxidase, type 3||Multicopper oxidase, type 1
GSMUA_Achr6G36010_001	zma-miR156k-5p,osa-miR156k,ath-miR156a-5p,ath-miR156g,pta-miR156b,zma-miR529-5p,ghr-miR156c,stu-miR156f-5p,ahy-miR156a,vvi-miR156h,ath-miR156i,gma-miR156r,osa-miR156l-5p,mtr-miR156g-5p,hbr-miR156,cca-miR156b,ath-miR157d,ath-miR157a-5p,gma-miR156g,pta-miR156a,novel_23	Transcription factor, SBP-box
GSMUA_Achr6G36090_001	osa-miR399e	Transmembrane receptor, eukaryota
GSMUA_Achr6G36110_001	ahy-miR398,osa-miR398b,ath-miR398a-3p,zma-miR398a-3p,ppe-miR398b	Selenium-binding protein||WD40/YVTN repeat-like-containing domain
GSMUA_Achr6G36160_001	aqc-miR167,zma-miR156k-5p	AMP-binding, conserved site||AMP-dependent synthetase/ligase
GSMUA_Achr6G36740_001	smo-miR171b,vvi-miR171f,htu-miR171a,mtr-miR171b,ppt-miR171b,osa-miR171i-3p,ptc-miR171c,ath-miR171a-3p,gma-miR171n,sly-miR171d,gma-miR171a,osa-miR171b,aqc-miR171f,ath-miR171b-3p,mtr-miR171c,ptc-miR171k,stu-miR171b-3p,ppt-miR171a,zma-miR171b-3p,zma-miR171a-3p,ctr-miR171,gma-miR171m	Transcription factor GRAS
GSMUA_Achr6G36930_001	ath-miR858a,ath-miR858b	Myb domain||SANT/Myb domain||Homeodomain-like
GSMUA_Achr7G00020_001	ath-miR156i,pab-miR3711	P-loop containing nucleoside triphosphate hydrolase||RNA helicase, DEAD-box type, Q motif||RNA helicase, ATP-dependent, DEAD-box, conserved site||Helicase, superfamily 1/2, ATP-binding domain||DNA/RNA helicase, DEAD/DEAH box type, N-terminal||Helicase, C-terminal
GSMUA_Achr7G00280_001	ath-miR319c,mtr-miR319a-3p,zma-miR159h-3p,pta-miR159a,pta-miR319,osa-miR159c,ath-miR319a,ptc-miR319e,mdm-miR159a,ppt-miR319a	Myb domain||SANT/Myb domain||Homeodomain-like
GSMUA_Achr7G00420_001	ath-miR156i,vvi-miR156h,osa-miR156k,ahy-miR156a	Drug/metabolite transporter||WAT1-related protein
GSMUA_Achr7G00440_001	ath-miR396b-5p,ptc-miR396g-5p,ptc-miR396f,mdm-miR396a,vvi-miR396b,smo-miR396,vvi-miR396a,ath-miR396a-5p,gma-miR396h,ppe-miR396a,hbr-miR396a	S-adenosyl-L-methionine-dependent methyltransferase-like||DNA (cytosine-5)-methyltransferase 1, replication foci domain||Bromo adjacent homology (BAH) domain||C-5 cytosine methyltransferase||DNA methylase, C-5 cytosine-specific, active site
GSMUA_Achr7G00510_001	ath-miR156i,osa-miR396e-5p,osa-miR396g,atr-miR396a,osa-miR396f-5p	Serine/threonine- / dual-specificity protein kinase, catalytic domain||Protein kinase, ATP binding site||Leucine-rich repeat-containing N-terminal, type 2||Protein kinase, catalytic domain||Serine/threonine-protein kinase, active site||Leucine-rich repeat||Leucine-rich repeat, typical subtype||Protein kinase-like domain
GSMUA_Achr7G00600_001	gma-miR156g	Protein of unknown function DUF863, plant
GSMUA_Achr7G00640_001	cca-miR396a-3p,zma-miR396g-3p	Serine/threonine- / dual-specificity protein kinase, catalytic domain||Protein kinase, ATP binding site||Protein kinase, catalytic domain||Serine/threonine-protein kinase, active site||Protein kinase-like domain
GSMUA_Achr7G00810_001	gma-miR408d,ppt-miR408b,ata-miR408-3p	FAD binding domain||Succinate dehydrogenase, flavoprotein subunit||Succinate dehydrogenase/fumarate reductase, flavoprotein subunit||Fumarate reductase/succinate dehydrogenase flavoprotein-like, C-terminal||Fumarate reductase/succinate dehydrogenase, FAD-binding site||Succinate dehydrogenase/fumarate reductase flavoprotein, catalytic domain
GSMUA_Achr7G00930_001	gma-miR168b	Pleckstrin homology-like domain||Protein kinase-like domain||Protein kinase, C-terminal||Serine/threonine-protein kinase, active site||Protein kinase, catalytic domain||AGC-kinase, C-terminal||Protein kinase, ATP binding site||Serine/threonine- / dual-specificity protein kinase, catalytic domain
GSMUA_Achr7G00980_001	cca-miR156b,ath-miR156a-5p,ahy-miR156a,zma-miR156k-5p,stu-miR156f-5p,ghr-miR156c,ath-miR156g	P-loop containing nucleoside triphosphate hydrolase||RNA helicase, DEAD-box type, Q motif||DNA/RNA helicase, DEAD/DEAH box type, N-terminal||Helicase, superfamily 1/2, ATP-binding domain||Helicase, C-terminal
GSMUA_Achr7G01010_001	ata-miR395b-3p	Domain of unknown function DUF1692
GSMUA_Achr7G01160_001	pta-miR319,ptc-miR319e	Transcription factor, TCP||Transcription factor TCP subgroup
GSMUA_Achr7G01330_001	vvi-miR156h	High mobility group, superfamily||YABBY protein
GSMUA_Achr7G01380_001	vvi-miR156h,ath-miR156i,osa-miR156k,ahy-miR156a	Tudor-like, plant||EMSY N-terminal||Agenet-like domain
GSMUA_Achr7G01450_001	pta-miR156b,pta-miR156a,gma-miR156g	Streptomyces cyclase/dehydrase||START-like domain
GSMUA_Achr7G01550_001	ata-miR408-3p	HSP20-like chaperone
GSMUA_Achr7G01780_001	osa-miR156k,ahy-miR156a	Major facilitator superfamily domain
GSMUA_Achr7G01880_001	ath-miR156i,vvi-miR156h	Vps52/Sac2
GSMUA_Achr7G01900_001	ath-miR156i	Protein of unknown function DUF1751, integral membrane, eukaryotic||Peptidase S54, rhomboid domain
GSMUA_Achr7G01930_001	gma-miR6300,pab-miR3711	Protein kinase, catalytic domain||Serine/threonine-protein kinase, active site||Concanavalin A-like lectin/glucanase, subgroup||Protein kinase-like domain||S-locus receptor kinase, C-terminal||Serine-threonine/tyrosine-protein kinase catalytic domain||Serine/threonine- / dual-specificity protein kinase, catalytic domain
GSMUA_Achr7G02020_001	mtr-miR156g-5p,osa-miR156l-5p,gma-miR156r,ahy-miR156a,ath-miR156i,vvi-miR156h,stu-miR156f-5p,pta-miR156b,zma-miR529-5p,ghr-miR156c,ath-miR156g,zma-miR156k-5p,ath-miR156a-5p,osa-miR156k,novel_23,gma-miR156g,pta-miR156a,ath-miR157a-5p,ath-miR157d,hbr-miR156,cca-miR156b	Transcription factor, SBP-box
GSMUA_Achr7G02180_001	hbr-miR156,ath-miR157d	General substrate transporter||Major facilitator superfamily domain||Sugar transporter, conserved site||Sugar/inositol transporter
GSMUA_Achr7G02210_001	stu-miR156f-5p	Pyrophosphate-dependent phosphofructokinase, alpha-helical||Phosphofructokinase||Pyrophosphate-dependent phosphofructokinase PfpB||Phosphofructokinase domain
GSMUA_Achr7G02260_001	gma-miR164b	Zinc finger, RING/FYVE/PHD-type||Zinc finger, PHD-type||Zinc finger, PHD-type, conserved site||Bromo adjacent homology (BAH) domain||Zinc finger, FYVE/PHD-type||Zinc finger, PHD-finger
GSMUA_Achr7G02330_001	osa-miR396f-5p,ath-miR156i,osa-miR396e-5p,osa-miR396g,atr-miR396a	Growth-regulating factor||WRC||Glutamine-Leucine-Glutamine, QLQ
GSMUA_Achr7G02510_001	mtr-miR319a-3p,ath-miR159a,ath-miR159b-3p,osa-miR159d,osa-miR159a.1,sof-miR159c,mdm-miR159a,osa-miR159c,pta-miR319,lus-miR159b,pta-miR159a,ath-miR319c,bdi-miR159a-3p,gma-miR319q,aqc-miR159,ppt-miR319a,osa-miR159e,ath-miR159c,osa-miR159f,ptc-miR319e	SANT/Myb domain||Homeodomain-like||Myb-like domain||Myb domain
GSMUA_Achr7G02660_001	ath-miR156a-5p	GYF
GSMUA_Achr7G02710_001	ath-miR156g,ath-miR157d,ath-miR157a-5p,cca-miR156b,osa-miR156k,ath-miR156a-5p,zma-miR156k-5p,hbr-miR156,gma-miR156r,osa-miR156l-5p,stu-miR156f-5p,ath-miR156i,vvi-miR156h,ahy-miR156a	Protein-tyrosine phosphatase-like||Protein-tyrosine phosphatase, dual specificity phosphatase, eukaryotic||Protein-tyrosine phosphatase, active site||Transcription factor, SBP-box||Protein-tyrosine phosphatase, SIW14-like
GSMUA_Achr7G02780_001	ptc-miR396e-3p	Amino acid transporter, transmembrane
GSMUA_Achr7G02830_001	hbr-miR156,cme-miR399d,osa-miR399j,ath-miR157d,ath-miR156i,osa-miR399e,ath-miR399b,vvi-miR399i	Molybdopterin synthase/thiamin biosynthesis sulphur carrier, beta-grasp||Ubiquitin-related modifier 1||Beta-grasp domain
GSMUA_Achr7G02850_001	osa-miR159f,bdi-miR159a-3p	Aldolase-type TIM barrel||LUC7-related
GSMUA_Achr7G02900_001	gma-miR396a-3p	Rad21/Rec8-like protein, C-terminal, eukaryotic||Rad21/Rec8-like protein, N-terminal||Rad21/Rec8-like protein, C-terminal
GSMUA_Achr7G03160_001	osa-miR156k,vvi-miR156h,ahy-miR156a	UDP-glucuronosyl/UDP-glucosyltransferase||Glycosyl transferase, family 28
GSMUA_Achr7G03320_001	vvi-miR172b,ath-miR172e-3p,ata-miR395b-3p,mes-miR172c,sbi-miR172b,aly-miR172e-3p,vvi-miR172a,stu-miR172c-3p	TUP1-like enhancer of split||WD40/YVTN repeat-like-containing domain||Cell division protein FtsZ, C-terminal||Tubulin/FtsZ, 2-layer sandwich domain||Cell division protein FtsZ||WD40 repeat, conserved site||Tubulin/FtsZ, C-terminal||WD repeat HIR1||Cell division protein FtsZ, conserved site||WD40 repeat||Tubulin/FtsZ, GTPase domain||WD40-repeat-containing domain
GSMUA_Achr7G03450_001	osa-miR528-5p	Uncharacterised domain, di-copper centre||Tyrosinase||Polyphenol oxidase, C-terminal||Polyphenol oxidase, central domain||Polyphenol oxidase
GSMUA_Achr7G03630_001	osa-miR396c-3p,osa-miR156k,vvi-miR156h,ath-miR156i,ahy-miR156a,aly-miR169h-3p	EGF-like calcium-binding, conserved site||Transferase||Protease-associated domain, PA||Chloramphenicol acetyltransferase-like domain
GSMUA_Achr7G03660_001	mes-miR397,vvi-miR166a,mtr-miR166b,nta-miR397,sly-miR397	Aldolase-type TIM barrel||Shikimate dehydrogenase||NAD(P)-binding domain||Shikimate, quinate/shikimate dehydrogenase||Quinate/shikimate 5-dehydrogenase/glutamyl-tRNA reductase||Shikimate dehydrogenase substrate binding, N-terminal||Dehydroquinase class I
GSMUA_Achr7G03670_001	sly-miR397,gma-miR396b-3p,ath-miR396b-3p,mes-miR397	Quinate/shikimate 5-dehydrogenase/glutamyl-tRNA reductase||Shikimate dehydrogenase substrate binding, N-terminal||Dehydroquinase class I||Aldolase-type TIM barrel||NAD(P)-binding domain||Shikimate dehydrogenase||Shikimate, quinate/shikimate dehydrogenase
GSMUA_Achr7G03940_001	aly-miR169h-3p	Serine-threonine/tyrosine-protein kinase catalytic domain||ACT domain||Serine/threonine- / dual-specificity protein kinase, catalytic domain||Protein kinase, catalytic domain||Serine/threonine-protein kinase, active site||Protein kinase-like domain
GSMUA_Achr7G04200_001	osa-miR395c	BTB/POZ-like||NPH3 domain||BTB/POZ fold
GSMUA_Achr7G04590_001	ath-miR390a-5p,gma-miR390e	AAA+ ATPase domain||ATPase, AAA-type, conserved site||Peptidase M41||P-loop containing nucleoside triphosphate hydrolase||ATPase, AAA-type, core||Peptidase, FtsH
GSMUA_Achr7G04980_001	osa-miR172c	Protein of unknown function DUF872, transmembrane
GSMUA_Achr7G04990_001	aly-miR157d-3p	Glutaredoxin||Glutaredoxin active site||Thioredoxin-like fold||Glutaredoxin subgroup||Glutaredoxin, eukaryotic/virial
GSMUA_Achr7G05110_001	bra-miR408-5p	GDP-L-fucose synthase||NAD(P)-binding domain||NAD-dependent epimerase/dehydratase
GSMUA_Achr7G05400_001	ath-miR156i	UBA-like||Ubiquitin system component Cue
GSMUA_Achr7G05430_001	gma-miR172b-5p,lus-miR172j	Nucleotide-binding, alpha-beta plait||Cyclin-like||RNA recognition motif domain||Polyadenylate binding protein, human types 1, 2, 3, 4||RNA recognition motif domain, eukaryote||Polyadenylate-binding protein/Hyperplastic disc protein
GSMUA_Achr7G05470_001	vvi-miR156h	Cytochrome c1, transmembrane anchor, C-terminal||Cytochrome c domain||Cytochrome c1
GSMUA_Achr7G05550_001	mes-miR397	Protein kinase-like domain||Serine/threonine-protein kinase, active site||Protein kinase, catalytic domain||Protein kinase, ATP binding site||Serine/threonine- / dual-specificity protein kinase, catalytic domain
GSMUA_Achr7G05610_001	gma-miR168b	P-loop containing nucleoside triphosphate hydrolase||Ribosomal protein S5 domain 2-type fold, subgroup||AAA+ ATPase domain||Lon protease homolog, chloroplastic/mitochondrial||Peptidase S16, Lon C-terminal||Ribosomal protein S5 domain 2-type fold||Peptidase S16, lon N-terminal||PUA-like domain||Peptidase S16, ATP-dependent protease La||ATPase, AAA-type, core||Lon protease
GSMUA_Achr7G05650_001	zma-miR156k-5p	Translocon-associated protein (TRAP), alpha subunit
GSMUA_Achr7G05760_001	ama-miR396-3p	Protease-associated domain, PA||Proteinase inhibitor I9||Peptidase S8, subtilisin, Ser-active site||Peptidase S8/S53, subtilisin/kexin/sedolisin||Peptidase S8, subtilisin-related
GSMUA_Achr7G06010_001	ptc-miR396e-3p	Serine-threonine/tyrosine-protein kinase catalytic domain||Leucine-rich repeat||Protein kinase-like domain||Leucine-rich repeat-containing N-terminal, type 2||Serine/threonine- / dual-specificity protein kinase, catalytic domain||Protein kinase, ATP binding site||Protein kinase, catalytic domain||Serine/threonine-protein kinase, active site||Concanavalin A-like lectin/glucanase, subgroup
GSMUA_Achr7G06070_001	vvi-miR396b,mdm-miR396a,pta-miR156b,gma-miR156g,vvi-miR396a	DNA-directed RNA polymerase, 30-40kDa subunit, conserved site||DNA-directed RNA polymerase, RpoA/D/Rpb3-type||DNA-directed RNA polymerase, RBP11-like||DNA-directed RNA polymerase, insert domain
GSMUA_Achr7G06080_001	lus-miR172j	Protein of unknown function DUF1296||UBA-like
GSMUA_Achr7G06130_001	bdi-miR156h-3p	KH domain containing protein, plant||K Homology domain, type 1||K Homology domain
GSMUA_Achr7G06190_001	pta-miR156b	CRAL-TRIO domain||CRAL/TRIO, N-terminal domain
GSMUA_Achr7G06510_001	gma-miR6300	Armadillo||Armadillo-like helical||P-loop containing nucleoside triphosphate hydrolase||Kinesin, motor domain||Kinesin-like protein||Kinesin, motor region, conserved site||Armadillo-type fold
GSMUA_Achr7G06620_001	osa-miR156l-5p,ath-miR156g	Armadillo-like helical||Armadillo-type fold
GSMUA_Achr7G06710_001	mtr-miR319a-5p	C-terminal-processing peptidase S41A||ClpP/crotonase-like domain||Interphotoreceptor retinol-binding||PDZ domain
GSMUA_Achr7G06750_001	gma-miR396a-3p	Mpv17/PMP22
GSMUA_Achr7G07340_001	ath-miR157d,pta-miR156b,gma-miR156g,vvi-miR156h,ath-miR156i,osa-miR156k,ahy-miR156a	Nucleic acid-binding, OB-fold||Tetratricopeptide-like helical||RNA-processing protein, HAT helix||Suppressor of forked||RNA-binding domain, S1||Ribosomal protein S1, RNA-binding domain
GSMUA_Achr7G07440_001	gma-miR168b,ath-miR168a-5p	Acyl-CoA dehydrogenase/oxidase C-terminal||Acyl-CoA dehydrogenase/oxidase, N-terminal||Acyl-coenzyme A oxidase, N-terminal||Acyl-CoA oxidase||Acyl-CoA dehydrogenase/oxidase||Acyl-CoA oxidase/dehydrogenase, central domain||Acyl-CoA oxidase, C-terminal
GSMUA_Achr7G07580_001	stu-miR156f-5p	Nucleic acid-binding, OB-fold||Translation elongation factor, KOW-like||Translation protein SH3-like||Translation elongation factor P/YeiP, central||Translation protein SH3-like, subgroup
GSMUA_Achr7G07810_001	gma-miR169v	Calcium-binding EF-hand||Serine/threonine- / dual-specificity protein kinase, catalytic domain||Protein kinase, catalytic domain||EF-Hand 1, calcium-binding site||Serine/threonine-protein kinase, active site||EF-hand-like domain||Protein kinase-like domain
GSMUA_Achr7G07960_001	ath-miR157d,gma-miR156r,pta-miR156b,pta-miR156a,gma-miR156g,hbr-miR156,vvi-miR156h	Amino acid/polyamine transporter I
GSMUA_Achr7G07970_001	ama-miR396-3p	Protein kinase-like domain||Serine-threonine/tyrosine-protein kinase catalytic domain||Concanavalin A-like lectin/glucanase, subgroup||Protein kinase, catalytic domain||Serine/threonine-protein kinase, active site||Serine/threonine- / dual-specificity protein kinase, catalytic domain||Malectin-like carbohydrate-binding domain||Protein kinase, ATP binding site||Malectin
GSMUA_Achr7G08010_001	vvi-miR396b,aau-miR160,ppt-miR160g	RNA polymerase Rpb1, domain 4||RNA polymerase Rpb1, domain 3||RNA polymerase Rpb1, domain 1||RNA polymerase Rpb1, domain 5||RNA polymerase, N-terminal||RNA polymerase, alpha subunit||DNA-directed RNA pol I, largest subunit
GSMUA_Achr7G08260_001	gma-miR408d,ppt-miR408b,ata-miR408-3p	Serine/threonine- / dual-specificity protein kinase, catalytic domain||Protein kinase, ATP binding site||Protein kinase-like domain||Protein kinase, catalytic domain||Serine/threonine-protein kinase, active site
GSMUA_Achr7G08320_001	pta-miR156a,gma-miR156g,smo-miR396,pta-miR156b	Sel1-like||Tetratricopeptide-like helical
GSMUA_Achr7G08990_001	ath-miR156i	FAD-linked oxidase-like, C-terminal||Vanillyl-alcohol oxidase/Cytokinin dehydrogenase C-terminal domain||FAD-binding, type 2||FAD linked oxidase, N-terminal||CO dehydrogenase flavoprotein-like, FAD-binding, subdomain 2||Cytokinin dehydrogenase 1, FAD/cytokinin binding domain
GSMUA_Achr7G09080_001	ath-miR396a-5p,aly-miR845b-3p,vvi-miR396b,gma-miR396h	Helix-loop-helix domain||Basic helix-loop-helix (bHLH) transcription factors BEE-like, plant
GSMUA_Achr7G09120_001	hbr-miR156,osa-miR5083,mtr-miR156g-5p	WD40/YVTN repeat-like-containing domain||WD40 repeat||WD40-repeat-containing domain
GSMUA_Achr7G09310_001	osa-miR169n	Mitochondrial carrier domain||Mitochondrial substrate/solute carrier||Mitochondrial carrier protein
GSMUA_Achr7G09410_001	mes-miR535b	WD40 repeat, conserved site||WD40-repeat-containing domain||WD40/YVTN repeat-like-containing domain||WD40 repeat
GSMUA_Achr7G09580_001	vvi-miR156h	WD40 repeat||WD40/YVTN repeat-like-containing domain||Protein phosphatase 2A, regulatory subunit PR55||WD40-repeat-containing domain||WD40 repeat, conserved site||Protein phosphatase 2A, regulatory subunit PR55, conserved site
GSMUA_Achr7G09610_001	bra-miR408-5p	Fanconi Anaemia group E protein, C-terminal
GSMUA_Achr7G09840_001	pta-miR156a	Coatomer, WD associated region||Tetratricopeptide-like helical||WD40-repeat-containing domain||Coatomer beta' subunit||G-protein beta WD-40 repeat||WD40/YVTN repeat-like-containing domain||WD40 repeat
GSMUA_Achr7G10010_001	bdi-miR395p-3p	Ribosomal biogenesis regulatory protein
GSMUA_Achr7G10130_001	ath-miR156i	Protein of unknown function DUF3414
GSMUA_Achr7G10290_001	stu-miR530	Protein kinase-like domain||Serine/threonine-protein kinase, active site||Pleckstrin homology-like domain||Protein kinase, catalytic domain||Serine/threonine- / dual-specificity protein kinase, catalytic domain||AGC-kinase, C-terminal
GSMUA_Achr7G10760_001	ath-miR156i	DNA recombination/repair protein RecA/RadB, ATP-binding domain||Ribosomal protein S5 domain 2-type fold, subgroup||P-loop containing nucleoside triphosphate hydrolase||DNA repair protein RadA||Ribosomal protein S5 domain 2-type fold
GSMUA_Achr7G10890_001	ath-miR156i	Transmembrane protein TauE like
GSMUA_Achr7G11180_001	mes-miR535b	Tetratricopeptide repeat||Tetratricopeptide-like helical||Tetratricopeptide repeat-containing domain
GSMUA_Achr7G11300_001	vvi-miR156h	Endonuclease/exonuclease/phosphatase||Inositol polyphosphate-related phosphatase
GSMUA_Achr7G11320_001	stu-miR172c-3p	Serine/threonine- / dual-specificity protein kinase, catalytic domain||Myb domain||Protein kinase-like domain||Homeodomain-like||SANT/Myb domain||Serine/threonine-protein kinase, active site||Protein kinase, catalytic domain
GSMUA_Achr7G11380_001	aau-miR160	SM domain found in ataxin-2||Ataxin-2, C-terminal||LsmAD domain
GSMUA_Achr7G11490_001	vvi-miR156h	Protein of unknown function DUF3110
GSMUA_Achr7G11500_001	gma-miR164b,zma-miR164h-5p,osa-miR164e,ath-miR164c-5p	No apical meristem (NAM) protein
GSMUA_Achr7G11720_001	ath-miR394a	GroES-like||Alcohol dehydrogenase, zinc-type, conserved site||Alcohol dehydrogenase GroES-like||Alcohol dehydrogenase superfamily, zinc-type||Leucine-rich repeat||Leucine-rich repeat, typical subtype||NAD(P)-binding domain||Alcohol dehydrogenase, C-terminal
GSMUA_Achr7G11740_001	pab-miR3711	Cytochrome c oxidase, subunit VIb
GSMUA_Achr7G11980_001	ath-miR156g,osa-miR156l-5p,ath-miR156a-5p,cca-miR156b,ahy-miR156a	Protein of unknown function DUF4281
GSMUA_Achr7G12140_001	mdm-miR396a	Mechanosensitive ion channel MscS-like, plants/fungi||Like-Sm (LSM) domain||Mechanosensitive ion channel MscS
GSMUA_Achr7G12210_001	aly-miR172e-3p	Immunoglobulin-like fold||Immunoglobulin E-set
GSMUA_Achr7G12280_001	aly-miR845b-3p	Glucose/Sorbosone dehydrogenase||Soluble quinoprotein glucose/sorbosone dehydrogenase||Six-bladed beta-propeller, TolB-like
GSMUA_Achr7G12380_001	ptc-miR530a	K+ potassium transporter
GSMUA_Achr7G12600_001	osa-miR444f,osa-miR444a-3p.2	Concanavalin A-like lectin/glucanase, subgroup||Protein kinase-like domain||Protein kinase, catalytic domain||Serine/threonine-protein kinase, active site||Serine/threonine- / dual-specificity protein kinase, catalytic domain||Protein kinase, ATP binding site
GSMUA_Achr7G12610_001	osa-miR444a-3p.2,osa-miR444f	Transcription factor, MADS-box||Transcription factor, K-box
GSMUA_Achr7G12710_001	vvi-miR172a,aly-miR172e-3p,mes-miR172c	Protein kinase-like domain||Concanavalin A-like lectin/glucanase, subgroup||Protein kinase, catalytic domain||Malectin-like carbohydrate-binding domain||Protein kinase, ATP binding site||Leucine-rich repeat||Serine-threonine/tyrosine-protein kinase catalytic domain
GSMUA_Achr7G12970_001	ath-miR156i	Protein of unknown function DUF829, TMEM53||Alpha/Beta hydrolase fold
GSMUA_Achr7G13290_001	pab-miR3711,ghr-miR156c	DNA mismatch repair protein MutS, core||DNA mismatch repair protein MutS, N-terminal||DNA mismatch repair protein MutS-like, N-terminal||DNA mismatch repair protein MutS, C-terminal||DNA mismatch repair protein MutS, connector||P-loop containing nucleoside triphosphate hydrolase
GSMUA_Achr7G13310_001	stu-miR156f-5p,ghr-miR156c	DNA-binding WRKY
GSMUA_Achr7G13840_001	vvi-miR166a	NHL repeat||Six-bladed beta-propeller, TolB-like
GSMUA_Achr7G14090_001	aly-miR172e-3p	Isopropylmalate dehydrogenase-like domain||Isocitrate/isopropylmalate dehydrogenase, conserved site||Isocitrate dehydrogenase NADP-dependent
GSMUA_Achr7G14170_001	ath-miR172a,ath-miR172e-3p,vvi-miR172b,osa-miR172c,sbi-miR172b,ath-miR172c,cme-miR172f,aly-miR172e-3p,vvi-miR172a,stu-miR172c-3p	Nucleotide-sugar transporter
GSMUA_Achr7G14290_001	rgl-miR5139,gma-miR1511,cpa-miR8155	HSP20-like chaperone||CS-like domain||Tetratricopeptide repeat-containing domain||Tetratricopeptide-like helical||Tetratricopeptide repeat||SGS
GSMUA_Achr7G14640_001	mtr-miR171b	Helix-loop-helix domain||Transcription factor MYC/MYB N-terminal
GSMUA_Achr7G14970_001	pab-miR3711	Protein of unknown function DUF3411
GSMUA_Achr7G15150_001	sof-miR159c,mdm-miR159a,bdi-miR159a-3p	Zinc finger, Dof-type
GSMUA_Achr7G15220_001	osa-miR164c,ath-miR164c-5p,osa-miR164d,hci-miR164a,gma-miR164b,zma-miR164h-5p,ath-miR164a,osa-miR164e	NAD(P)-binding domain||NAD-dependent epimerase/dehydratase
GSMUA_Achr7G15270_001	zma-miR396g-3p,gma-miR396b-3p,ath-miR396b-3p,ptc-miR396e-3p	Longin-like domain||AP complex, mu/sigma subunit
GSMUA_Achr7G15470_001	ptc-miR319e,pta-miR319	Tetratricopeptide-like helical||Pentatricopeptide repeat
GSMUA_Achr7G15530_001	gma-miR396h	Zinc finger, PHD-type, conserved site||Zinc finger, PHD-finger||Zinc finger, FYVE/PHD-type||Protein of unknown function DUF3594||Zinc finger, RING/FYVE/PHD-type||Zinc finger, PHD-type
GSMUA_Achr7G15620_001	ath-miR156i	Pectinesterase, catalytic||Pectin lyase fold||Pectin lyase fold/virulence factor||Pectinesterase inhibitor
GSMUA_Achr7G15770_001	vvi-miR156h	Protein kinase-like domain||Protein kinase, catalytic domain||Serine/threonine-protein kinase, active site||Serine/threonine- / dual-specificity protein kinase, catalytic domain||Serine-threonine/tyrosine-protein kinase catalytic domain
GSMUA_Achr7G16080_001	vvi-miR156h	Glycosyl transferase, family 48||Vacuolar protein sorting-associate Vta1, N-terminal||1,3-beta-glucan synthase subunit FKS1-like, domain-1
GSMUA_Achr7G16110_001	zma-miR162-3p	NAD(P)-binding domain||NAD-dependent epimerase/dehydratase
GSMUA_Achr7G16250_001	ath-miR156g	Nucleotide sugar epimerase||NAD(P)-binding domain||NAD-dependent epimerase/dehydratase
GSMUA_Achr7G16340_001	rgl-miR5139,vvi-miR156h,gma-miR1511,cpa-miR8155,ppe-miR1511-3p	Diacylglycerol kinase, plant||Diacylglycerol kinase, accessory domain||Diacylglycerol kinase, catalytic domain||ATP-NAD kinase, PpnK-type
GSMUA_Achr7G16520_001	rgl-miR5139	Sec1-like protein||Sec1-like, domain 2
GSMUA_Achr7G16600_001	osa-miR5532	Tubby C-terminal-like domain||Scramblase
GSMUA_Achr7G16620_001	mtr-miR156g-5p	Leucine-rich repeat||Malectin||Concanavalin A-like lectin/glucanase, subgroup||Protein kinase-like domain
GSMUA_Achr7G17200_001	stu-miR156f-5p,cca-miR156b,zma-miR156k-5p	Leucine-rich repeat-containing N-terminal, type 2||Somatic embryogenesis receptor-like kinase||Leucine rich repeats (2 copies)
GSMUA_Achr7G17350_001	mtr-miR156g-5p,hbr-miR156	Uncharacterised protein family UPF0114
GSMUA_Achr7G17850_001	osa-miR408-3p,gma-miR408d,ata-miR408-3p,ppt-miR408b,ath-miR408-3p	mRNA capping enzyme, C-terminal||mRNA capping enzyme||Protein-tyrosine phosphatase-like||Nucleic acid-binding, OB-fold||Dual specificity phosphatase, catalytic domain||Protein-tyrosine phosphatase, active site||Protein-tyrosine/Dual-specificity phosphatase||Dual specificity phosphatase, subgroup, catalytic domain
GSMUA_Achr7G18190_001	osa-miR827	P-loop containing nucleoside triphosphate hydrolase||Kinesin, motor domain||Kinesin-like protein||Kinesin, motor region, conserved site
GSMUA_Achr7G18220_001	ata-miR395b-3p	Photosystem II PsbP, oxygen evolving complex||Mog1/PsbP, alpha/beta/alpha sandwich
GSMUA_Achr7G18540_001	osa-miR5083	Signal peptidase complex subunit 2
GSMUA_Achr7G18550_001	ath-miR858a,ath-miR858b	Homeodomain-like||SANT/Myb domain||Myb domain
GSMUA_Achr7G18560_001	ath-miR858b,ath-miR858a	Myb domain||Homeodomain-like||SANT/Myb domain
GSMUA_Achr7G18760_001	aly-miR157d-3p	Uncharacterised protein family Cys-rich
GSMUA_Achr7G18780_001	mdm-miR535d	Thioredoxin-like fold||Glutathione S-transferase, N-terminal||Glutathione S-transferase, C-terminal-like
GSMUA_Achr7G18880_001	ath-miR156i	Zeaxanthin epoxidase||SMAD/FHA domain||Forkhead-associated (FHA) domain||Monooxygenase, FAD-binding
GSMUA_Achr7G18990_001	ata-miR393-5p	Alkaline-phosphatase-like, core domain||Type I phosphodiesterase/nucleotide pyrophosphatase/phosphate transferase||Alkaline phosphatase-like, alpha/beta/alpha
GSMUA_Achr7G19080_001	htu-miR171a,osa-miR171b,aqc-miR171f	Actin cross-linking||Glycoside hydrolase, catalytic domain||Glycoside hydrolase, family 5||Glycoside hydrolase, superfamily||Glycoside hydrolase, family 5, conserved site||Fascin
GSMUA_Achr7G19330_001	vvi-miR156h,gma-miR156g	Aldehyde dehydrogenase, C-terminal||Aldehyde dehydrogenase, glutamic acid active site||Aldehyde dehydrogenase domain||Aldehyde/histidinol dehydrogenase||Aldehyde dehydrogenase, conserved site||Aldehyde dehydrogenase, N-terminal
GSMUA_Achr7G19370_001	aly-miR169h-3p	Peptidase M17, leucyl aminopeptidase, C-terminal||Peptidase M17, leucyl aminopeptidase, N-terminal||Peptidase M17, leucine aminopeptidase||Peptidase M17
GSMUA_Achr7G19520_001	vvi-miR172a,aly-miR172e-3p	Ribosomal protein L4/L1e||Ribosomal protein L4 domain||Ribosomal protein L4/L1e, bacterial-type
GSMUA_Achr7G19730_001	osa-miR5083	START-like domain||Lipid-binding START
GSMUA_Achr7G19760_001	pta-miR156a,pta-miR156b	Zinc finger, RING/FYVE/PHD-type||CBP/p300-type histone acetyltransferase domain||Zinc finger, ZZ-type||Zinc finger, FYVE/PHD-type||Histone H3-K56 acetyltransferase, RTT109||Zinc finger, PHD-type||Zinc finger, TAZ-type||Zinc finger, PHD-type, conserved site
GSMUA_Achr7G19820_001	ama-miR396-3p	Alpha/Beta hydrolase fold
GSMUA_Achr7G20020_001	osa-miR396c-3p	Zinc finger, RING/FYVE/PHD-type||Zinc finger, RING-type
GSMUA_Achr7G20210_001	stu-miR172c-3p	C2 calcium-dependent membrane targeting||Arf GTPase activating protein
GSMUA_Achr7G20310_001	aly-miR172e-3p	Peroxisomal targeting signal 1 receptor family||Tetratricopeptide repeat-containing domain||Tetratricopeptide repeat||Tetratricopeptide TPR2||Tetratricopeptide-like helical||Tetratricopeptide TPR-1
GSMUA_Achr7G20510_001	novel_23,pta-miR156a,gma-miR156g,ath-miR157a-5p,ath-miR157d,hbr-miR156,cca-miR156b,mtr-miR156g-5p,osa-miR156l-5p,gma-miR156r,ahy-miR156a,vvi-miR156h,ath-miR156i,stu-miR156f-5p,pta-miR156b,zma-miR529-5p,ghr-miR156c,ath-miR156g,zma-miR156k-5p,osa-miR156k,ath-miR156a-5p	Transcription factor, SBP-box
GSMUA_Achr7G20550_001	osa-miR530-5p,tcc-miR530a,ptc-miR530a	Phosphofructokinase domain||Pyrophosphate-dependent phosphofructokinase, alpha-helical||Pyrophosphate-dependent phosphofructokinase PfpB
GSMUA_Achr7G20560_001	osa-miR444f,osa-miR444a-3p.2	Na/K/Cl co-transporter superfamily||Amino acid permease domain
GSMUA_Achr7G20630_001	ata-miR395b-3p	Ankyrin repeat-containing domain
GSMUA_Achr7G20790_001	ghr-miR156c	Protein kinase, catalytic domain||Protein kinase-like domain
GSMUA_Achr7G20900_001	ghr-miR156c	Protein phosphatase 2C-like||Protein phosphatase 2C||Protein phosphatase 2C, manganese/magnesium aspartate binding site
GSMUA_Achr7G21150_001	osa-miR156k,vvi-miR156h,ath-miR156i,hbr-miR156,ahy-miR156a,gma-miR156g	Pentatricopeptide repeat||Tetratricopeptide-like helical
GSMUA_Achr7G21240_001	bdi-miR5179	Nuclear control of ATP synthase 2
GSMUA_Achr7G21360_001	ath-miR157d,pta-miR156b,pta-miR156a,gma-miR156g,hbr-miR156	Proteasome stabiliser ECM29||Proteasome component ECM29/Translational activator GCN1||Armadillo-like helical||Armadillo-type fold
GSMUA_Achr7G21380_001	ahy-miR156a,vvi-miR156h,ath-miR156i	Cyclin-like||Cyclin, N-terminal||Cyclin, C-terminal
GSMUA_Achr7G21390_001	mtr-miR172a	Protein-tyrosine phosphatase-like||Dual specificity phosphatase||Dual specificity phosphatase, catalytic domain||Dual specificity phosphatase, subgroup, catalytic domain||Protein-tyrosine phosphatase, active site||Protein-tyrosine/Dual-specificity phosphatase
GSMUA_Achr7G21560_001	pta-miR159a,ath-miR319c,bdi-miR159a-3p,osa-miR159c,pta-miR319,lus-miR159b,osa-miR159e,ath-miR159c,osa-miR159f,ptc-miR319e,gma-miR319q,aqc-miR159,pta-miR159c,ppt-miR319a,zma-miR159h-3p,ath-miR159a,mtr-miR319a-3p,ath-miR159b-3p,sof-miR159c,mdm-miR159a,osa-miR159d,osa-miR159a.1	Homeodomain-like
GSMUA_Achr7G22040_001	ppt-miR319a,pta-miR319	Thioredoxin-like fold||EGF-like calcium-binding||Protease-associated domain, PA||EGF-like calcium-binding, conserved site
GSMUA_Achr7G22120_001	gma-miR5368	K+ potassium transporter||Serine/threonine- / dual-specificity protein kinase, catalytic domain||Serine/threonine-protein kinase, active site||Protein kinase, catalytic domain||Protein kinase-like domain
GSMUA_Achr7G22660_001	ath-miR396a-5p,vvi-miR396b	ATPase, V0/A0 complex subunit a||V-type proton ATPase subunit a
GSMUA_Achr7G22940_001	ath-miR156g,ghr-miR156c,pta-miR156b,zma-miR529-5p,ath-miR156a-5p,osa-miR156k,zma-miR156k-5p,gma-miR156r,osa-miR156l-5p,mtr-miR156g-5p,stu-miR156f-5p,vvi-miR156h,ath-miR156i,ahy-miR156a,ath-miR157d,ath-miR157a-5p,cca-miR156b,hbr-miR156,gma-miR156g,pta-miR156a,novel_23	Transcription factor, SBP-box
GSMUA_Achr7G23110_001	ath-miR396a-3p,osa-miR396a-3p	BTB/POZ-like||BTB/POZ||BTB/POZ fold
GSMUA_Achr7G23380_001	ahy-miR156a,osa-miR156k,vvi-miR156h,ath-miR156i	Exostosin-like
GSMUA_Achr7G23460_001	zma-miR156k-5p,ath-miR156a-5p,ath-miR156g	ENTH/VHS||VHS||GAT||VHS subgroup
GSMUA_Achr7G23840_001	osa-miR164c	Trigger factor, ribosome-binding, bacterial
GSMUA_Achr7G23900_001	vvi-miR156h,ath-miR156i,osa-miR156k,ahy-miR156a,osa-miR827	Eukaryotic porin/Tom40||Porin, eukaryotic type||Porin domain
GSMUA_Achr7G24050_001	ath-miR157d	S-adenosyl-L-methionine-dependent methyltransferase-like||Methyltransferase type 11
GSMUA_Achr7G24100_001	ath-miR408-3p,gma-miR408d	Root hair defective 3 GTP-binding
GSMUA_Achr7G24140_001	bdi-miR395p-3p,aly-miR395i,gma-miR395d	3-hydroxyisobutyrate dehydrogenase-related, conserved site||NADP-dependent 3-hydroxyisobutyrate dehydrogenase, NAD-binding domain||Dehydrogenase, multihelical||6-phosphogluconate dehydrogenase, NADP-binding||6-phosphogluconate dehydrogenase, C-terminal-like||NAD(P)-binding domain
GSMUA_Achr7G24170_001	cca-miR156b,ath-miR156a-5p,stu-miR156f-5p,osa-miR156l-5p,ath-miR156g	C2H2 zinc finger protein, plant||Zinc finger, C2H2-like||Zinc finger C2H2-type/integrase DNA-binding domain||Histone-binding protein RBBP4||Zinc finger, C2H2
GSMUA_Achr7G24310_001	ath-miR156i	F-box domain, cyclin-like
GSMUA_Achr7G24820_001	gma-miR156g,pta-miR156b	PX-associated, sorting nexin 13||Phox homologous domain||Phox-associated domain||Sorting nexin, C-terminal
GSMUA_Achr7G24860_001	cca-miR396a-3p	Domain of unknown function DUF250
GSMUA_Achr7G25520_001	osa-miR5532	Saposin-like||Peptidase aspartic||Peptidase aspartic, active site||Saposin B||Saposin-like type B, 2||Saposin-like type B, 1||Peptidase A1
GSMUA_Achr7G25610_001	osa-miR390-3p	DNA glycosylase||HhH-GPD domain||Helix-turn-helix, base-excision DNA repair, C-terminal
GSMUA_Achr7G25660_001	ath-miR156i	Acireductone dioxygenase ARD family||RmlC-like cupin domain||1,2-dihydroxy-3-keto-5-methylthiopentene dioxygenase, eukaryotes||RmlC-like jelly roll fold
GSMUA_Achr7G25720_001	stu-miR156f-5p,ath-miR156a-5p	Terpenoid cyclases/protein prenyltransferase alpha-alpha toroid||Terpenoid synthase||Terpene synthase, metal-binding domain||Terpene synthase-like
GSMUA_Achr7G26130_001	pab-miR3711	Ribosomal protein S21
GSMUA_Achr7G26410_001	osa-miR444f,osa-miR444a-3p.2,osa-miR396g	Actin-binding FH2||Formin-like family, viridiplantae
GSMUA_Achr7G26430_001	ath-miR159c,ath-miR162a-3p,zma-miR162-3p,osa-miR159a.1,ath-miR159a,bdi-miR162,bdi-miR159a-3p,ath-miR159b-3p,lus-miR159b	Domain of unknown function DUF1336
GSMUA_Achr7G26460_001	bdi-miR159a-3p	Tetratricopeptide-like helical||Pentatricopeptide repeat
GSMUA_Achr7G26700_001	rgl-miR5139,cpa-miR8155	Transcription factor, MADS-box||Transcription factor, K-box
GSMUA_Achr7G26720_001	aau-miR160	Myosin II heavy chain-like
GSMUA_Achr7G26790_001	osa-miR172c,vvi-miR172a,vvi-miR172b,cme-miR172f,mes-miR172c	Serine-threonine/tyrosine-protein kinase catalytic domain||Serine/threonine- / dual-specificity protein kinase, catalytic domain||Protein kinase, ATP binding site||Protein kinase, catalytic domain||Serine/threonine-protein kinase, active site||Concanavalin A-like lectin/glucanase, subgroup||Protein kinase-like domain
GSMUA_Achr7G27020_001	atr-miR396a	Protein of unknown function DUF1517
GSMUA_Achr7G27130_001	vvi-miR172a,aly-miR172e-3p,stu-miR172c-3p,mes-miR172c,ath-miR172a,ath-miR172e-3p,vvi-miR172b,osa-miR172c,sbi-miR172b	Sodium/sulphate symporter
GSMUA_Achr7G27180_001	osa-miR159f,bdi-miR159a-3p	Zinc finger, RING/FYVE/PHD-type||DWNN domain
GSMUA_Achr7G27270_001	ath-miR157a-5p,hbr-miR156	BRCT domain||NLI interacting factor||HAD-like domain||FCP1-like phosphatase, phosphatase domain
GSMUA_Achr7G27310_001	osa-miR164d,ath-miR164c-5p,ath-miR164a,gma-miR164b	P-loop containing nucleoside triphosphate hydrolase
GSMUA_Achr7G27440_001	osa-miR156c-3p	Homeobox KN domain||POX||Homeodomain-like||Homeodomain
GSMUA_Achr7G27480_001	osa-miR396g,osa-miR396e-5p,atr-miR396a	Glutamine-Leucine-Glutamine, QLQ||WRC||Growth-regulating factor
GSMUA_Achr8G00520_001	ath-miR167c-5p,gma-miR172b-5p	Glycoside hydrolase, family 38, central domain||Glycoside hydrolase/deacetylase, beta/alpha-barrel||Glycosyl hydrolase family 38, C-terminal||Glycoside hydrolase, families 57/38, central domain||Glycosyl hydrolase, family 13, all-beta||Glycoside hydrolase 38/57, N-terminal domain||Glycoside hydrolase-type carbohydrate-binding||Glycoside hydrolase, family 38, core
GSMUA_Achr8G00620_001	zma-miR396g-3p	SWEET sugar transporter, plants
GSMUA_Achr8G00670_001	vvi-miR166a	Major facilitator superfamily domain||Nodulin-like
GSMUA_Achr8G00710_001	vvi-miR156h	Serine/threonine-protein kinase Rio1
GSMUA_Achr8G00800_001	osa-miR396g,atr-miR396a	Transcription factor, enhancer of yellow 2
GSMUA_Achr8G00830_001	mtr-miR156g-5p	Zinc finger, RING-type, conserved site||Zinc finger, RING/FYVE/PHD-type||Zinc finger, RING-type
GSMUA_Achr8G00940_001	osa-miR396f-5p	Protein kinase, catalytic domain||Serine/threonine-protein kinase, active site||Protein kinase-like domain||Serine/threonine- / dual-specificity protein kinase, catalytic domain
GSMUA_Achr8G01100_001	lus-miR172j	DNA repair protein Mre11||Metallophosphoesterase domain||Metallo-dependent phosphatase-like||Mre11, DNA-binding
GSMUA_Achr8G01200_001	ath-miR156i	Neurolysin/Thimet oligopeptidase, domain 2||Metallopeptidase, catalytic domain||Peptidase M3A/M3B
GSMUA_Achr8G01270_001	osa-miR530-5p,pab-miR3711	Actin-related protein 3||Actin-like
GSMUA_Achr8G01450_001	gma-miR164b,ath-miR164c-5p	General substrate transporter||Sugar transporter, conserved site||Major facilitator superfamily domain||Sugar/inositol transporter
GSMUA_Achr8G01590_001	osa-miR5083	Homeodomain||Homeodomain-like
GSMUA_Achr8G01750_001	ata-miR395b-3p,ahy-miR156a,hbr-miR156	Zinc finger, CW-type||DNA-binding pseudobarrel domain||B3 DNA binding domain
GSMUA_Achr8G01830_001	ath-miR156i,vvi-miR156h,osa-miR156k,ahy-miR156a	N-acetyltransferase B complex, non-catalytic subunit||Tetratricopeptide-like helical
GSMUA_Achr8G02070_001	ath-miR166a-3p,osa-miR166m,zma-miR166h-3p,vvi-miR166a,mtr-miR166b,osa-miR166g-3p,ptc-miR166n,cme-miR166i	Thiamin diphosphate-binding fold||Dehydrogenase, E1 component||Transketolase-like, pyrimidine-binding domain||2-oxoglutarate dehydrogenase, E1 component
GSMUA_Achr8G02210_001	ath-miR159b-3p	Vacuolar import/degradation protein Vid24
GSMUA_Achr8G02300_001	aly-miR169h-3p	Amino acid transporter, transmembrane
GSMUA_Achr8G02670_001	osa-miR395c	Alpha/beta hydrolase fold-1||Alpha/beta hydrolase, N-terminal||Alpha/Beta hydrolase fold
GSMUA_Achr8G02710_001	ath-miR156i	Protein of unknown function DUF4535
GSMUA_Achr8G02750_001	ath-miR156i	Fatty acid desaturase, type 1||Protein of unknown function DUF3474
GSMUA_Achr8G02810_001	ath-miR156i	Protein of unknown function DUF827, plant
GSMUA_Achr8G03000_001	vvi-miR156h,osa-miR156k,ath-miR156i,ahy-miR156a	Multi antimicrobial extrusion protein
GSMUA_Achr8G03140_001	lus-miR172j	Tudor-like, plant||Ribose 5-phosphate isomerase, type A||Agenet-like domain||Ribose-5-phosphate isomerase, type A, subgroup||EMSY N-terminal
GSMUA_Achr8G03300_001	ath-miR397a	Survival protein SurE-like phosphatase/nucleotidase||Survival protein SurE
GSMUA_Achr8G03710_001	mdm-miR396a,vvi-miR396b,vvi-miR396a	Inositol monophosphatase||Inositol monophosphatase, metal-binding site
GSMUA_Achr8G03730_001	pta-miR156b,ath-miR157d	Photosystem II Psp29, biogenesis
GSMUA_Achr8G03820_001	ahy-miR156a,osa-miR156k,ath-miR156i	Protein kinase-like domain||Concanavalin A-like lectin/glucanase, subgroup||Protein kinase, catalytic domain||Protein kinase, ATP binding site||Malectin-like carbohydrate-binding domain||Serine-threonine/tyrosine-protein kinase catalytic domain||Leucine-rich repeat-containing N-terminal, type 2
GSMUA_Achr8G04060_001	ath-miR156i	Cytokinin riboside 5'-monophosphate phosphoribohydrolase LOG||LOG family
GSMUA_Achr8G04100_001	stu-miR172c-3p	Putative S-adenosyl-L-methionine-dependent methyltransferase MidA||S-adenosyl-L-methionine-dependent methyltransferase-like
GSMUA_Achr8G04120_001	ath-miR156i	TAFII55 protein, conserved region
GSMUA_Achr8G04280_001	lus-miR172j	Phox/Bem1p||Plant regulator RWP-RK
GSMUA_Achr8G04590_001	osa-miR166b-5p,osa-miR166d-5p	Protein kinase-like domain||Protein kinase, catalytic domain||Serine/threonine-protein kinase, active site||Serine/threonine- / dual-specificity protein kinase, catalytic domain||Protein kinase, ATP binding site
GSMUA_Achr8G04610_001	pta-miR319,mtr-miR319a-3p	Flavodoxin/nitric oxide synthase||Flavoprotein-like||NADPH-dependent FMN reductase||Flavoprotein WrbA
GSMUA_Achr8G04970_001	osa-miR396f-5p,osa-miR396e-5p,osa-miR396g,atr-miR396a	Growth-regulating factor||WRC||Glutamine-Leucine-Glutamine, QLQ
GSMUA_Achr8G05010_001	vvi-miR172a	Monooxygenase, FAD-binding
GSMUA_Achr8G05030_001	vvi-miR172a	FAD dependent oxidoreductase
GSMUA_Achr8G05060_001	vvi-miR172a	FAD dependent oxidoreductase
GSMUA_Achr8G05080_001	vvi-miR172a	Squalene epoxidase
GSMUA_Achr8G05220_001	ath-miR159c,osa-miR530-5p,mdm-miR396a,gma-miR396h,ptc-miR530a,lus-miR159b	Protein kinase, catalytic domain||Protein kinase-like domain||Concanavalin A-like lectin/glucanase, subgroup||Serine-threonine/tyrosine-protein kinase catalytic domain||Leucine-rich repeat, typical subtype||Leucine-rich repeat
GSMUA_Achr8G05440_001	gma-miR408d,ata-miR408-3p,ppt-miR408b	Metalloenzyme, LuxS/M16 peptidase-like, metal-binding||Peptidase M16, core||Peptidase M16, C-terminal||Peptidase M16, N-terminal||Peptidase M16, zinc-binding site
GSMUA_Achr8G05490_001	ath-miR156i	BTB/POZ||BTB/POZ-like||Domain of unknown function DUF3420||BTB/POZ fold||Ankyrin repeat||Ankyrin repeat-containing domain||NPR1/NIM1-like, C-terminal
GSMUA_Achr8G05520_001	ath-miR858a	Survival protein SurE-like phosphatase/nucleotidase||Survival protein SurE
GSMUA_Achr8G05680_001	osa-miR159a.1,ppt-miR319a,aqc-miR159,osa-miR159f,lus-miR159b,pta-miR319,bdi-miR159a-3p,ath-miR159b-3p,mtr-miR319a-3p,ath-miR159a,pta-miR159a	Cyclophilin-type peptidyl-prolyl cis-trans isomerase||Cyclophilin-like domain||Cyclophilin-like peptidyl-prolyl cis-trans isomerase domain||Cyclophilin-type peptidyl-prolyl cis-trans isomerase, conserved site
GSMUA_Achr8G05730_001	zma-miR156e-3p	Homeodomain-like
GSMUA_Achr8G05790_001	pta-miR319,mtr-miR319a-3p	VQ||Calcium-binding EF-hand||EF-hand-like domain||EF-Hand 1, calcium-binding site
GSMUA_Achr8G05890_001	bra-miR408-5p	Cytochrome P450||Cytochrome P450, conserved site||Cytochrome P450, E-class, group I
GSMUA_Achr8G05950_001	gma-miR156g	Methyl-CpG DNA binding||Zinc finger, CW-type||DNA-binding, integrase-type
GSMUA_Achr8G06040_001	ath-miR397a	P-loop containing nucleoside triphosphate hydrolase||Protein synthesis factor, GTP-binding||Tr-type G domain, conserved site||Translation elongation factor EFTu/EF1A, C-terminal||Small GTP-binding protein domain||Translation elongation/initiation factor/Ribosomal, beta-barrel||Translation elongation factor EFTu/EF1A, bacterial/organelle||Translation elongation factor EFTu/EF1A, domain 2||Translat…
GSMUA_Achr8G06350_001	gma-miR172b-5p	Serine/threonine- / dual-specificity protein kinase, catalytic domain||Serine-threonine/tyrosine-protein kinase catalytic domain||Protein kinase-like domain||Protein kinase, catalytic domain||Serine/threonine-protein kinase, active site||PAS domain
GSMUA_Achr8G06360_001	osa-miR827	Ferroporti-1||Major facilitator superfamily domain
GSMUA_Achr8G06590_001	gma-miR408d	Metallo-dependent phosphatase-like||Serine/threonine-specific protein phosphatase/bis(5-nucleosyl)-tetraphosphatase||Metallophosphoesterase domain
GSMUA_Achr8G06620_001	bdi-miR845	GDP-fucose protein O-fucosyltransferase
GSMUA_Achr8G06790_001	vvi-miR167c,bna-miR167d	Na+/H+ exchanger||Cation/H+ exchanger||Na+/H+ exchanger NHX -type, plants||Cation/H+ exchanger, CPA1 family
GSMUA_Achr8G06840_001	bdi-miR845,ghr-miR156c,aly-miR845b-3p	P-loop containing nucleoside triphosphate hydrolase||Helicase, superfamily 1/2, ATP-binding domain||Helicase, C-terminal||Snf2 ATP coupling domain||SNF2-related
GSMUA_Achr8G07020_001	pta-miR156b	Aminotransferase, class V/Cysteine desulfurase||Pyridoxal phosphate-dependent transferase, major domain||Molybdenum cofactor sulfurase, C-terminal||Pyruvate kinase-like, insert domain||Pyridoxal phosphate-dependent transferase, major region, subdomain 1||MOSC, N-terminal beta barrel||Pyridoxal phosphate-dependent transferase, major region, subdomain 2
GSMUA_Achr8G07040_001	mtr-miR156g-5p,ath-miR157a-5p,ath-miR157d,gma-miR156r,ahy-miR156a,hbr-miR156	Concanavalin A-like lectin/glucanase, subgroup||Serine/threonine-protein kinase, active site||Protein kinase, catalytic domain||Serine/threonine- / dual-specificity protein kinase, catalytic domain||Malectin||Protein kinase-like domain||Leucine-rich repeat||Serine-threonine/tyrosine-protein kinase catalytic domain
GSMUA_Achr8G07080_001	ppe-miR396a,mdm-miR396a,ath-miR396b-5p	Tetratricopeptide-like helical||Pentatricopeptide repeat
GSMUA_Achr8G07310_001	ath-miR156i	Lipid-binding START||START-like domain||Homeodomain||Homeodomain-like
GSMUA_Achr8G07320_001	lus-miR172j,gma-miR172b-5p	5'-3' exoribonuclease||Zinc finger, CCHC-type||5'-3' exoribonuclease 2||Putative 5-3 exonuclease
GSMUA_Achr8G07630_001	ata-miR408-3p,ppt-miR408b,gma-miR408d,osa-miR408-3p	Myb-like domain
GSMUA_Achr8G07650_001	atr-miR396a,osa-miR396g,osa-miR396e-5p,osa-miR396f-5p	Growth-regulating factor||WRC
GSMUA_Achr8G07740_001	ppt-miR160g	Basic-leucine zipper domain||Protein ABSCISIC ACID-INSENSITIVE 5
GSMUA_Achr8G07760_001	ath-miR156i	Sec23/Sec24, helical domain||Zinc finger, Sec23/Sec24-type||von Willebrand factor, type A||Sec23/Sec24, trunk domain
GSMUA_Achr8G07960_001	osa-miR156c-3p	Cellulose synthase, RING-type zinc finger||Zinc finger, RING-type||Cellulose synthase||Zinc finger, RING/FYVE/PHD-type||Nucleotide-diphospho-sugar transferases
GSMUA_Achr8G08280_001	pta-miR156b	Magnesium transporter NIPA
GSMUA_Achr8G08410_001	ata-miR395b-3p	Proton-dependent oligopeptide transporter family||Major facilitator superfamily domain
GSMUA_Achr8G08440_001	vvi-miR156h	RNA recognition motif domain||Nucleotide-binding, alpha-beta plait
GSMUA_Achr8G08520_001	osa-miR156k,ahy-miR156a	Suppressor of forked||Tetratricopeptide-like helical||RNA-processing protein, HAT helix||RNA recognition motif domain||Nucleotide-binding, alpha-beta plait
GSMUA_Achr8G08640_001	atr-miR396a,osa-miR396g	Magnesium transporter NIPA||Uncharacterised protein family UPF0016
GSMUA_Achr8G08790_001	bra-miR408-5p	NAD-dependent epimerase/dehydratase||NAD(P)-binding domain||Nucleotide sugar epimerase
GSMUA_Achr8G09010_001	stu-miR530,osa-miR530-5p,ptc-miR530a,tcc-miR530a	Tetratricopeptide repeat-containing domain||Tetratricopeptide TPR-1||Tetratricopeptide-like helical||Tetratricopeptide TPR2||Tetratricopeptide repeat
GSMUA_Achr8G09100_001	vvi-miR172a	Protein of unknown function DUF914, eukaryotic
GSMUA_Achr8G09110_001	ath-miR156i	AP2-like ethylene-responsive transcription factor||DNA-binding, integrase-type||AP2/ERF domain
GSMUA_Achr8G09130_001	ptc-miR396g-5p,ptc-miR396f,smo-miR396	Stress up-regulated Nod 19
GSMUA_Achr8G09300_001	smo-miR396,ptc-miR396f	Tetratricopeptide-like helical||Plant specific mitochondrial import receptor subunit TOM20
GSMUA_Achr8G09500_001	ptc-miR396e-3p	R3H-associated N-terminal domain||Single-stranded nucleic acid binding R3H
GSMUA_Achr8G09740_001	gma-miR172b-5p	Zinc finger, FYVE/PHD-type||Zinc finger, RING/FYVE/PHD-type||DDT domain||Zinc finger, PHD-type, conserved site||Zinc finger, PHD-finger||DDT domain superfamily||DDT domain, subgroup||Zinc finger, PHD-type
GSMUA_Achr8G09780_001	htu-miR171a	Coactivator CBP, KIX
GSMUA_Achr8G10090_001	gma-miR156g,osa-miR156k,vvi-miR156h,ath-miR156i,ahy-miR156a	ATPase, AAA-type, conserved site||AAA+ ATPase domain||ATPase, AAA-type, core||P-loop containing nucleoside triphosphate hydrolase||SMAD/FHA domain||Forkhead-associated (FHA) domain
GSMUA_Achr8G10410_001	ath-miR156i	Protein dehydration-induced 19, C-terminal
GSMUA_Achr8G10620_001	gma-miR172b-5p	Succinyl-CoA ligase, alpha subunit||Succinyl-CoA synthetase-like||Citrate synthase-like||Citrate synthase-like, small alpha subdomain||NAD(P)-binding domain||ATP-citrate lyase/succinyl-CoA ligase, active site||Citrate synthase-like, large alpha subdomain||ATP-citrate lyase/succinyl-CoA ligase||Succinyl-CoA synthetase, beta subunit, conserved site||Citrate synthase-like, core
GSMUA_Achr8G10780_001	aqc-miR167	AMP-dependent synthetase/ligase||AMP-binding, conserved site
GSMUA_Achr8G10840_001	atr-miR397a	Zinc finger, C2H2-like||Zinc finger, C2H2
GSMUA_Achr8G10970_001	hbr-miR156	Alpha/Beta hydrolase fold||Palmitoyl-protein thioesterase 1||Palmitoyl protein thioesterase
GSMUA_Achr8G11070_001	stu-miR530	Helix-loop-helix domain||Zinc finger, C2H2-like||Basic helix-loop-helix (bHLH) transcription factors ALC-like, plant||Zinc finger, C2H2
GSMUA_Achr8G11120_001	zma-miR169d	Major sperm protein||PapD-like||Vesicle-associated membrane protein
GSMUA_Achr8G11160_001	gma-miR171n,sly-miR171d,osa-miR171b,aqc-miR171f,gma-miR171a,ath-miR171b-3p,smo-miR171b,vvi-miR171f,mtr-miR171b,htu-miR171a,osa-miR171i-3p,ppt-miR171b,ptc-miR171c,ath-miR171a-3p,ctr-miR171,gma-miR171m,mtr-miR171c,ppt-miR171a,stu-miR171b-3p,ptc-miR171k,zma-miR171a-3p,zma-miR171b-3p	Transcription factor GRAS
GSMUA_Achr8G11320_001	ath-miR395a,tae-miR395b	Mlo-related protein
GSMUA_Achr8G11460_001	osa-miR5532	Acyl-CoA thioesterase||HotDog domain
GSMUA_Achr8G12030_001	htu-miR171a,mtr-miR171c,aqc-miR171f	Phospholipase D family||C2 calcium-dependent membrane targeting||Phospholipase D, plant||Phospholipase D, C-terminal||Phospholipase D/Transphosphatidylase
GSMUA_Achr8G12060_001	osa-miR396e-5p,osa-miR396g	Growth-regulating factor||Glutamine-Leucine-Glutamine, QLQ||WRC
GSMUA_Achr8G12320_001	gma-miR396f	Non-haem dioxygenase N-terminal domain||Isopenicillin N synthase-like||Oxoglutarate/iron-dependent dioxygenase
GSMUA_Achr8G12350_001	zma-miR162-3p,ath-miR162a-3p,cln-miR162,mes-miR172c,bdi-miR162,vvi-miR172b	Double-stranded RNA-binding-like||DNA/RNA helicase, DEAD/DEAH box type, N-terminal||Helicase, superfamily 1/2, ATP-binding domain||P-loop containing nucleoside triphosphate hydrolase||Ribonuclease III domain||Dicer double-stranded RNA-binding fold||Helicase, C-terminal||Argonaute/Dicer protein, PAZ
GSMUA_Achr8G12530_001	gma-miR172b-5p	Tetratricopeptide repeat-containing domain||Tetratricopeptide TPR2||Tetratricopeptide repeat||Tetratricopeptide-like helical
GSMUA_Achr8G12560_001	mes-miR397,nta-miR397	Zinc finger, C3HC4 RING-type||Zinc finger, RING/FYVE/PHD-type||Zinc finger, RING-type||Zinc finger, PHD-type||BRCA1-associated||Zinc finger, RING-type, conserved site||BRCT domain
GSMUA_Achr8G12780_001	gma-miR156g,pta-miR156a,ath-miR156i,vvi-miR156h,ahy-miR156a,gma-miR156r,mtr-miR156g-5p,hbr-miR156,ath-miR157d,ath-miR157a-5p,pta-miR156b	P-loop containing nucleoside triphosphate hydrolase||UvrABC system subunit C, N-terminal||DNA mismatch repair protein MutS, C-terminal
GSMUA_Achr8G12970_001	osa-miR395o,osa-miR395b,bdi-miR395p-3p,tae-miR395b,aly-miR395i,gma-miR395d,osa-miR395c	Helicase, superfamily 1/2, ATP-binding domain||Helicase, C-terminal||DNA/RNA helicase, DEAD/DEAH box type, N-terminal||RNA helicase, ATP-dependent, DEAD-box, conserved site||P-loop containing nucleoside triphosphate hydrolase||RNA helicase, DEAD-box type, Q motif
GSMUA_Achr8G13000_001	pab-miR3711	Ubiquitin-related domain||Ubiquitin
GSMUA_Achr8G13110_001	ghr-miR156c	Protein of unknown function DUF3353
GSMUA_Achr8G13260_001	cpa-miR8155	Protein kinase-like domain||Serine/threonine-protein kinase, active site||Protein kinase, catalytic domain||Protein kinase, ATP binding site||Serine/threonine- / dual-specificity protein kinase, catalytic domain||Serine-threonine/tyrosine-protein kinase catalytic domain||Phox/Bem1p
GSMUA_Achr8G13360_001	ath-miR156i	Catalase-like domain||Catalase active site||Catalase haem-binding site||Catalase core domain||Catalase, mono-functional, haem-containing||Catalase immune-responsive domain||Catalase, mono-functional, haem-containing, clades 1 and 3
GSMUA_Achr8G13500_001	aly-miR845b-3p,bdi-miR845	Callose synthase||1,3-beta-glucan synthase subunit FKS1-like, domain-1||Vacuolar protein sorting-associate Vta1, N-terminal
GSMUA_Achr8G13620_001	ath-miR167a-5p,aqc-miR167,bna-miR167d,ath-miR167c-5p	Phox/Bem1p||Auxin response factor||AUX/IAA protein
GSMUA_Achr8G13650_001	cpa-miR8155,aly-miR845b-3p	Domain of unknown function DUF1084
GSMUA_Achr8G13660_001	aly-miR169h-3p	Leucine-rich repeat, ribonuclease inhibitor subtype||WPP domain
GSMUA_Achr8G13750_001	bra-miR408-5p	Protein kinase, catalytic domain||Concanavalin A-like lectin/glucanase, subgroup||Protein kinase-like domain||Anticodon-binding||Brix domain||Serine/threonine- / dual-specificity protein kinase, catalytic domain
GSMUA_Achr8G13880_001	mes-miR535a,ppt-miR535a	Protein of unknown function DUF639
GSMUA_Achr8G14190_001	ath-miR156i	Homeodomain-like||SANT/Myb domain||Myb domain
GSMUA_Achr8G14460_001	pta-miR156b	Conserved oligomeric Golgi complex, subunit 6
GSMUA_Achr8G14540_001	ath-miR858a,ath-miR858b	SANT/Myb domain||Homeodomain-like||Myb domain
GSMUA_Achr8G15120_001	aly-miR172e-3p	Mannose-binding lectin
GSMUA_Achr8G15130_001	aly-miR172e-3p	Mannose-binding lectin
GSMUA_Achr8G15140_001	aly-miR172e-3p	Mannose-binding lectin
GSMUA_Achr8G15420_001	zma-miR171b-3p	Pentatricopeptide repeat||Tetratricopeptide-like helical
GSMUA_Achr8G15520_001	bdi-miR845	Copper amine oxidase||Copper amine oxidase, C-terminal
GSMUA_Achr8G15930_001	pab-miR3711	Tetraacyldisaccharide 4'-kinase
GSMUA_Achr8G16380_001	sly-miR171d	PNPase/RNase PH domain||Ribosomal protein S5 domain 2-type fold||Exoribonuclease, phosphorolytic domain 1||Exoribonuclease, phosphorolytic domain 2
GSMUA_Achr8G16440_001	vvi-miR156h	NAD(P)-binding domain||Molybdenum cofactor biosynthesis, MoeB||D-isomer specific 2-hydroxyacid dehydrogenase, NAD-binding domain conserved site 1||UBA/THIF-type NAD/FAD binding fold
GSMUA_Achr8G16590_001	osa-miR5083	Chaperonin TCP-1, conserved site||T-complex protein 1, eta subunit||GroEL-like equatorial domain||Chaperonin Cpn60/TCP-1||GroEL-like apical domain||TCP-1-like chaperonin intermediate domain||Chaperone, tailless complex polypeptide 1
GSMUA_Achr8G16680_001	aly-miR169h-3p	CTLH/CRA C-terminal to LisH motif domain||CRA domain||CTLH, C-terminal LisH motif||LisH dimerisation motif
GSMUA_Achr8G16690_001	gma-miR169v,ptc-miR169s,ath-miR169h,ath-miR169b-5p,osa-miR169e,ath-miR169a-5p,bdi-miR169m	Protein kinase, ATP binding site||Serine/threonine- / dual-specificity protein kinase, catalytic domain||Serine/threonine-protein kinase, active site||Protein kinase, catalytic domain||Protein kinase-like domain
GSMUA_Achr8G16860_001	stu-miR172c-3p,sbi-miR172b,ath-miR172e-3p	Actin-like||Actin-related protein 4 (Arp4)
GSMUA_Achr8G17110_001	aly-miR169h-3p	Magnesium chelatase, ATPase subunit D||von Willebrand factor, type A
GSMUA_Achr8G17120_001	bdi-miR845	Calcium-binding EF-hand||EF-Hand 1, calcium-binding site||EF-hand-like domain
GSMUA_Achr8G17190_001	smo-miR171b,zma-miR171b-3p,ath-miR171b-3p,bdi-miR845	Zinc finger, UBP-type||Peptidase C19, ubiquitin carboxyl-terminal hydrolase 2||Peptidase C19, ubiquitin carboxyl-terminal hydrolase 2, conserved site||Ubiquitin carboxyl-terminal hydrolase-like domain||Zinc finger, RING/FYVE/PHD-type
GSMUA_Achr8G17220_001	mtr-miR395h,mtr-miR395a,tae-miR395b	Alpha/beta hydrolase fold-1||Alpha/Beta hydrolase fold
GSMUA_Achr8G17260_001	gma-miR164b,ath-miR164a	Armadillo-type fold||Armadillo-like helical||Pumilio RNA-binding repeat
GSMUA_Achr8G17640_001	bra-miR408-5p	Zinc finger, RING-type, conserved site||Zinc finger, C2H2||Zinc finger, C6HC-type||DNA/RNA helicase, ATP-dependent, DEAH-box type, conserved site||Zinc finger, C3HC4 RING-type||Helicase, C-terminal||P-loop containing nucleoside triphosphate hydrolase||Zinc finger, RING/FYVE/PHD-type||Helicase, superfamily 1/2, ATP-binding domain||Domain of unknown function DUF1605||Zinc finger, RING-type||Helicas…
GSMUA_Achr8G18050_001	gma-miR166m,cpa-miR166e	JAB1/Mov34/MPN/PAD-1
GSMUA_Achr8G18090_001	aly-miR845b-3p	Small GTPase superfamily, Rho type||Small GTPase superfamily, Ras type||Small GTP-binding protein domain||Small GTPase superfamily, Rab type||Small GTPase superfamily||Ran GTPase||P-loop containing nucleoside triphosphate hydrolase
GSMUA_Achr8G18100_001	gma-miR169v,ath-miR169h,osa-miR169e,bdi-miR169m	Ribosomal protein S6e, conserved site||Ribosomal protein S6e||Ribosomal protein S6, eukaryotic
GSMUA_Achr8G18260_001	cpa-miR8155,ppe-miR1511-3p,rgl-miR5139	DDT domain, subgroup||DNA-binding pseudobarrel domain||AP2/ERF domain||DNA-binding, integrase-type||Zinc-finger domain of monoamine-oxidase A repressor R1||DDT domain superfamily||B3 DNA binding domain
GSMUA_Achr8G18460_001	ath-miR858b,ath-miR858a	Myb domain||Homeodomain-like||SANT/Myb domain
GSMUA_Achr8G18490_001	smo-miR396,ptc-miR396f,ptc-miR396g-5p	Phosphoribosyltransferase domain||Adenine phosphoribosyl transferase||Phosphoribosyltransferase-like
GSMUA_Achr8G18550_001	aly-miR172e-3p,vvi-miR172a,gma-miR172d,cme-miR172f,stu-miR172c-3p,mtr-miR172a,ath-miR172e-3p,vvi-miR172b,mes-miR172c,ath-miR172a,sbi-miR172b,ath-miR172c,osa-miR172c	DNA-binding, integrase-type||AP2-like ethylene-responsive transcription factor||AP2/ERF domain
GSMUA_Achr8G18820_001	ppe-miR396a,vvi-miR396b	Tetrapyrrole biosynthesis, glutamyl-tRNA reductase, dimerisation domain||Tetrapyrrole biosynthesis, glutamyl-tRNA reductase||NAD(P)-binding domain||Quinate/shikimate 5-dehydrogenase/glutamyl-tRNA reductase||Tetrapyrrole biosynthesis, glutamyl-tRNA reductase, conserved site||Tetrapyrrole biosynthesis, glutamyl-tRNA reductase, N-terminal
GSMUA_Achr8G18880_001	zma-miR169d	Tryptophan/tyrosine permease
GSMUA_Achr8G18930_001	ptc-miR160h,csi-miR160,osa-miR160e-5p,ppt-miR160g,ppt-miR160b,gma-miR160b,osa-miR160f-5p,ath-miR160a-5p	Auxin response factor||Phox/Bem1p||B3 DNA binding domain||AUX/IAA protein||DNA-binding pseudobarrel domain
GSMUA_Achr8G19420_001	gma-miR1511	Domain of unknown function DUF1981, SEC7 associated||Armadillo-type fold||SEC7-like, alpha orthogonal bundle||Armadillo-like helical||SEC7-like
GSMUA_Achr8G19680_001	bra-miR408-5p	ABI family
GSMUA_Achr8G19730_001	bdi-miR845,ppe-miR1511-3p,rgl-miR5139	Protein kinase-like domain||Serine/threonine-protein kinase, active site||Protein kinase, catalytic domain||Protein kinase, ATP binding site||Serine/threonine- / dual-specificity protein kinase, catalytic domain
GSMUA_Achr8G19970_001	rgl-miR5139,cpa-miR8155	Lipase, GDSL||Esterase, SGNH hydrolase-type
GSMUA_Achr8G20120_001	lus-miR172j	ATP-grasp fold, subdomain 1||ATP-grasp fold, ATP-dependent carboxylate-amine ligase-type||Pre-ATP-grasp fold
GSMUA_Achr8G20150_001	pta-miR156a,pta-miR156b	Homeodomain-like||SANT/Myb domain||Myb domain, plants||Myb domain
GSMUA_Achr8G20460_001	stu-miR172c-3p	CRC domain||Lin-54 family
GSMUA_Achr8G20600_001	gma-miR172b-5p	Tryptophan synthase, alpha chain||Aldolase-type TIM barrel||Ribulose-phosphate binding barrel||Tryptophan synthase, alpha chain, active site
GSMUA_Achr8G20780_001	pab-miR397,mes-miR397,atr-miR397b,osa-miR397b,sly-miR397,ptc-miR397b,hvu-miR397a,atr-miR397a,ath-miR397a,nta-miR397	Multicopper oxidase, type 3||Cupredoxin||Multicopper oxidase, type 1||Multicopper oxidase, type 2||Multicopper oxidase, copper-binding site
GSMUA_Achr8G20870_001	aly-miR169h-3p	NAD-dependent epimerase/dehydratase||NAD(P)-binding domain
GSMUA_Achr8G21030_001	stu-miR172c-3p,cme-miR172f,gma-miR172d,vvi-miR172a,aly-miR172e-3p,osa-miR172c,ath-miR172c,sbi-miR172b,ath-miR172a,mes-miR172c,vvi-miR172b,ath-miR172e-3p,mtr-miR172a	DNA-binding, integrase-type||AP2-like ethylene-responsive transcription factor||AP2/ERF domain
GSMUA_Achr8G21160_001	bdi-miR845	Anaphase-promoting complex subunit 1
GSMUA_Achr8G21220_001	gma-miR168b	START-like domain
GSMUA_Achr8G21350_001	osa-miR5083	Manganese/iron superoxide dismutase||Manganese/iron superoxide dismutase, binding site||Manganese/iron superoxide dismutase, C-terminal||Manganese/iron superoxide dismutase, N-terminal
GSMUA_Achr8G21510_001	osa-miR528-5p	HAD-like domain||ATPase, P-type, K/Mg/Cd/Cu/Zn/Na/Ca/Na/H-transporter||Phospholipid-transporting P-type ATPase||ATPase, P-type, phospholipid-translocating, flippase||ATPase, P-type phosphorylation site||ATPase, P-type, ATPase-associated domain||ATPase, P-type, cytoplasmic domain N
GSMUA_Achr8G21600_001	ahy-miR156a,vvi-miR156h,ath-miR156i,osa-miR156k	Immunoglobulin E-set||SNF1-related protein kinase regulatory subunit beta-1||5-AMP-activated protein kinase, beta subunit, interaction domain
GSMUA_Achr8G21720_001	osa-miR444a-3p.2	Major facilitator superfamily domain||Proton-dependent oligopeptide transporter family
GSMUA_Achr8G21840_001	bdi-miR395p-3p,osa-miR395c	Molybdenum cofactor biosynthesis, MoeB||UBA/THIF-type NAD/FAD binding fold||Ubiquitin activating enzyme, alpha domain||Ubiquitin-activating enzyme, E1, active site||NAD(P)-binding domain||Ubiquitin-activating enzyme repeat||NEDD8-activating enzyme E1 catalytic subunit||Ubiquitin-activating enzyme||E2 binding
GSMUA_Achr8G21990_001	vvi-miR156h	PapD-like||Major sperm protein||Vesicle-associated membrane protein
GSMUA_Achr8G22290_001	gma-miR5368	Armadillo-type fold||Importin-alpha, importin-beta-binding domain||Importin subunit alpha||Armadillo||Armadillo-like helical
GSMUA_Achr8G22370_001	hbr-miR156	Domain of unknown function DUF4378
GSMUA_Achr8G22450_001	ahy-miR156a,ghr-miR156c	Glycoside hydrolase, family 17||Glycoside hydrolase, superfamily||Glycoside hydrolase, catalytic domain
GSMUA_Achr8G22590_001	gma-miR396h	Phosphofructokinase domain||Phosphofructokinase||Pyrophosphate-dependent phosphofructokinase PfpB||Pyrophosphate-dependent phosphofructokinase, alpha-helical
GSMUA_Achr8G22600_001	pta-miR319,mtr-miR319a-3p	Helicase, superfamily 1/2, ATP-binding domain||Helicase, C-terminal||DNA/RNA helicase, DEAD/DEAH box type, N-terminal||DSH, C-terminal||P-loop containing nucleoside triphosphate hydrolase
GSMUA_Achr8G22970_001	zma-miR529-5p	Dihydroorotate dehydrogenase domain||Aldolase-type TIM barrel
GSMUA_Achr8G23100_001	osa-miR5083	Choline transporter-like
GSMUA_Achr8G23110_001	ppt-miR408b,ath-miR408-3p,gma-miR408d,osa-miR408-3p	Plastocyanin-like||Cupredoxin
GSMUA_Achr8G23210_001	zma-miR529-5p	Zinc finger, PHD-type||Zinc finger, RING/FYVE/PHD-type||Zinc finger, PHD-finger||Zinc finger, FYVE/PHD-type||Zinc finger, PHD-type, conserved site
GSMUA_Achr8G23380_001	mtr-miR395g,tae-miR395b	Tetratricopeptide TPR-1||Cyclophilin-like peptidyl-prolyl cis-trans isomerase domain||Cyclophilin-type peptidyl-prolyl cis-trans isomerase||Tetratricopeptide repeat-containing domain||Tetratricopeptide-like helical||Cyclophilin-like domain||Tetratricopeptide repeat||Cyclophilin-type peptidyl-prolyl cis-trans isomerase, conserved site
GSMUA_Achr8G23390_001	ath-miR156g,ghr-miR156c,ath-miR156a-5p,osa-miR156k,cca-miR156b,zma-miR156k-5p,osa-miR156l-5p,stu-miR156f-5p,ahy-miR156a	Kinesin-like protein||Kinesin, motor domain||Kinesin-like protein Kca1/Kca2||P-loop containing nucleoside triphosphate hydrolase
GSMUA_Achr8G23460_001	ath-miR156i	RNA recognition motif domain||Nucleotide-binding, alpha-beta plait
GSMUA_Achr8G23820_001	ath-miR157a-5p,ath-miR157d,hbr-miR156,cca-miR156b,novel_23,pta-miR156a,gma-miR156g,pta-miR156b,ghr-miR156c,ath-miR156g,zma-miR156k-5p,osa-miR156k,ath-miR156a-5p,osa-miR156l-5p,mtr-miR156g-5p,gma-miR156r,ahy-miR156a,ath-miR156i,vvi-miR156h,stu-miR156f-5p	Transcription factor, SBP-box
GSMUA_Achr8G23990_001	gma-miR396a-3p,osa-miR396a-3p,ath-miR396a-3p	Hydroxymethylglutaryl-CoA lyase, active site||Aldolase-type TIM barrel||Pyruvate carboxyltransferase
GSMUA_Achr8G24040_001	aly-miR845b-3p	NAD-dependent epimerase/dehydratase||NAD(P)-binding domain
GSMUA_Achr8G24150_001	gma-miR169v,ptc-miR169s	Pentatricopeptide repeat
GSMUA_Achr8G24370_001	zma-miR529-5p	Protein of unknown function DUF727||CLU domain||GSKIP/TIF31 domain||Clustered mitochondria protein, N-terminal||Tetratricopeptide-like helical
GSMUA_Achr8G24470_001	zma-miR156e-3p	Sirtuin family, catalytic core domain||Sirtuin family||DHS-like NAD/FAD-binding domain
GSMUA_Achr8G24550_001	vvi-miR156h,osa-miR156k,ath-miR156i,ahy-miR156a	Protein of unknown function DUF3353
GSMUA_Achr8G24640_001	osa-miR444a-3p.2,osa-miR444f	Carbamoyl-phosphate synthetase large subunit-like, ATP-binding domain||Rudiment single hybrid motif||Acetyl-CoA carboxylase, biotin carboxylase||Biotin carboxylation domain||Pre-ATP-grasp fold||ATP-grasp fold, subdomain 1||ATP-grasp fold, subdomain 2||ATP-grasp fold||Carbamoyl-phosphate synthase, large subunit, N-terminal||Biotin carboxylase, C-terminal
GSMUA_Achr8G24810_001	aly-miR169h-3p	Peptidase M17||Peptidase M17, leucyl aminopeptidase, N-terminal||Peptidase M17, leucine aminopeptidase||Peptidase M17, leucyl aminopeptidase, C-terminal
GSMUA_Achr8G24880_001	stu-miR172c-3p,ath-miR172c,mtr-miR172a,aly-miR172e-3p,ath-miR172a	Zinc finger, GATA-type||Zinc finger, NHR/GATA-type
GSMUA_Achr8G24960_001	osa-miR169n,gma-miR169v	Homeodomain-like||SANT/Myb domain||Histone H1/H5||Myb domain||Winged helix-turn-helix transcription repressor DNA-binding
GSMUA_Achr8G25140_001	osa-miR166k-5p	U box domain||Armadillo-like helical||Armadillo||Zinc finger, RING/FYVE/PHD-type||Armadillo-type fold
GSMUA_Achr8G25230_001	gma-miR396h	Tetratricopeptide-like helical||Pentatricopeptide repeat
GSMUA_Achr8G25430_001	vvi-miR156h	Serine/threonine-protein kinase, active site||Protein kinase, catalytic domain||Protein kinase, ATP binding site||Serine/threonine- / dual-specificity protein kinase, catalytic domain||Pleckstrin homology-like domain||PAS domain||PAC motif||PAS-associated, C-terminal||Protein kinase-like domain
GSMUA_Achr8G25550_001	osa-miR156l-5p,mtr-miR156g-5p,gma-miR156r,vvi-miR156h,ath-miR156i,ahy-miR156a,stu-miR156f-5p,ghr-miR156c,pta-miR156b,zma-miR529-5p,ath-miR156g,ath-miR156a-5p,osa-miR156k,zma-miR156k-5p,novel_23,pta-miR156a,gma-miR156g,ath-miR157a-5p,ath-miR157d,cca-miR156b,hbr-miR156	Transcription factor, SBP-box
GSMUA_Achr8G25580_001	hbr-miR156	Ethylene insensitive 3-like protein, DNA-binding domain
GSMUA_Achr8G25850_001	gma-miR396h	Peroxidases heam-ligand binding site||Plant peroxidase||Haem peroxidase||Haem peroxidase, plant/fungal/bacterial||Peroxidase, active site
GSMUA_Achr8G26060_001	vvi-miR156h,osa-miR156k,ath-miR156i,ahy-miR156a	DNA photolyase, N-terminal||Rossmann-like alpha/beta/alpha sandwich fold||DNA photolyase, FAD-binding/Cryptochrome, C-terminal
GSMUA_Achr8G26380_001	ath-miR156i	Adaptor protein complex, sigma subunit||Clathrin adaptor complex, small chain||Longin-like domain||AP complex, mu/sigma subunit
GSMUA_Achr8G26530_001	osa-miR396g,atr-miR396a,osa-miR396e-5p,ama-miR396-3p	Peptidase M8, leishmanolysin||Glutamine-Leucine-Glutamine, QLQ||EGF-like, conserved site||WRC||Epidermal growth factor-like domain
GSMUA_Achr8G26600_001	osa-miR444f	YABBY protein||High mobility group, superfamily
GSMUA_Achr8G26670_001	vvi-miR156h	Carotene isomerase
GSMUA_Achr8G26740_001	aly-miR157d-3p,ath-miR172c,stu-miR172c-3p,sbi-miR172b	Mitochondrial biogenesis protein AIM24||Tryptophan RNA-binding attenuator protein-like domain
GSMUA_Achr8G26890_001	mtr-miR395h,osa-miR395c,mtr-miR395a,ata-miR395b-3p,aly-miR395i,tae-miR395b,mtr-miR395g,gma-miR395d,ath-miR395a,bdi-miR395p-3p,osa-miR395o,osa-miR395b	PUA-like domain||Rossmann-like alpha/beta/alpha sandwich fold||Sulphate adenylyltransferase catalytic domain||Sulphate adenylyltransferase||ATP-sulfurylase PUA-like domain
GSMUA_Achr8G26950_001	tcc-miR530a,ptc-miR530a,osa-miR530-5p	Tetratricopeptide-like helical||Pentatricopeptide repeat
GSMUA_Achr8G27110_001	stu-miR172c-3p	Translation elongation/initiation factor/Ribosomal, beta-barrel||PRC-barrel domain||Nucleotide-diphospho-sugar transferases||PRC-barrel-like||16S rRNA processing protein RimM||RimM protein||UTP--glucose-1-phosphate uridylyltransferase
GSMUA_Achr8G27440_001	tcc-miR530a	Domain of unknown function DUF250||Purine permease, plant
GSMUA_Achr8G27500_001	aly-miR157d-3p	CCT domain
GSMUA_Achr8G27650_001	ath-miR157a-5p,ath-miR157d,hbr-miR156,pta-miR156a,gma-miR156g	ATPase, AAA-type, conserved site||Aspartate decarboxylase-like fold||CDC48, domain 2||AAA+ ATPase domain||ATPase, AAA-type, core||P-loop containing nucleoside triphosphate hydrolase||CDC48 domain 2-like
GSMUA_Achr8G27800_001	pta-miR156b,pta-miR156a	Protein of unknown function DUF502
GSMUA_Achr8G28000_001	osa-miR169n,gma-miR172b-5p,gma-miR169v	Pyridine nucleotide-disulphide oxidoreductase, FAD/NAD(P)-binding domain||Glutamine amidotransferase type 2 domain||Dihydroprymidine dehydrogenase domain II||Nucleophile aminohydrolases, N-terminal||Glutamate synthase, central-C||Alpha-helical ferredoxin||Class II glutamine amidotransferase domain||Glutamate synthase, alpha subunit, C-terminal||NAD(P)-binding domain||Glutamate synthase, central-N…
GSMUA_Achr8G28230_001	bdi-miR5179	Lysyl-tRNA synthetase, class II, C-terminal||Nucleic acid-binding, OB-fold||Lysine-tRNA ligase, class II||Aminoacyl-tRNA synthetase, class II (D/K/N)-like||Nucleic acid binding, OB-fold, tRNA/helicase-type||Aminoacyl-tRNA synthetase, class II||Aminoacyl-tRNA synthetase, class II (D/K/N)
GSMUA_Achr8G28370_001	bdi-miR395p-3p,osa-miR395o	Peptidase C48, SUMO/Sentrin/Ubl1
GSMUA_Achr8G28520_001	ahy-miR156a	Leucine rich repeats (2 copies)||Leucine-rich repeat||Leucine-rich repeat, typical subtype
GSMUA_Achr8G28560_001	stu-miR172c-3p	ATPase-like, ATP-binding domain
GSMUA_Achr8G28870_001	ata-miR408-3p,gma-miR408d	Zinc finger, RING-type||Zinc finger, RanBP2-type||Zinc finger, RING/FYVE/PHD-type||Zinc finger, C6HC-type||E3 ubiquitin ligase RBR family
GSMUA_Achr8G28900_001	gma-miR5368	TRAF-like||Zinc finger, TRAF-type||Seven In Absentia Homolog-type
GSMUA_Achr8G29010_001	vvi-miR396b,ath-miR396b-5p	3-deoxy-8-phosphooctulonate synthase||DAHP synthetase I/KDSA||Aldolase-type TIM barrel
GSMUA_Achr8G29280_001	ahy-miR156a,ath-miR156i,vvi-miR156h	Proton-dependent oligopeptide transporter family||Major facilitator superfamily domain
GSMUA_Achr8G29350_001	cme-miR166i	Serine/threonine- / dual-specificity protein kinase, catalytic domain||Leucine-rich repeat||Leucine-rich repeat-containing N-terminal, type 2||Protein kinase-like domain||Protein kinase, catalytic domain
GSMUA_Achr8G29440_001	ahy-miR156a,osa-miR156k	Rossmann-like alpha/beta/alpha sandwich fold||Domain of unknown function DUF218
GSMUA_Achr8G30040_001	ata-miR393-5p	Dynein light chain, type 1/2, conserved site||Dynein light chain, type 1/2
GSMUA_Achr8G30060_001	osa-miR172c,stu-miR172c-3p,sbi-miR172b,ath-miR172a,aly-miR172e-3p,ath-miR172e-3p	NAD(P)-binding domain||NAD-dependent epimerase/dehydratase
GSMUA_Achr8G30150_001	osa-miR164d,ath-miR164c-5p,osa-miR164e,zma-miR164h-5p,gma-miR164b	ssDNA-binding transcriptional regulator||Transcriptional coactivator p15
GSMUA_Achr8G30190_001	ath-miR172c,stu-miR172c-3p,cme-miR172f,ghr-miR156c	SANT domain||Homeodomain-like
GSMUA_Achr8G30270_001	mes-miR397	AMP-binding, conserved site||AMP-dependent synthetase/ligase
GSMUA_Achr8G30440_001	osa-miR528-5p	Transcription factor IIS, N-terminal||Transcription elongation factor, TFIIS/CRSP70, N-terminal, sub-type
GSMUA_Achr8G30550_001	mes-miR397	von Willebrand factor, type A
GSMUA_Achr8G30620_001	ata-miR408-3p,ppt-miR408b,gma-miR408d	Cation-transporting P-type ATPase, subfamily IB||HAD-like domain||ATPase, P-type, K/Mg/Cd/Cu/Zn/Na/Ca/Na/H-transporter||Heavy metal-associated domain, HMA||ATPase, P-type phosphorylation site||ATPase, P-type, ATPase-associated domain||ATPase, P-type, cytoplasmic domain N
GSMUA_Achr8G30640_001	osa-miR396f-5p,atr-miR396a,osa-miR396g,osa-miR396e-5p	Growth-regulating factor||WRC||Glutamine-Leucine-Glutamine, QLQ
GSMUA_Achr8G30700_001	gma-miR169v,osa-miR169e,ath-miR169b-5p,ath-miR169h,gma-miR169j-5p,ath-miR169a-5p,bdi-miR169m,ptc-miR169s	CCAAT-binding transcription factor, subunit B||CCAAT-binding factor, conserved site
GSMUA_Achr8G30710_001	ata-miR395b-3p	NB-ARC||Leucine rich repeats (2 copies)||P-loop containing nucleoside triphosphate hydrolase
GSMUA_Achr8G30740_001	bdi-miR845	Tetratricopeptide repeat-containing domain||Tetratricopeptide-like helical||Tetratricopeptide repeat||Tetratricopeptide TPR2
GSMUA_Achr8G30770_001	bdi-miR845	SANT/Myb domain||Homeodomain-like||Myb domain, plants
GSMUA_Achr8G30800_001	gma-miR6300	B-cell receptor-associated 31-like
GSMUA_Achr8G30860_001	osa-miR393a	Pentatricopeptide repeat||Tetratricopeptide-like helical
GSMUA_Achr8G30870_001	zma-miR398a-3p,osa-miR398b	Armadillo-like helical||Vacuole morphology and inheritance protein 14||HEAT, type 2||Armadillo-type fold||Protein of unknown function DUF3434
GSMUA_Achr8G30880_001	ath-miR156i,osa-miR156l-5p,ath-miR156g	Glutamine synthetase, catalytic domain||Glutamine synthetase, glycine-rich site||Glutamine synthetase, N-terminal conserved site||Glutamine synthetase, beta-Grasp||Glutamine synthetase/guanido kinase, catalytic domain
GSMUA_Achr8G30960_001	gra-miR166c	Small GTPase superfamily, SAR1-type||Small GTPase superfamily, Rab type||Small GTP-binding protein domain||Small GTPase superfamily, ARF type||P-loop containing nucleoside triphosphate hydrolase||Small GTPase superfamily, ARF/SAR type
GSMUA_Achr8G31350_001	ath-miR858b,ath-miR858a	Myb domain||Homeodomain-like||SANT/Myb domain
GSMUA_Achr8G31580_001	osa-miR444a-3p.2,osa-miR444f	Tetratricopeptide-like helical
GSMUA_Achr8G31590_001	pab-miR3711	Tetratricopeptide repeat||Tetratricopeptide-like helical||Tetratricopeptide repeat-containing domain
GSMUA_Achr8G31700_001	ath-miR160a-5p,gma-miR160b,ppt-miR160g	Haemerythrin/HHE cation-binding motif
GSMUA_Achr8G31870_001	gma-miR172b-5p	ATPase, P-type, K/Mg/Cd/Cu/Zn/Na/Ca/Na/H-transporter||HAD-like domain||ATPase, P-type, cytoplasmic domain N||ATPase, P-type, ATPase-associated domain||ATPase, P-type, phospholipid-translocating, flippase||ATPase, P-type phosphorylation site
GSMUA_Achr8G31930_001	gma-miR172b-5p	Protein of unknown function DUF3453
GSMUA_Achr8G31950_001	osa-miR396a-3p,gma-miR396a-3p,ath-miR396a-3p	DNA topoisomerase, type IA, central region, subdomain 1||DNA topoisomerase, type IA, domain 2||DNA topoisomerase, type IA||DNA topoisomerase, type IA, active site||DNA topoisomerase, type IA, central region, subdomain 2||DNA topoisomerase, type IA, DNA-binding||DNA topoisomerase, type IA, central||Toprim domain||DNA topoisomerase, type IA, core domain
GSMUA_Achr8G31980_001	bna-miR167d,osa-miR167d-5p,ptc-miR167f-5p	Tetratricopeptide repeat-containing domain||Tetratricopeptide repeat||Tetratricopeptide-like helical
GSMUA_Achr8G32240_001	ptc-miR319e,pta-miR319,aqc-miR159	Rhodanese-like domain
GSMUA_Achr8G32380_001	ama-miR396-3p	Alpha/beta hydrolase fold-1||Alpha/Beta hydrolase fold
GSMUA_Achr8G32780_001	pab-miR3711	Thaumatin, pathogenesis-related
GSMUA_Achr8G32800_001	vvi-miR156h	Yip1 domain
GSMUA_Achr8G33170_001	pta-miR156b,pta-miR156a,gma-miR156g	Translation protein SH3-like, subgroup||Translation protein SH3-like||Ribosomal protein L24||KOW
GSMUA_Achr8G33310_001	gma-miR164b,zma-miR164h-5p,ath-miR164c-5p	No apical meristem (NAM) protein
GSMUA_Achr8G33330_001	aly-miR157d-3p	Biotin/lipoate A/B protein ligase||Biotin--acetyl-CoA-carboxylase ligase||Biotin protein ligase, C-terminal
GSMUA_Achr8G33420_001	ath-miR156i	Porphobilinogen deaminase, N-terminal||Porphobilinogen deaminase, dipyrromethane cofactor binding site||Porphobilinogen deaminase, C-terminal||Tetrapyrrole biosynthesis, hydroxymethylbilane synthase
GSMUA_Achr8G33540_001	vvi-miR156h	HAD-superfamily hydrolase, subfamily IA, variant 1||HAD-superfamily hydrolase, subfamily IA, REG-2-like||HAD-like domain
GSMUA_Achr8G33620_001	ata-miR408-3p	Phenylalanyl-tRNA synthetase||Phenylalanine-tRNA ligase, beta subunit, ferrodoxin-fold anticodon-binding||Aminoacyl-tRNA synthetase, class II||Phenylalanyl-tRNA synthetase, class IIc, mitochondrial
GSMUA_Achr8G33820_001	aly-miR172e-3p	Vacuolar protein sorting-associated protein||Vacuolar protein sorting-associated protein 13
GSMUA_Achr8G33860_001	bdi-miR395p-3p,aly-miR395i	Prefoldin subunit 2||Prefoldin||Prefoldin beta-like
GSMUA_Achr8G33890_001	bdi-miR395p-3p	Heat shock protein DnaJ, conserved site||Chaperone DnaJ, C-terminal||HSP40/DnaJ peptide-binding||Heat shock protein DnaJ, N-terminal
GSMUA_Achr8G33940_001	gma-miR156g	Zinc finger, FYVE-type||Pleckstrin homology-like domain||Zinc finger, RING/FYVE/PHD-type||Zinc finger, FYVE/PHD-type||Zinc finger, FYVE-related
GSMUA_Achr8G34370_001	osa-miR528-5p	Uncharacterised domain, di-copper centre||Tyrosinase||Polyphenol oxidase, central domain||Polyphenol oxidase, C-terminal
GSMUA_Achr8G34380_001	gma-miR156g	Helicase, C-terminal||RNA helicase, ATP-dependent, DEAD-box, conserved site||Glycoside hydrolase-type carbohydrate-binding||DNA/RNA helicase, DEAD/DEAH box type, N-terminal||Helicase, superfamily 1/2, ATP-binding domain||P-loop containing nucleoside triphosphate hydrolase||RNA helicase, DEAD-box type, Q motif||Glycoside hydrolase-type carbohydrate-binding, subgroup||Aldose 1-/Glucose-6-phosphate …
GSMUA_Achr8G34430_001	pta-miR156a,pta-miR156b	Bromodomain||NET domain
GSMUA_Achr9G00010_001	aly-miR845b-3p,bdi-miR845	Ribosomal protein L13 domain||Ribosomal protein L13, bacterial-type||Ribosomal protein L13, conserved site||Ribosomal protein L13
GSMUA_Achr9G00760_001	ath-miR156i,vvi-miR156h	FDF domain||Lsm14 N-terminal||TFG box||Like-Sm (LSM) domain||FFD box||DFDF domain
GSMUA_Achr9G01030_001	gma-miR6300,bdi-miR845	Glycosyl hydrolase, family 13, all-beta||Glycoside hydrolase 38/57, N-terminal domain||Glycoside hydrolase-type carbohydrate-binding||Glycoside hydrolase, family 38, core||Glycoside hydrolase, family 38, central domain||Glycoside hydrolase/deacetylase, beta/alpha-barrel||Glycosyl hydrolase family 38, C-terminal||Glycoside hydrolase, families 57/38, central domain
GSMUA_Achr9G01050_001	bdi-miR845,gma-miR396a-3p,osa-miR396a-3p,ath-miR396a-3p	Uncharacterised conserved protein UCP036920, phosphoglycerate mutase, plant X4/Y4||Histidine phosphatase superfamily||Histidine phosphatase superfamily, clade-1
GSMUA_Achr9G01090_001	rgl-miR5139,stu-miR172c-3p	Pleckstrin homology-like domain||GRAM||Protein-tyrosine phosphatase-like||Myotubularin-related||Protein-tyrosine phosphatase, active site||Myotubularin family
GSMUA_Achr9G01100_001	gma-miR5368	Proton-dependent oligopeptide transporter family||PTR2 family proton/oligopeptide symporter, conserved site||Major facilitator superfamily domain
GSMUA_Achr9G01140_001	ppe-miR393a,ata-miR393-5p,osa-miR393a,ath-miR393a-5p	Leucine-rich repeat, cysteine-containing subtype
GSMUA_Achr9G01380_001	cca-miR156b,hbr-miR156,ath-miR157a-5p,ath-miR157d,novel_23,gma-miR156g,pta-miR156a,osa-miR156k,ath-miR156a-5p,zma-miR156k-5p,ghr-miR156c,pta-miR156b,zma-miR529-5p,ath-miR156g,ath-miR156i,vvi-miR156h,ahy-miR156a,stu-miR156f-5p,mtr-miR156g-5p,osa-miR156l-5p,gma-miR156r	Transcription factor, SBP-box
GSMUA_Achr9G01450_001	bra-miR408-5p	Ferritin/ribonucleotide reductase-like||Ribonucleotide reductase small subunit, acitve site||Ribonucleotide reductase-related||Ribonucleotide reductase small subunit
[truncated: 380 more rows]
