# Supplementary material for: High-throughput sequencing of small RNAs revealed the diversified cold-responsive pathways during cold stress in the wild banana (Musa itinerans)
Source: BMC Plant Biol. 2018 Nov 29;18:308. doi: 10.1186/s12870-018-1483-2 (PMC6263057; doi:10.1186/s12870-018-1483-2)
Supplement: Supplementary file 11 — Table S8. Numbers of miRNA targets. (XLS 42 kb) [file 12870_2018_1483_MOESM11_ESM.xls]

## Sheet: Table S8
Table S8. Numbers of miRNA targets
Family	total target Numbers	miRNA name	Number of targets
miR160	134	aau-miR160	17
		ath-miR160a-5p	13
		csi-miR160	11
		gma-miR160b	13
		osa-miR160a-3p	10
		osa-miR160e-5p	11
		osa-miR160f-5p	11
		ppt-miR160b	11
		ppt-miR160g	24
		ptc-miR160h	13
miR171	454	aqc-miR171f	18
		ath-miR171a-3p	20
		ath-miR171b-3p	18
		ctr-miR171	17
		gma-miR171a	16
		gma-miR171m	13
		gma-miR171n	9
		htu-miR171a	31
		mtr-miR171b	15
		mtr-miR171c	21
		osa-miR171b	22
		osa-miR171d-5p	9
		osa-miR171i-3p	15
		osa-miR171i-5p	15
		ppt-miR171a	16
		ppt-miR171b	17
		ptc-miR171c	16
		ptc-miR171k	19
		sly-miR171d	25
		smo-miR171b	16
		stu-miR171b-3p	16
		vvi-miR171f	18
		zma-miR171a-3p	22
		zma-miR171b-3p	32
		zma-miR171l-5p	18
miR166	212	ath-miR166a-3p	9
		cme-miR166i	15
		cpa-miR166e	15
		gma-miR166m	9
		gma-miR166u	18
		gra-miR166c	6
		mes-miR166i	10
		mtr-miR166b	12
		osa-miR166b-5p	10
		osa-miR166d-5p	10
		osa-miR166e-3p	12
		osa-miR166g-3p	11
		osa-miR166k-5p	14
		osa-miR166m	10
		ppt-miR166j	8
		ptc-miR166n	12
		vvi-miR166a	20
		zma-miR166h-3p	11
miR157	196	aly-miR157d-3p	11
		ath-miR157a-5p	73
		ath-miR157d	112
miR172	1060	aly-miR172e-3p	114
		ath-miR172a	79
		ath-miR172c	61
		ath-miR172e-3p	66
		cme-miR172f	51
		gma-miR172b-5p	86
		gma-miR172d	35
		lus-miR172j	53
		mes-miR172c	38
		mtr-miR172a	41
		osa-miR172c	65
		sbi-miR172b	85
		stu-miR172c-3p	139
		vvi-miR172a	75
		vvi-miR172b	72
miR395	286	aly-miR395i	17
		ata-miR395b-3p	75
		ath-miR395a	12
		bdi-miR395p-3p	42
		gma-miR395d	13
		mtr-miR395a	15
		mtr-miR395g	17
		mtr-miR395h	15
		osa-miR395b	14
		osa-miR395c	16
		osa-miR395o	21
		tae-miR395b	29
miR393	65	ata-miR393-5p	28
		ath-miR393a-5p	8
		osa-miR393a	16
		ppe-miR393a	13
miR845	147	aly-miR845b-3p	55
		bdi-miR845	92
miR1511	45	gma-miR1511	29
		ppe-miR1511-3p	16
miR156	2362	ahy-miR156a	238
		ath-miR156a-5p	100
		ath-miR156g	91
		ath-miR156i	365
		bdi-miR156b-3p	15
		bdi-miR156h-3p	18
		cca-miR156b	87
		ghr-miR156c	96
		gma-miR156g	115
		gma-miR156r	61
		hbr-miR156	170
		mtr-miR156g-5p	67
		osa-miR156c-3p	20
		osa-miR156j-3p	13
		osa-miR156k	178
		osa-miR156l-5p	74
		pta-miR156a	88
		pta-miR156b	97
		stu-miR156f-5p	101
		vvi-miR156h	256
		zma-miR156a-3p	15
		zma-miR156e-3p	18
		zma-miR156k-5p	79
miR319	284	ath-miR319a	23
		ath-miR319c	31
		gma-miR319q	18
		mtr-miR319a-3p	37
		mtr-miR319a-5p	32
		ppt-miR319a	34
		pta-miR319	65
		ptc-miR319e	44
miR168	39	ath-miR168a-5p	13
		gma-miR168b	26
miR858	46	ath-miR858a	24
		ath-miR858b	22
miR535	76	mdm-miR535d	23
		mes-miR535a	18
		mes-miR535b	18
		ppt-miR535a	17
miR159	392	aqc-miR159	28
		ath-miR159a	24
		ath-miR159b-3p	21
		ath-miR159c	17
		bdi-miR159a-3p	42
		lus-miR159b	28
		mdm-miR159a	31
		osa-miR159a.1	26
		osa-miR159c	24
		osa-miR159d	21
		osa-miR159e	26
		osa-miR159f	22
		pta-miR159a	41
		pta-miR159c	13
		sof-miR159c	15
		zma-miR159h-3p	13
miR396	1023	ama-miR396-3p	35
		ath-miR396a-3p	30
		ath-miR396a-5p	43
		ath-miR396b-3p	27
		ath-miR396b-5p	41
		atr-miR396a	35
		cca-miR396a-3p	33
		cca-miR396c	29
		gma-miR396a-3p	42
		gma-miR396b-3p	29
		gma-miR396f	3
		gma-miR396h	58
		hbr-miR396a	36
		mdm-miR396a	47
		osa-miR396a-3p	38
		osa-miR396c-3p	32
		osa-miR396e-5p	29
		osa-miR396f-5p	22
		osa-miR396g	29
		ppe-miR396a	46
		ptc-miR396e-3p	42
		ptc-miR396f	37
		ptc-miR396g-5p	42
		smo-miR396	52
		vvi-miR396a	40
		vvi-miR396b	66
		zma-miR396g-3p	36
		zma-miR396g-5p	24
miR162	53	ath-miR162a-3p	11
		bdi-miR162	6
		cln-miR162	16
		zma-miR162-3p	20
miR398	30	ath-miR398a-3p	4
		osa-miR398b	5
		ppe-miR398b	4
		zma-miR398a-3p	6
		ahy-miR398	11
miR399	42	ath-miR399b	8
		cme-miR399d	6
		osa-miR399e	12
		osa-miR399j	8
		vvi-miR399i	8
miR390	54	ath-miR390a-5p	15
		atr-miR390.1	13
		gma-miR390e	17
		osa-miR390-3p	9
miR397	256	ath-miR397a	23
		atr-miR397a	17
		atr-miR397b	20
		hvu-miR397a	19
		hvu-miR397b-3p	3
		mes-miR397	43
		nta-miR397	37
		osa-miR397b	21
		pab-miR397	19
		ptc-miR397b	17
		sly-miR397	37
miR164	214	ath-miR164a	28
		ath-miR164c-5p	28
		gma-miR164b	42
		hci-miR164a	21
		osa-miR164c	24
		osa-miR164d	22
		osa-miR164e	23
		zma-miR164h-5p	26
miR169	271	aly-miR169h-3p	31
		ath-miR169a-5p	19
		ath-miR169b-5p	20
		ath-miR169h	23
		bdi-miR169m	28
		gma-miR169j-5p	19
		gma-miR169v	39
		osa-miR169e	25
		osa-miR169n	20
		osa-miR169p	8
		ptc-miR169s	15
		zma-miR169d	14
		zma-miR169e	10
miR408	157	ata-miR408-3p	32
		ath-miR408-3p	15
		bra-miR408-5p	27
		gma-miR408d	37
		osa-miR408-3p	18
		ppt-miR408b	28
miR530	111	osa-miR530-5p	38
		ptc-miR530a	29
		stu-miR530	16
		tcc-miR530a	28
miR444	52	osa-miR444a-3p.2	22
		osa-miR444f	30
miR167	185	aqc-miR167	39
		ath-miR167a-5p	14
		ath-miR167c-5p	23
		ath-miR167d	2
		bna-miR167d	30
		gma-miR167h	18
		gma-miR167i	19
		gra-miR167c	10
		osa-miR167d-5p	7
		ptc-miR167f-5p	8
		sly-miR167b-5p	2
		vvi-miR167c	13
novel		novel_20	1
		novel_23	54
		novel_2	4
		novel_30	1
		novel_3	1
		novel_8	3
miR5179	7	bdi-miR5179	7
miR8155	52	cpa-miR8155	52
miR4995	2	gma-miR4995	2
miR5368	31	gma-miR5368	31
miR6300	42	gma-miR6300	42
miR5083	37	osa-miR5083	37
miR528	26	osa-miR528-5p	26
miR5532	20	osa-miR5532	20
miR5538	2	osa-miR5538	2
miR827	23	osa-miR827	23
miR3711	61	pab-miR3711	61
miR6478	1	ptc-miR6478	1
miR5139	58	rgl-miR5139	58
miR3630	2	vvi-miR3630-3p	2
miR529	57	zma-miR529-5p	57
miR394	14	ath-miR394a	14
