# Supplementary material for: High-throughput sequencing of small RNAs revealed the diversified cold-responsive pathways during cold stress in the wild banana (Musa itinerans)
Source: BMC Plant Biol. 2018 Nov 29;18:308. doi: 10.1186/s12870-018-1483-2 (PMC6263057; doi:10.1186/s12870-018-1483-2)
Supplement: Supplementary file 13 — Table S9. Significant GO terms for target genes of differentially miRNAs mapped to Banana Genome A. (XLS 5758 kb) [file 12870_2018_1483_MOESM13_ESM.xls]

## Sheet: Table S9
Table S9. Significant GO terms for target genes of differentially miRNAs mapped to Banana Genome A
L4 vs L0.DEG_GO_enrichment_resu										L4 vs L13.DEG_GO_enrichment_resu										L4 vs L28.DEG_GO_enrichment_resu										L0 vs L13.DEG_GO_enrichment_resu										L0 vs L28.DEG_GO_enrichment_resu
GO_accession	Description	Term_type	Over_represented_pValue	Corrected_pValue	DEG_item	DEG_list	Bg_item	Bg_list	Gene_names	GO_accession	Description	Term_type	Over_represented_pValue	Corrected_pValue	DEG_item	DEG_list	Bg_item	Bg_list	Gene_names	GO_accession	Description	Term_type	Over_represented_pValue	Corrected_pValue	DEG_item	DEG_list	Bg_item	Bg_list	Gene_names	GO_accession	Description	Term_type	Over_represented_pValue	Corrected_pValue	DEG_item	DEG_list	Bg_item	Bg_list	Gene_names	GO_accession	Description	Term_type	Over_represented_pValue	Corrected_pValue	DEG_item	DEG_list	Bg_item	Bg_list	Gene_names
GO:0005634	nucleus	cellular_component	5.1347e-18	2.9591e-14	160	835	2159	23090	GSMUA_Achr3G12190_001,GSMUA_Achr3G07990_001,GSMUA_Achr11G21590_001,GSMUA_Achr3G05450_001,GSMUA_Achr6G10180_001,GSMUA_Achr8G30440_001,GSMUA_Achr9G11080_001,GSMUA_Achr2G06420_001,GSMUA_Achr8G21030_001,GSMUA_Achr4G00300_001,GSMUA_Achr8G23820_001,GSMUA_Achr8G21160_001,GSMUA_Achr8G04970_001,GSMUA_Achr9G22260_001,GSMUA_Achr5G25090_001,GSMUA_Achr4G23790_001,GSMUA_Achr5G27630_001,GSMUA_Achr1G18660_001,GS…	GO:0005507	copper ion binding	molecular_function	1.0435e-16	6.0139e-13	27	642	163	23090	GSMUA_Achr9G03700_001,GSMUA_Achr8G23110_001,GSMUA_Achr6G35680_001,GSMUA_Achr6G33600_001,GSMUA_Achr6G34080_001,GSMUA_Achr6G17010_001,GSMUA_Achr6G33880_001,GSMUA_Achr6G33870_001,GSMUA_Achr9G25000_001,GSMUA_Achr6G05000_001,GSMUA_Achr2G16380_001,GSMUA_Achr10G18040_001,GSMUA_Achr6G11190_001,GSMUA_Achr3G09960_001,GSMUA_Achr10G11270_001,GSMUA_Achr9G17900_001,GSMUA_Achr11G24220_001,GSMUA_Achr5G12300_001,…	GO:0005634	nucleus	cellular_component	1.0849e-16	3.7458e-13	227	1394	2159	23090	GSMUA_Achr4G11090_001,GSMUA_Achr5G00500_001,GSMUA_Achr7G02710_001,GSMUA_Achr6G18900_001,GSMUA_Achr4G11350_001,GSMUA_Achr7G00440_001,GSMUA_AchrUn_randomG04960_001,GSMUA_Achr11G22870_001,GSMUA_Achr10G15910_001,GSMUA_Achr7G08010_001,GSMUA_Achr4G09130_001,GSMUA_Achr6G26980_001,GSMUA_Achr4G06680_001,GSMUA_Achr11G01610_001,GSMUA_Achr4G19240_001,GSMUA_Achr1G27000_001,GSMUA_Achr3G06800_001,GSMUA_Achr6G10…	GO:0005507	copper ion binding	molecular_function	1.3273e-21	7.6491e-18	24	289	163	23090	GSMUA_Achr6G33600_001,GSMUA_Achr10G11270_001,GSMUA_Achr6G07680_001,GSMUA_Achr2G16380_001,GSMUA_Achr9G28310_001,GSMUA_Achr9G03700_001,GSMUA_Achr9G17900_001,GSMUA_Achr3G09960_001,GSMUA_Achr3G15320_001,GSMUA_Achr10G18040_001,GSMUA_Achr6G33870_001,GSMUA_Achr9G03380_001,GSMUA_AchrUn_randomG13520_001,GSMUA_Achr6G17010_001,GSMUA_Achr8G23110_001,GSMUA_Achr6G34080_001,GSMUA_Achr8G20780_001,GSMUA_Achr5G043…	GO:0003677	DNA binding	molecular_function	3.8275e-14	2.2058e-10	191	1111	2629	23090	GSMUA_Achr3G07950_001,GSMUA_Achr8G31350_001,GSMUA_Achr9G08900_001,GSMUA_Achr9G14160_001,GSMUA_AchrUn_randomG16200_001,GSMUA_Achr7G02510_001,GSMUA_Achr6G04400_001,GSMUA_Achr2G02110_001,GSMUA_Achr10G25270_001,GSMUA_Achr5G09950_001,GSMUA_Achr10G23280_001,GSMUA_Achr8G18260_001,GSMUA_Achr4G18450_001,GSMUA_Achr11G22820_001,GSMUA_Achr9G01380_001,GSMUA_Achr11G19580_001,GSMUA_Achr8G14540_001,GSMUA_Achr9G2…
GO:0005507	copper ion binding	molecular_function	3.644e-15	1.05e-11	28	835	163	23090	GSMUA_AchrUn_randomG13520_001,GSMUA_Achr6G11190_001,GSMUA_Achr6G33880_001,GSMUA_Achr6G33600_001,GSMUA_Achr9G28310_001,GSMUA_Achr6G17010_001,GSMUA_Achr9G03380_001,GSMUA_Achr9G03350_001,GSMUA_Achr3G09960_001,GSMUA_Achr9G25000_001,GSMUA_Achr5G04350_001,GSMUA_Achr6G33870_001,GSMUA_Achr4G24900_001,GSMUA_Achr2G16380_001,GSMUA_Achr3G15320_001,GSMUA_Achr9G17900_001,GSMUA_Achr11G24220_001,GSMUA_Achr9G0370…	GO:0016682	oxidoreductase activity, acting on diphenols and related substances as donors, oxygen as acceptor	molecular_function	5.5451e-13	1.5978e-09	10	642	19	23090	GSMUA_Achr8G34370_001,GSMUA_AchrUn_randomG22730_001,GSMUA_AchrUn_randomG22740_001,GSMUA_Achr3G09960_001,GSMUA_Achr6G05000_001,GSMUA_Achr6G29370_001,GSMUA_Achr3G15320_001,GSMUA_Achr7G03450_001,GSMUA_Achr9G03350_001,GSMUA_AchrUn_randomG25220_001	GO:0003677	DNA binding	molecular_function	1.3e-16	3.7458e-13	235	1394	2629	23090	GSMUA_Achr4G30820_001,GSMUA_Achr8G05730_001,GSMUA_Achr7G21560_001,GSMUA_Achr11G00500_001,GSMUA_Achr6G36930_001,GSMUA_Achr4G16050_001,GSMUA_Achr7G27440_001,GSMUA_Achr7G02260_001,GSMUA_Achr4G03600_001,GSMUA_Achr7G11500_001,GSMUA_AchrUn_randomG23230_001,GSMUA_Achr7G18550_001,GSMUA_Achr9G27530_001,GSMUA_Achr7G11320_001,GSMUA_Achr1G17150_001,GSMUA_Achr5G09950_001,GSMUA_Achr8G30150_001,GSMUA_Achr5G2835…	GO:0016682	oxidoreductase activity, acting on diphenols and related substances as donors, oxygen as acceptor	molecular_function	2.4123e-14	6.951e-11	9	289	19	23090	GSMUA_AchrUn_randomG25220_001,GSMUA_Achr7G03450_001,GSMUA_AchrUn_randomG22730_001,GSMUA_AchrUn_randomG22740_001,GSMUA_Achr6G29370_001,GSMUA_Achr9G03350_001,GSMUA_Achr8G34370_001,GSMUA_Achr3G15320_001,GSMUA_Achr3G09960_001	GO:0005634	nucleus	cellular_component	7.288e-10	2.1e-06	168	1111	2159	23090	GSMUA_Achr8G22290_001,GSMUA_Achr9G13660_001,GSMUA_Achr4G12470_001,GSMUA_AchrUn_randomG20290_001,GSMUA_Achr5G13440_001,GSMUA_Achr9G23140_001,GSMUA_Achr9G26300_001,GSMUA_Achr6G15580_001,GSMUA_Achr9G14360_001,GSMUA_Achr4G21630_001,GSMUA_Achr8G23820_001,GSMUA_Achr6G23340_001,GSMUA_Achr3G23360_001,GSMUA_Achr5G21770_001,GSMUA_Achr8G30700_001,GSMUA_Achr2G19150_001,GSMUA_Achr2G11880_001,GSMUA_Achr6G06030…
GO:0016682	oxidoreductase activity, acting on diphenols and related substances as donors, oxygen as acceptor	molecular_function	2.9755e-12	5.4829e-09	10	835	19	23090	GSMUA_AchrUn_randomG22740_001,GSMUA_AchrUn_randomG22730_001,GSMUA_Achr3G15320_001,GSMUA_Achr8G34370_001,GSMUA_Achr6G29370_001,GSMUA_AchrUn_randomG25220_001,GSMUA_Achr9G03350_001,GSMUA_Achr3G09960_001,GSMUA_Achr7G03450_001,GSMUA_Achr6G05000_001	GO:0016679	oxidoreductase activity, acting on diphenols and related substances as donors	molecular_function	1.1084e-11	2.1292e-08	11	642	30	23090	GSMUA_Achr3G09960_001,GSMUA_AchrUn_randomG22740_001,GSMUA_Achr8G34370_001,GSMUA_AchrUn_randomG22730_001,GSMUA_Achr9G03350_001,GSMUA_Achr3G15320_001,GSMUA_Achr7G03450_001,GSMUA_Achr6G05000_001,GSMUA_Achr6G29370_001,GSMUA_AchrUn_randomG25220_001,GSMUA_Achr10G08490_001	GO:0051252	regulation of RNA metabolic process	biological_process	1.0093e-13	1.129e-10	183	1394	2034	23090	GSMUA_Achr11G13590_001,GSMUA_Achr9G29480_001,GSMUA_Achr5G29290_001,GSMUA_Achr9G26140_001,GSMUA_Achr7G26700_001,GSMUA_Achr8G30150_001,GSMUA_Achr5G09950_001,GSMUA_Achr11G21590_001,GSMUA_Achr9G27530_001,GSMUA_Achr9G07890_001,GSMUA_Achr11G19540_001,GSMUA_Achr9G15540_001,GSMUA_Achr8G01750_001,GSMUA_Achr7G27440_001,GSMUA_Achr7G11500_001,GSMUA_Achr4G03600_001,GSMUA_Achr6G22950_001,GSMUA_Achr4G30820_001,…	GO:0016679	oxidoreductase activity, acting on diphenols and related substances as donors	molecular_function	1.064e-13	2.044e-10	10	289	30	23090	GSMUA_AchrUn_randomG22730_001,GSMUA_Achr6G29370_001,GSMUA_AchrUn_randomG22740_001,GSMUA_Achr10G08490_001,GSMUA_Achr7G03450_001,GSMUA_AchrUn_randomG25220_001,GSMUA_Achr3G15320_001,GSMUA_Achr3G09960_001,GSMUA_Achr9G03350_001,GSMUA_Achr8G34370_001	GO:0044877	macromolecular complex binding	molecular_function	1.1312e-09	2.1731e-06	73	1111	746	23090	GSMUA_Achr3G10830_001,GSMUA_Achr9G15920_001,GSMUA_Achr5G07720_001,GSMUA_Achr11G23500_001,GSMUA_Achr5G07670_001,GSMUA_Achr1G17150_001,GSMUA_Achr6G09760_001,GSMUA_Achr3G27200_001,GSMUA_Achr4G22500_001,GSMUA_AchrUn_randomG03020_001,GSMUA_Achr10G02150_001,GSMUA_Achr2G11910_001,GSMUA_Achr1G18610_001,GSMUA_Achr7G02260_001,GSMUA_Achr6G03830_001,GSMUA_Achr8G18460_001,GSMUA_Achr11G22820_001,GSMUA_Achr9G27…
GO:0006355	regulation of transcription, DNA-templated	biological_process	5.7084e-12	5.4829e-09	120	835	2025	23090	GSMUA_Achr8G30640_001,GSMUA_Achr9G08900_001,GSMUA_Achr3G23360_001,GSMUA_AchrUn_randomG16200_001,GSMUA_AchrUn_randomG04320_001,GSMUA_Achr5G29290_001,GSMUA_Achr11G23870_001,GSMUA_Achr5G17400_001,GSMUA_Achr3G21580_001,GSMUA_Achr1G20690_001,GSMUA_Achr10G26310_001,GSMUA_Achr2G04720_001,GSMUA_Achr1G10080_001,GSMUA_Achr11G04360_001,GSMUA_Achr8G01750_001,GSMUA_Achr1G21940_001,GSMUA_Achr10G03230_001,GSMUA…	GO:0003677	DNA binding	molecular_function	1.2769e-09	1.8396e-06	113	642	2629	23090	GSMUA_Achr7G02510_001,GSMUA_Achr9G01380_001,GSMUA_Achr11G17950_001,GSMUA_Achr3G23360_001,GSMUA_Achr8G30440_001,GSMUA_Achr8G12560_001,GSMUA_Achr6G22280_001,GSMUA_Achr4G23690_001,GSMUA_Achr5G17400_001,GSMUA_AchrUn_randomG24010_001,GSMUA_Achr2G18380_001,GSMUA_Achr8G24960_001,GSMUA_AchrUn_randomG02940_001,GSMUA_Achr4G12470_001,GSMUA_Achr6G31350_001,GSMUA_Achr4G30820_001,GSMUA_Achr5G24560_001,GSMUA_Ac…	GO:0006355	regulation of transcription, DNA-templated	biological_process	1.1754e-13	1.129e-10	182	1394	2025	23090	GSMUA_Achr11G25770_001,GSMUA_Achr11G18520_001,GSMUA_Achr3G32510_001,GSMUA_Achr8G16860_001,GSMUA_Achr4G19350_001,GSMUA_Achr2G01210_001,GSMUA_Achr11G17950_001,GSMUA_Achr4G18450_001,GSMUA_Achr5G09730_001,GSMUA_Achr2G02110_001,GSMUA_Achr1G21940_001,GSMUA_Achr5G18540_001,GSMUA_Achr8G04610_001,GSMUA_Achr8G00800_001,GSMUA_Achr10G04600_001,GSMUA_Achr5G03960_001,GSMUA_Achr4G18240_001,GSMUA_Achr5G18750_001…	GO:0004097	catechol oxidase activity	molecular_function	3.9553e-11	5.6986e-08	6	289	9	23090	GSMUA_AchrUn_randomG25220_001,GSMUA_Achr7G03450_001,GSMUA_Achr8G34370_001,GSMUA_Achr6G29370_001,GSMUA_AchrUn_randomG22740_001,GSMUA_AchrUn_randomG22730_001	GO:0003676	nucleic acid binding	molecular_function	4.4578e-09	6.4225e-06	255	1111	3913	23090	GSMUA_Achr2G17590_001,GSMUA_Achr7G07340_001,GSMUA_Achr7G05430_001,GSMUA_Achr5G25090_001,GSMUA_Achr5G29290_001,GSMUA_Achr9G14920_001,GSMUA_Achr7G00980_001,GSMUA_Achr4G03600_001,GSMUA_Achr2G21430_001,GSMUA_Achr4G19240_001,GSMUA_Achr8G01750_001,GSMUA_Achr6G09760_001,GSMUA_Achr10G28260_001,GSMUA_Achr9G11080_001,GSMUA_Achr4G26940_001,GSMUA_Achr6G30050_001,GSMUA_Achr2G17690_001,GSMUA_Achr5G07720_001,GS…
GO:1903506	regulation of nucleic acid-templated transcription	biological_process	5.7084e-12	5.4829e-09	120	835	2025	23090	GSMUA_Achr2G09580_001,GSMUA_Achr9G04270_001,GSMUA_Achr8G33310_001,GSMUA_Achr1G25410_001,GSMUA_Achr4G07190_001,GSMUA_Achr10G20720_001,GSMUA_Achr5G09950_001,GSMUA_Achr8G30740_001,GSMUA_Achr8G11160_001,GSMUA_Achr5G20860_001,GSMUA_AchrUn_randomG15490_001,GSMUA_Achr2G12930_001,GSMUA_Achr11G21080_001,GSMUA_Achr1G05940_001,GSMUA_Achr10G03230_001,GSMUA_Achr1G21940_001,GSMUA_Achr8G01750_001,GSMUA_Achr11G0…	GO:0004097	catechol oxidase activity	molecular_function	4.4394e-09	5.1169e-06	6	642	9	23090	GSMUA_AchrUn_randomG22740_001,GSMUA_AchrUn_randomG22730_001,GSMUA_Achr8G34370_001,GSMUA_Achr6G29370_001,GSMUA_AchrUn_randomG25220_001,GSMUA_Achr7G03450_001	GO:1903506	regulation of nucleic acid-templated transcription	biological_process	1.1754e-13	1.129e-10	182	1394	2025	23090	GSMUA_Achr11G23870_001,GSMUA_Achr5G21340_001,GSMUA_Achr6G01270_001,GSMUA_Achr8G13620_001,GSMUA_Achr8G11160_001,GSMUA_Achr1G23840_001,GSMUA_Achr4G07150_001,GSMUA_Achr3G29970_001,GSMUA_Achr10G03230_001,GSMUA_Achr1G09830_001,GSMUA_Achr3G28340_001,GSMUA_Achr10G20720_001,GSMUA_Achr2G17590_001,GSMUA_Achr8G28560_001,GSMUA_Achr8G04970_001,GSMUA_Achr6G36740_001,GSMUA_Achr10G22350_001,GSMUA_Achr9G22410_001…	GO:0046271	phenylpropanoid catabolic process	biological_process	3.2983e-06	0.0027154	3	289	4	23090	GSMUA_Achr3G09960_001,GSMUA_Achr3G15320_001,GSMUA_Achr9G03350_001	GO:0003682	chromatin binding	molecular_function	2.7593e-08	3.1803e-05	51	1111	585	23090	GSMUA_Achr3G07940_001,GSMUA_Achr4G00620_001,GSMUA_Achr4G21700_001,GSMUA_Achr4G27730_001,GSMUA_Achr6G36930_001,GSMUA_Achr7G00280_001,GSMUA_Achr8G14540_001,GSMUA_Achr5G24660_001,GSMUA_Achr3G16490_001,GSMUA_Achr3G27700_001,GSMUA_Achr9G20620_001,GSMUA_Achr11G22820_001,GSMUA_Achr9G27380_001,GSMUA_Achr3G09450_001,GSMUA_Achr8G07630_001,GSMUA_Achr7G11320_001,GSMUA_Achr7G18550_001,GSMUA_Achr8G17380_001,GS…
GO:2001141	regulation of RNA biosynthetic process	biological_process	5.7084e-12	5.4829e-09	120	835	2025	23090	GSMUA_Achr8G12060_001,GSMUA_Achr4G03600_001,GSMUA_Achr7G02330_001,GSMUA_Achr3G08880_001,GSMUA_Achr4G11090_001,GSMUA_Achr6G34420_001,GSMUA_Achr1G09830_001,GSMUA_Achr4G03460_001,GSMUA_Achr8G18550_001,GSMUA_Achr1G27000_001,GSMUA_Achr4G05770_001,GSMUA_Achr3G13180_001,GSMUA_Achr1G26740_001,GSMUA_Achr5G21340_001,GSMUA_AchrUn_randomG15140_001,GSMUA_Achr3G29970_001,GSMUA_Achr6G30570_001,GSMUA_Achr2G06770…	GO:0005634	nucleus	cellular_component	2.1717e-08	2.0859e-05	104	642	2159	23090	GSMUA_AchrUn_randomG20290_001,GSMUA_Achr9G07890_001,GSMUA_Achr4G05720_001,GSMUA_Achr2G03070_001,GSMUA_Achr6G06030_001,GSMUA_Achr3G05360_001,GSMUA_Achr9G27530_001,GSMUA_Achr8G33310_001,GSMUA_Achr4G11090_001,GSMUA_Achr7G22940_001,GSMUA_Achr9G11080_001,GSMUA_Achr4G22500_001,GSMUA_AchrUn_randomG05850_001,GSMUA_Achr7G11500_001,GSMUA_Achr2G21430_001,GSMUA_Achr9G22410_001,GSMUA_Achr1G01660_001,GSMUA_Ach…	GO:2001141	regulation of RNA biosynthetic process	biological_process	1.1754e-13	1.129e-10	182	1394	2025	23090	GSMUA_Achr2G01210_001,GSMUA_Achr4G19350_001,GSMUA_Achr8G16860_001,GSMUA_Achr3G32510_001,GSMUA_Achr11G18520_001,GSMUA_Achr11G25770_001,GSMUA_Achr8G04610_001,GSMUA_Achr8G00800_001,GSMUA_Achr5G18540_001,GSMUA_Achr1G21940_001,GSMUA_Achr2G02110_001,GSMUA_Achr5G09730_001,GSMUA_Achr4G18450_001,GSMUA_Achr11G17950_001,GSMUA_Achr2G12930_001,GSMUA_Achr2G00320_001,GSMUA_Achr5G18750_001,GSMUA_Achr4G18240_001,…	GO:0046274	lignin catabolic process	biological_process	3.2983e-06	0.0027154	3	289	4	23090	GSMUA_Achr3G15320_001,GSMUA_Achr3G09960_001,GSMUA_Achr9G03350_001	GO:0004097	catechol oxidase activity	molecular_function	6.3617e-08	6.1104e-05	6	1111	9	23090	GSMUA_AchrUn_randomG22730_001,GSMUA_Achr8G34370_001,GSMUA_AchrUn_randomG25220_001,GSMUA_AchrUn_randomG22740_001,GSMUA_Achr6G29370_001,GSMUA_Achr7G03450_001
GO:0051252	regulation of RNA metabolic process	biological_process	8.3132e-12	6.1921e-09	120	835	2034	23090	GSMUA_Achr8G18550_001,GSMUA_Achr5G21340_001,GSMUA_Achr1G26740_001,GSMUA_Achr3G13180_001,GSMUA_Achr4G05770_001,GSMUA_Achr1G27000_001,GSMUA_Achr7G02330_001,GSMUA_Achr4G03600_001,GSMUA_Achr8G12060_001,GSMUA_Achr4G03460_001,GSMUA_Achr1G09830_001,GSMUA_Achr6G34420_001,GSMUA_Achr4G11090_001,GSMUA_Achr3G08880_001,GSMUA_Achr9G22410_001,GSMUA_Achr8G00800_001,GSMUA_Achr11G00500_001,GSMUA_Achr6G10660_001,GS…	GO:0003676	nucleic acid binding	molecular_function	2.9532e-08	2.4313e-05	157	642	3913	23090	GSMUA_Achr4G23690_001,GSMUA_AchrUn_randomG24010_001,GSMUA_Achr2G18380_001,GSMUA_Achr2G15270_001,GSMUA_Achr8G24960_001,GSMUA_Achr8G08520_001,GSMUA_Achr10G30400_001,GSMUA_Achr8G30440_001,GSMUA_Achr4G00170_001,GSMUA_Achr6G22280_001,GSMUA_Achr3G23360_001,GSMUA_Achr2G08510_001,GSMUA_Achr4G26940_001,GSMUA_Achr9G26140_001,GSMUA_Achr3G11170_001,GSMUA_Achr4G27730_001,GSMUA_Achr4G12470_001,GSMUA_AchrUn_ran…	GO:0006351	transcription, DNA-templated	biological_process	3.9364e-13	2.8357e-10	198	1394	2204	23090	GSMUA_Achr3G29730_001,GSMUA_Achr2G19150_001,GSMUA_Achr8G12060_001,GSMUA_Achr1G25410_001,GSMUA_Achr5G24560_001,GSMUA_Achr9G22410_001,GSMUA_Achr6G19850_001,GSMUA_Achr10G22350_001,GSMUA_Achr6G36740_001,GSMUA_Achr10G20720_001,GSMUA_Achr2G17590_001,GSMUA_Achr8G28560_001,GSMUA_Achr8G04970_001,GSMUA_Achr3G28340_001,GSMUA_Achr1G09830_001,GSMUA_Achr10G03230_001,GSMUA_Achr3G29970_001,GSMUA_Achr1G01580_001,…	GO:0052716	hydroquinone:oxygen oxidoreductase activity	molecular_function	3.2983e-06	0.0027154	3	289	4	23090	GSMUA_Achr9G03350_001,GSMUA_Achr3G15320_001,GSMUA_Achr3G09960_001	GO:0016682	oxidoreductase activity, acting on diphenols and related substances as donors, oxygen as acceptor	molecular_function	7.7905e-07	0.00064138	7	1111	19	23090	GSMUA_AchrUn_randomG22740_001,GSMUA_AchrUn_randomG25220_001,GSMUA_Achr3G09960_001,GSMUA_Achr6G29370_001,GSMUA_Achr7G03450_001,GSMUA_Achr8G34370_001,GSMUA_AchrUn_randomG22730_001
GO:0010468	regulation of gene expression	biological_process	8.5956e-12	6.1921e-09	130	835	2160	23090	GSMUA_Achr8G11160_001,GSMUA_Achr10G20720_001,GSMUA_Achr2G09580_001,GSMUA_Achr1G25410_001,GSMUA_Achr8G30740_001,GSMUA_Achr5G29290_001,GSMUA_Achr1G20690_001,GSMUA_Achr5G17400_001,GSMUA_AchrUn_randomG16200_001,GSMUA_Achr2G12930_001,GSMUA_Achr1G05940_001,GSMUA_Achr2G04720_001,GSMUA_Achr8G01750_001,GSMUA_Achr7G03320_001,GSMUA_Achr2G11880_001,GSMUA_Achr5G26640_001,GSMUA_Achr2G04650_001,GSMUA_Achr6G3314…	GO:0046271	phenylpropanoid catabolic process	biological_process	1.9164e-07	0.00011044	4	642	4	23090	GSMUA_Achr3G09960_001,GSMUA_Achr3G15320_001,GSMUA_Achr9G03350_001,GSMUA_Achr6G05000_001	GO:0097659	nucleic acid-templated transcription	biological_process	3.9364e-13	2.8357e-10	198	1394	2204	23090	GSMUA_Achr2G17590_001,GSMUA_Achr10G20720_001,GSMUA_Achr8G28560_001,GSMUA_Achr8G04970_001,GSMUA_Achr3G28340_001,GSMUA_Achr9G22410_001,GSMUA_Achr6G19850_001,GSMUA_Achr10G22350_001,GSMUA_Achr6G36740_001,GSMUA_Achr1G25410_001,GSMUA_Achr5G24560_001,GSMUA_Achr3G29730_001,GSMUA_Achr2G19150_001,GSMUA_Achr8G12060_001,GSMUA_Achr6G01270_001,GSMUA_Achr8G11160_001,GSMUA_Achr8G13620_001,GSMUA_Achr11G23870_001,…	GO:0004781	sulfate adenylyltransferase (ATP) activity	molecular_function	9.7318e-06	0.0070105	3	289	4	23090	GSMUA_Achr1G14080_001,GSMUA_Achr3G13570_001,GSMUA_Achr8G26890_001	GO:0010468	regulation of gene expression	biological_process	1.935e-06	0.0013939	140	1111	2160	23090	GSMUA_Achr5G29290_001,GSMUA_Achr2G17590_001,GSMUA_Achr4G03600_001,GSMUA_Achr2G21430_001,GSMUA_Achr7G03320_001,GSMUA_Achr4G07190_001,GSMUA_Achr4G04560_001,GSMUA_Achr6G30050_001,GSMUA_Achr10G26180_001,GSMUA_Achr10G03230_001,GSMUA_Achr8G01750_001,GSMUA_Achr5G21340_001,GSMUA_Achr6G33140_001,GSMUA_Achr9G22540_001,GSMUA_Achr11G04360_001,GSMUA_Achr1G02000_001,GSMUA_Achr11G17990_001,GSMUA_Achr9G03060_001…
GO:0006351	transcription, DNA-templated	biological_process	1.5316e-11	8.8266e-09	130	835	2204	23090	GSMUA_Achr5G20170_001,GSMUA_Achr4G04560_001,GSMUA_Achr2G08020_001,GSMUA_AchrUn_randomG20290_001,GSMUA_Achr11G25720_001,GSMUA_Achr7G26700_001,GSMUA_Achr10G06370_001,GSMUA_Achr8G18260_001,GSMUA_Achr1G02000_001,GSMUA_Achr4G11350_001,GSMUA_Achr9G14360_001,GSMUA_Achr9G03060_001,GSMUA_Achr5G18530_001,GSMUA_Achr1G23840_001,GSMUA_Achr8G30440_001,GSMUA_Achr2G06420_001,GSMUA_Achr6G06810_001,GSMUA_Achr11G17…	GO:0046274	lignin catabolic process	biological_process	1.9164e-07	0.00011044	4	642	4	23090	GSMUA_Achr3G09960_001,GSMUA_Achr3G15320_001,GSMUA_Achr9G03350_001,GSMUA_Achr6G05000_001	GO:0032774	RNA biosynthetic process	biological_process	5.0843e-13	3.1094e-10	198	1394	2207	23090	GSMUA_AchrUn_randomG16200_001,GSMUA_Achr9G20950_001,GSMUA_Achr11G00640_001,GSMUA_Achr3G20280_001,GSMUA_Achr7G02330_001,GSMUA_Achr10G24770_001,GSMUA_Achr10G21100_001,GSMUA_Achr2G04340_001,GSMUA_Achr8G07070_001,GSMUA_Achr6G00420_001,GSMUA_Achr5G02450_001,GSMUA_Achr6G03200_001,GSMUA_Achr9G10210_001,GSMUA_Achr2G06770_001,GSMUA_Achr1G20010_001,GSMUA_Achr4G03460_001,GSMUA_Achr7G02510_001,GSMUA_Achr9G04…	GO:0009808	lignin metabolic process	biological_process	1.1453e-05	0.0073337	3	289	6	23090	GSMUA_Achr9G03350_001,GSMUA_Achr3G09960_001,GSMUA_Achr3G15320_001	GO:0060255	regulation of macromolecule metabolic process	biological_process	2.6192e-06	0.0016772	147	1111	2282	23090	GSMUA_Achr8G18260_001,GSMUA_Achr4G18450_001,GSMUA_Achr3G21580_001,GSMUA_Achr6G30570_001,GSMUA_Achr2G06420_001,GSMUA_Achr9G03060_001,GSMUA_Achr5G07270_001,GSMUA_Achr10G10440_001,GSMUA_Achr3G29730_001,GSMUA_Achr9G08900_001,GSMUA_Achr11G19480_001,GSMUA_AchrUn_randomG16200_001,GSMUA_Achr7G02510_001,GSMUA_Achr9G27340_001,GSMUA_Achr5G09950_001,GSMUA_Achr10G25270_001,GSMUA_Achr2G02110_001,GSMUA_Achr4G07…
GO:0097659	nucleic acid-templated transcription	biological_process	1.5316e-11	8.8266e-09	130	835	2204	23090	GSMUA_Achr3G15140_001,GSMUA_Achr1G24070_001,GSMUA_Achr8G07070_001,GSMUA_Achr9G22540_001,GSMUA_AchrUn_randomG24010_001,GSMUA_Achr9G07890_001,GSMUA_Achr9G26140_001,GSMUA_Achr6G31350_001,GSMUA_Achr4G12860_001,GSMUA_Achr11G00390_001,GSMUA_Achr8G24880_001,GSMUA_Achr6G22950_001,GSMUA_Achr9G10210_001,GSMUA_AchrUn_randomG00680_001,GSMUA_Achr9G20950_001,GSMUA_Achr8G16860_001,GSMUA_Achr7G27480_001,GSMUA_Ac…	GO:0052716	hydroquinone:oxygen oxidoreductase activity	molecular_function	1.9164e-07	0.00011044	4	642	4	23090	GSMUA_Achr3G09960_001,GSMUA_Achr6G05000_001,GSMUA_Achr3G15320_001,GSMUA_Achr9G03350_001	GO:0010468	regulation of gene expression	biological_process	5.3954e-13	3.1094e-10	196	1394	2160	23090	GSMUA_Achr9G22410_001,GSMUA_Achr6G15580_001,GSMUA_Achr6G19850_001,GSMUA_Achr10G22350_001,GSMUA_Achr6G36740_001,GSMUA_Achr10G20720_001,GSMUA_Achr2G17590_001,GSMUA_Achr8G04970_001,GSMUA_Achr8G28560_001,GSMUA_Achr3G28340_001,GSMUA_Achr5G14760_001,GSMUA_Achr3G29730_001,GSMUA_Achr8G12060_001,GSMUA_Achr1G25410_001,GSMUA_Achr5G24560_001,GSMUA_Achr1G23840_001,GSMUA_Achr6G01270_001,GSMUA_Achr8G13620_001,G…	GO:0004779	sulfate adenylyltransferase activity	molecular_function	2.2209e-05	0.012799	3	289	5	23090	GSMUA_Achr1G14080_001,GSMUA_Achr3G13570_001,GSMUA_Achr8G26890_001	GO:0043227	membrane-bounded organelle	cellular_component	4.187e-06	0.0021936	254	1111	3730	23090	GSMUA_Achr4G13010_001,GSMUA_Achr1G14900_001,GSMUA_Achr10G27090_001,GSMUA_Achr8G16860_001,GSMUA_Achr1G01580_001,GSMUA_Achr7G23900_001,GSMUA_AchrUn_randomG13560_001,GSMUA_Achr11G26550_001,GSMUA_Achr4G05720_001,GSMUA_AchrUn_randomG15140_001,GSMUA_Achr9G26140_001,GSMUA_Achr6G06810_001,GSMUA_Achr2G06150_001,GSMUA_Achr2G03070_001,GSMUA_Achr4G26260_001,GSMUA_Achr11G25720_001,GSMUA_Achr10G17560_001,GSMUA…
GO:0032774	RNA biosynthetic process	biological_process	1.8475e-11	9.6792e-09	130	835	2207	23090	GSMUA_Achr3G08880_001,GSMUA_Achr6G34420_001,GSMUA_Achr8G12060_001,GSMUA_Achr4G03600_001,GSMUA_Achr1G27000_001,GSMUA_Achr4G05770_001,GSMUA_Achr1G26740_001,GSMUA_Achr8G18550_001,GSMUA_Achr2G19150_001,GSMUA_Achr6G33140_001,GSMUA_Achr5G26640_001,GSMUA_Achr2G04650_001,GSMUA_Achr3G29970_001,GSMUA_Achr7G03320_001,GSMUA_AchrUn_randomG02940_001,GSMUA_Achr2G11880_001,GSMUA_Achr2G12930_001,GSMUA_Achr1G05940…	GO:0009808	lignin metabolic process	biological_process	1.4639e-06	0.00076693	4	642	6	23090	GSMUA_Achr6G05000_001,GSMUA_Achr9G03350_001,GSMUA_Achr3G15320_001,GSMUA_Achr3G09960_001	GO:0019219	regulation of nucleobase-containing compound metabolic process	biological_process	6.7041e-13	3.5123e-10	186	1394	2083	23090	GSMUA_Achr1G23840_001,GSMUA_Achr5G21340_001,GSMUA_Achr11G23870_001,GSMUA_Achr8G13620_001,GSMUA_Achr8G11160_001,GSMUA_Achr6G01270_001,GSMUA_Achr3G29970_001,GSMUA_Achr1G09830_001,GSMUA_Achr10G03230_001,GSMUA_Achr4G07150_001,GSMUA_Achr10G22350_001,GSMUA_Achr6G36740_001,GSMUA_Achr6G19850_001,GSMUA_Achr9G22410_001,GSMUA_Achr3G28340_001,GSMUA_Achr8G28560_001,GSMUA_Achr8G04970_001,GSMUA_Achr10G20720_001…	GO:0042351	'de novo' GDP-L-fucose biosynthetic process	biological_process	4.3466e-05	0.020874	2	289	2	23090	GSMUA_Achr4G20510_001,GSMUA_Achr7G05110_001	GO:0043231	intracellular membrane-bounded organelle	cellular_component	4.187e-06	0.0021936	254	1111	3730	23090	GSMUA_Achr2G17590_001,GSMUA_Achr7G07340_001,GSMUA_Achr5G25090_001,GSMUA_Achr5G29290_001,GSMUA_Achr5G27630_001,GSMUA_Achr10G04950_001,GSMUA_Achr3G07370_001,GSMUA_Achr2G13570_001,GSMUA_Achr7G03320_001,GSMUA_Achr2G21430_001,GSMUA_Achr4G03600_001,GSMUA_Achr3G10830_001,GSMUA_Achr8G01750_001,GSMUA_Achr4G19240_001,GSMUA_Achr5G21990_001,GSMUA_Achr10G26180_001,GSMUA_Achr10G03230_001,GSMUA_Achr6G30050_001,…
GO:0009889	regulation of biosynthetic process	biological_process	3.0191e-11	1.4499e-08	124	835	2113	23090	GSMUA_Achr2G04340_001,GSMUA_Achr11G13590_001,GSMUA_Achr2G18310_001,GSMUA_Achr4G11350_001,GSMUA_Achr9G14360_001,GSMUA_Achr9G03060_001,GSMUA_Achr9G27530_001,GSMUA_Achr5G18530_001,GSMUA_Achr3G28340_001,GSMUA_Achr1G23840_001,GSMUA_Achr8G18260_001,GSMUA_Achr10G06370_001,GSMUA_Achr1G02000_001,GSMUA_Achr3G29730_001,GSMUA_Achr4G30820_001,GSMUA_AchrUn_randomG20290_001,GSMUA_Achr8G30700_001,GSMUA_AchrUn_ra…	GO:0043227	membrane-bounded organelle	cellular_component	2.7718e-05	0.012287	153	642	3730	23090	GSMUA_AchrUn_randomG15140_001,GSMUA_Achr5G07520_001,GSMUA_Achr4G03600_001,GSMUA_Achr6G21080_001,GSMUA_Achr5G21990_001,GSMUA_Achr9G22260_001,GSMUA_Achr7G03320_001,GSMUA_Achr3G27750_001,GSMUA_Achr10G22350_001,GSMUA_Achr4G24900_001,GSMUA_Achr7G07340_001,GSMUA_AchrUn_randomG21900_001,GSMUA_Achr6G31940_001,GSMUA_Achr5G21340_001,GSMUA_Achr11G18410_001,GSMUA_Achr11G20040_001,GSMUA_Achr8G01750_001,GSMUA_…	GO:0060255	regulation of macromolecule metabolic process	biological_process	1.0278e-12	4.9361e-10	205	1394	2282	23090	GSMUA_Achr8G04610_001,GSMUA_Achr8G00800_001,GSMUA_Achr5G18540_001,GSMUA_Achr4G18450_001,GSMUA_Achr11G17950_001,GSMUA_Achr5G09730_001,GSMUA_Achr2G02110_001,GSMUA_Achr1G21940_001,GSMUA_Achr4G19350_001,GSMUA_Achr1G17950_001,GSMUA_Achr2G01210_001,GSMUA_Achr11G25770_001,GSMUA_Achr3G32510_001,GSMUA_Achr8G16860_001,GSMUA_Achr11G18520_001,GSMUA_AchrUn_randomG06440_001,GSMUA_AchrUn_randomG20290_001,GSMUA_…	GO:0050577	GDP-L-fucose synthase activity	molecular_function	4.3466e-05	0.020874	2	289	2	23090	GSMUA_Achr4G20510_001,GSMUA_Achr7G05110_001	GO:0006351	transcription, DNA-templated	biological_process	5.9407e-06	0.0026336	139	1111	2204	23090	GSMUA_Achr2G19150_001,GSMUA_Achr8G30700_001,GSMUA_Achr6G22950_001,GSMUA_Achr3G23360_001,GSMUA_Achr9G26300_001,GSMUA_Achr4G03460_001,GSMUA_AchrUn_randomG20290_001,GSMUA_Achr9G13660_001,GSMUA_Achr9G14360_001,GSMUA_Achr6G36740_001,GSMUA_Achr7G26700_001,GSMUA_Achr10G21100_001,GSMUA_Achr2G11880_001,GSMUA_Achr8G28560_001,GSMUA_Achr10G21750_001,GSMUA_Achr5G24560_001,GSMUA_Achr4G19350_001,GSMUA_Achr6G313…
GO:0003677	DNA binding	molecular_function	3.4172e-11	1.5149e-08	144	835	2629	23090	GSMUA_AchrUn_randomG21160_001,GSMUA_Achr6G31350_001,GSMUA_Achr4G12860_001,GSMUA_Achr9G26140_001,GSMUA_Achr4G05720_001,GSMUA_Achr3G11170_001,GSMUA_Achr1G24070_001,GSMUA_Achr8G24960_001,GSMUA_Achr9G01380_001,GSMUA_Achr9G07890_001,GSMUA_AchrUn_randomG24010_001,GSMUA_Achr9G22540_001,GSMUA_Achr4G00620_001,GSMUA_Achr9G20950_001,GSMUA_AchrUn_randomG00680_001,GSMUA_Achr4G03880_001,GSMUA_Achr5G07270_001,G…	GO:0043231	intracellular membrane-bounded organelle	cellular_component	2.7718e-05	0.012287	153	642	3730	23090	GSMUA_Achr3G07220_001,GSMUA_Achr9G27660_001,GSMUA_Achr10G23280_001,GSMUA_Achr5G12840_001,GSMUA_Achr11G10170_001,GSMUA_Achr11G10850_001,GSMUA_Achr1G00780_001,GSMUA_Achr6G31350_001,GSMUA_Achr9G30290_001,GSMUA_Achr5G24560_001,GSMUA_Achr5G25800_001,GSMUA_AchrUn_randomG02410_001,GSMUA_Achr8G05440_001,GSMUA_Achr8G12560_001,GSMUA_Achr9G01380_001,GSMUA_Achr11G25720_001,GSMUA_Achr11G08740_001,GSMUA_Achr3G…	GO:0031323	regulation of cellular metabolic process	biological_process	1.4203e-12	6.2965e-10	198	1394	2229	23090	GSMUA_Achr2G11880_001,GSMUA_Achr2G09580_001,GSMUA_AchrUn_randomG24010_001,GSMUA_Achr3G08880_001,GSMUA_Achr3G21580_001,GSMUA_Achr6G06310_001,GSMUA_Achr5G14630_001,GSMUA_Achr4G04560_001,GSMUA_Achr7G12610_001,GSMUA_Achr8G33310_001,GSMUA_Achr11G23110_001,GSMUA_Achr10G26310_001,GSMUA_AchrUn_randomG12610_001,GSMUA_Achr1G26740_001,GSMUA_AchrUn_randomG04320_001,GSMUA_Achr5G20860_001,GSMUA_Achr11G21080_00…	GO:0016491	oxidoreductase activity	molecular_function	6.1031e-05	0.027056	37	289	1714	23090	GSMUA_Achr9G28310_001,GSMUA_Achr7G03450_001,GSMUA_Achr4G08580_001,GSMUA_Achr7G05110_001,GSMUA_Achr6G33600_001,GSMUA_Achr7G00810_001,GSMUA_AchrUn_randomG13520_001,GSMUA_Achr11G08740_001,GSMUA_Achr9G01450_001,GSMUA_Achr6G33870_001,GSMUA_Achr6G18200_001,GSMUA_Achr3G15320_001,GSMUA_Achr4G20510_001,GSMUA_Achr3G09960_001,GSMUA_Achr9G17900_001,GSMUA_AchrUn_randomG25220_001,GSMUA_Achr8G20780_001,GSMUA_Ac…	GO:0097659	nucleic acid-templated transcription	biological_process	5.9407e-06	0.0026336	139	1111	2204	23090	GSMUA_Achr9G14360_001,GSMUA_AchrUn_randomG20290_001,GSMUA_Achr9G26300_001,GSMUA_Achr4G03460_001,GSMUA_Achr9G13660_001,GSMUA_Achr6G22950_001,GSMUA_Achr8G30700_001,GSMUA_Achr2G19150_001,GSMUA_Achr3G23360_001,GSMUA_Achr8G28560_001,GSMUA_Achr5G24560_001,GSMUA_Achr10G21750_001,GSMUA_Achr10G21100_001,GSMUA_Achr2G11880_001,GSMUA_Achr6G36740_001,GSMUA_Achr7G26700_001,GSMUA_Achr1G09830_001,GSMUA_Achr4G066…
GO:0010556	regulation of macromolecule biosynthetic process	biological_process	4.0794e-11	1.5673e-08	123	835	2101	23090	GSMUA_Achr9G14360_001,GSMUA_Achr9G03060_001,GSMUA_Achr4G11350_001,GSMUA_Achr2G04340_001,GSMUA_Achr2G18310_001,GSMUA_Achr11G13590_001,GSMUA_Achr1G23840_001,GSMUA_Achr3G28340_001,GSMUA_Achr5G18530_001,GSMUA_Achr9G27530_001,GSMUA_Achr10G06370_001,GSMUA_Achr8G18260_001,GSMUA_Achr4G30820_001,GSMUA_Achr3G29730_001,GSMUA_Achr1G02000_001,GSMUA_AchrUn_randomG20290_001,GSMUA_Achr8G30700_001,GSMUA_AchrUn_ra…	GO:0043229	intracellular organelle	cellular_component	9.7354e-05	0.037488	176	642	4597	23090	GSMUA_Achr4G22500_001,GSMUA_Achr9G11080_001,GSMUA_Achr7G22940_001,GSMUA_Achr7G11500_001,GSMUA_Achr5G15370_001,GSMUA_Achr9G22410_001,GSMUA_Achr11G14540_001,GSMUA_AchrUn_randomG20290_001,GSMUA_AchrUn_randomG13560_001,GSMUA_Achr4G05720_001,GSMUA_Achr4G11090_001,GSMUA_Achr9G27530_001,GSMUA_Achr11G05040_001,GSMUA_Achr5G25090_001,GSMUA_Achr8G30700_001,GSMUA_Achr8G28230_001,GSMUA_Achr5G13440_001,GSMUA_A…	GO:0080090	regulation of primary metabolic process	biological_process	1.725e-12	7.1009e-10	197	1394	2228	23090	GSMUA_Achr9G29220_001,GSMUA_Achr6G33140_001,GSMUA_AchrUn_randomG15140_001,GSMUA_Achr8G24880_001,GSMUA_Achr9G03270_001,GSMUA_Achr5G17400_001,GSMUA_Achr8G25430_001,GSMUA_Achr8G07320_001,GSMUA_Achr8G18260_001,GSMUA_Achr8G01590_001,GSMUA_Achr10G05890_001,GSMUA_Achr2G08020_001,GSMUA_AchrUn_randomG15490_001,GSMUA_Achr10G21750_001,GSMUA_Achr7G27480_001,GSMUA_Achr3G22790_001,GSMUA_Achr5G20170_001,GSMUA_A…	GO:0046872	metal ion binding	molecular_function	8.5303e-05	0.035114	68	289	3559	23090	GSMUA_Achr2G16380_001,GSMUA_Achr8G05790_001,GSMUA_Achr9G03700_001,GSMUA_Achr10G11270_001,GSMUA_AchrUn_randomG15670_001,GSMUA_Achr6G07680_001,GSMUA_Achr2G17520_001,GSMUA_Achr10G18040_001,GSMUA_Achr8G34370_001,GSMUA_Achr8G30620_001,GSMUA_Achr9G03380_001,GSMUA_Achr5G12840_001,GSMUA_Achr3G15120_001,GSMUA_Achr6G17010_001,GSMUA_Achr8G23110_001,GSMUA_AchrUn_randomG02430_001,GSMUA_Achr6G35680_001,GSMUA_A…	GO:0032774	RNA biosynthetic process	biological_process	6.8542e-06	0.0028215	139	1111	2207	23090	GSMUA_Achr2G08020_001,GSMUA_Achr3G06800_001,GSMUA_Achr10G05890_001,GSMUA_Achr7G11500_001,GSMUA_Achr10G24770_001,GSMUA_Achr2G12930_001,GSMUA_AchrUn_randomG04680_001,GSMUA_Achr9G16610_001,GSMUA_Achr4G30820_001,GSMUA_Achr3G32510_001,GSMUA_Achr9G10210_001,GSMUA_Achr4G06100_001,GSMUA_Achr1G05940_001,GSMUA_Achr6G10660_001,GSMUA_Achr11G23870_001,GSMUA_Achr8G07070_001,GSMUA_Achr2G06770_001,GSMUA_Achr4G12…
GO:2000112	regulation of cellular macromolecule biosynthetic process	biological_process	4.0794e-11	1.5673e-08	123	835	2101	23090	GSMUA_Achr8G30150_001,GSMUA_Achr8G09780_001,GSMUA_Achr1G24070_001,GSMUA_Achr3G15140_001,GSMUA_Achr9G22540_001,GSMUA_Achr1G18660_001,GSMUA_Achr8G07070_001,GSMUA_AchrUn_randomG24010_001,GSMUA_Achr5G24560_001,GSMUA_Achr9G07890_001,GSMUA_Achr9G16610_001,GSMUA_Achr8G21030_001,GSMUA_Achr8G04970_001,GSMUA_Achr9G26140_001,GSMUA_Achr4G23790_001,GSMUA_Achr6G31350_001,GSMUA_Achr4G12860_001,GSMUA_Achr8G24880…	GO:0043226	organelle	cellular_component	9.7574e-05	0.037488	176	642	4598	23090	GSMUA_Achr6G06810_001,GSMUA_Achr10G17560_001,GSMUA_Achr11G06480_001,GSMUA_Achr8G18100_001,GSMUA_Achr3G07370_001,GSMUA_Achr3G11090_001,GSMUA_Achr4G16050_001,GSMUA_Achr7G20510_001,GSMUA_Achr5G17730_001,GSMUA_Achr10G02970_001,GSMUA_AchrUn_randomG08380_001,GSMUA_Achr2G06150_001,GSMUA_Achr2G12930_001,GSMUA_Achr9G20220_001,GSMUA_Achr7G26700_001,GSMUA_Achr7G23900_001,GSMUA_Achr10G06330_001,GSMUA_Achr3G2…	GO:0009889	regulation of biosynthetic process	biological_process	2.4454e-12	8.627e-10	187	1394	2113	23090	GSMUA_Achr2G01210_001,GSMUA_Achr4G19350_001,GSMUA_Achr8G16860_001,GSMUA_Achr3G32510_001,GSMUA_AchrUn_randomG06440_001,GSMUA_Achr11G18520_001,GSMUA_Achr11G25770_001,GSMUA_Achr8G00800_001,GSMUA_Achr8G04610_001,GSMUA_Achr5G18540_001,GSMUA_Achr5G09730_001,GSMUA_Achr1G21940_001,GSMUA_Achr2G02110_001,GSMUA_Achr4G18450_001,GSMUA_Achr11G17950_001,GSMUA_Achr2G12930_001,GSMUA_Achr5G18750_001,GSMUA_Achr2G00…	GO:0009698	phenylpropanoid metabolic process	biological_process	0.00010518	0.039161	4	289	25	23090	GSMUA_Achr3G09960_001,GSMUA_Achr3G15320_001,GSMUA_Achr3G08880_001,GSMUA_Achr9G03350_001	GO:0006355	regulation of transcription, DNA-templated	biological_process	1.2405e-05	0.0042052	124	1111	2025	23090	GSMUA_Achr8G11160_001,GSMUA_Achr3G05450_001,GSMUA_Achr6G06310_001,GSMUA_Achr1G20690_001,GSMUA_Achr3G13180_001,GSMUA_Achr8G30150_001,GSMUA_Achr5G25800_001,GSMUA_Achr11G13590_001,GSMUA_Achr9G03270_001,GSMUA_Achr1G25410_001,GSMUA_Achr5G00500_001,GSMUA_Achr5G26640_001,GSMUA_Achr2G04340_001,GSMUA_Achr10G26310_001,GSMUA_Achr11G00500_001,GSMUA_Achr4G30860_001,GSMUA_Achr11G21080_001,GSMUA_Achr2G09580_001…
GO:0031326	regulation of cellular biosynthetic process	biological_process	5.1688e-11	1.8617e-08	123	835	2107	23090	GSMUA_Achr8G21030_001,GSMUA_Achr9G16610_001,GSMUA_Achr9G26140_001,GSMUA_Achr8G04970_001,GSMUA_Achr6G31350_001,GSMUA_Achr4G12860_001,GSMUA_Achr4G23790_001,GSMUA_Achr8G30150_001,GSMUA_Achr1G24070_001,GSMUA_Achr8G09780_001,GSMUA_Achr3G15140_001,GSMUA_Achr9G22540_001,GSMUA_Achr1G18660_001,GSMUA_Achr8G07070_001,GSMUA_Achr5G24560_001,GSMUA_AchrUn_randomG24010_001,GSMUA_Achr9G07890_001,GSMUA_Achr9G20950…	GO:0004781	sulfate adenylyltransferase (ATP) activity	molecular_function	0.00013005	0.046841	3	642	4	23090	GSMUA_Achr1G14080_001,GSMUA_Achr8G26890_001,GSMUA_Achr3G13570_001	GO:0010556	regulation of macromolecule biosynthetic process	biological_process	2.5448e-12	8.627e-10	186	1394	2101	23090	GSMUA_Achr2G21430_001,GSMUA_Achr8G18930_001,GSMUA_Achr4G12860_001,GSMUA_Achr1G18660_001,GSMUA_Achr10G06370_001,GSMUA_Achr9G03060_001,GSMUA_Achr6G30570_001,GSMUA_Achr1G05940_001,GSMUA_Achr8G07740_001,GSMUA_Achr11G21080_001,GSMUA_Achr3G15140_001,GSMUA_Achr9G22540_001,GSMUA_AchrUn_randomG12610_001,GSMUA_AchrUn_randomG04320_001,GSMUA_Achr1G26740_001,GSMUA_Achr5G20860_001,GSMUA_Achr11G23110_001,GSMUA_…	GO:0043169	cation binding	molecular_function	0.00011383	0.039161	68	289	3577	23090	GSMUA_Achr8G05790_001,GSMUA_Achr2G16380_001,GSMUA_Achr9G03700_001,GSMUA_AchrUn_randomG15670_001,GSMUA_Achr10G11270_001,GSMUA_Achr6G07680_001,GSMUA_Achr2G17520_001,GSMUA_Achr8G30620_001,GSMUA_Achr8G34370_001,GSMUA_Achr10G18040_001,GSMUA_Achr9G03380_001,GSMUA_Achr3G15120_001,GSMUA_Achr5G12840_001,GSMUA_Achr6G17010_001,GSMUA_Achr8G23110_001,GSMUA_AchrUn_randomG02430_001,GSMUA_Achr7G22040_001,GSMUA_A…	GO:1903506	regulation of nucleic acid-templated transcription	biological_process	1.2405e-05	0.0042052	124	1111	2025	23090	GSMUA_Achr6G22950_001,GSMUA_Achr8G30700_001,GSMUA_Achr3G23360_001,GSMUA_Achr5G21340_001,GSMUA_Achr6G33140_001,GSMUA_Achr9G22540_001,GSMUA_Achr11G04360_001,GSMUA_Achr9G14360_001,GSMUA_Achr1G02000_001,GSMUA_Achr11G17990_001,GSMUA_AchrUn_randomG20290_001,GSMUA_Achr4G03460_001,GSMUA_Achr9G26300_001,GSMUA_Achr9G13660_001,GSMUA_Achr2G17590_001,GSMUA_Achr5G29290_001,GSMUA_Achr6G36740_001,GSMUA_Achr7G267…
GO:0019219	regulation of nucleobase-containing compound metabolic process	biological_process	6.1807e-11	2.0952e-08	121	835	2083	23090	GSMUA_Achr9G22410_001,GSMUA_Achr11G00500_001,GSMUA_Achr8G00800_001,GSMUA_Achr6G10660_001,GSMUA_Achr2G11880_001,GSMUA_Achr4G18450_001,GSMUA_Achr7G11500_001,GSMUA_Achr7G03320_001,GSMUA_Achr2G02110_001,GSMUA_AchrUn_randomG15140_001,GSMUA_Achr6G30570_001,GSMUA_Achr3G29970_001,GSMUA_Achr6G01270_001,GSMUA_Achr5G26640_001,GSMUA_Achr2G04650_001,GSMUA_Achr2G06770_001,GSMUA_Achr6G33140_001,GSMUA_Achr8G1855…	GO:0042351	'de novo' GDP-L-fucose biosynthetic process	biological_process	0.00015922	0.050977	2	642	2	23090	GSMUA_Achr4G20510_001,GSMUA_Achr7G05110_001	GO:2000112	regulation of cellular macromolecule biosynthetic process	biological_process	2.5448e-12	8.627e-10	186	1394	2101	23090	GSMUA_Achr9G04270_001,GSMUA_Achr6G06220_001,GSMUA_Achr5G26640_001,GSMUA_Achr2G06770_001,GSMUA_Achr1G20010_001,GSMUA_Achr4G03460_001,GSMUA_Achr7G02510_001,GSMUA_Achr10G10440_001,GSMUA_Achr10G12980_001,GSMUA_Achr4G25960_001,GSMUA_Achr11G04360_001,GSMUA_Achr11G15640_001,GSMUA_Achr3G07310_001,GSMUA_Achr11G00640_001,GSMUA_Achr9G20950_001,GSMUA_Achr7G02330_001,GSMUA_Achr3G20280_001,GSMUA_AchrUn_randomG…	GO:0000103	sulfate assimilation	biological_process	0.00011552	0.039161	3	289	8	23090	GSMUA_Achr1G14080_001,GSMUA_Achr3G13570_001,GSMUA_Achr8G26890_001	GO:2001141	regulation of RNA biosynthetic process	biological_process	1.2405e-05	0.0042052	124	1111	2025	23090	GSMUA_Achr10G22350_001,GSMUA_Achr10G12980_001,GSMUA_Achr4G05770_001,GSMUA_Achr8G01590_001,GSMUA_Achr3G28340_001,GSMUA_Achr4G31660_001,GSMUA_Achr9G04270_001,GSMUA_Achr8G07320_001,GSMUA_Achr5G17400_001,GSMUA_Achr3G08880_001,GSMUA_Achr6G00420_001,GSMUA_Achr4G11090_001,GSMUA_Achr9G03270_001,GSMUA_Achr1G25410_001,GSMUA_Achr11G13590_001,GSMUA_Achr5G25800_001,GSMUA_Achr8G30150_001,GSMUA_Achr3G13180_001,…
GO:0060255	regulation of macromolecule metabolic process	biological_process	8.6332e-11	2.7641e-08	133	835	2282	23090	GSMUA_Achr3G22790_001,GSMUA_Achr8G26530_001,GSMUA_Achr8G30700_001,GSMUA_Achr5G25800_001,GSMUA_Achr2G21430_001,GSMUA_Achr10G10440_001,GSMUA_Achr7G05610_001,GSMUA_Achr11G03730_001,GSMUA_Achr3G28340_001,GSMUA_Achr9G27530_001,GSMUA_Achr3G13970_001,GSMUA_Achr11G13590_001,GSMUA_Achr2G04340_001,GSMUA_Achr2G18310_001,GSMUA_Achr4G30820_001,GSMUA_Achr3G29730_001,GSMUA_Achr5G07270_001,GSMUA_Achr11G17950_001…	GO:0050577	GDP-L-fucose synthase activity	molecular_function	0.00015922	0.050977	2	642	2	23090	GSMUA_Achr4G20510_001,GSMUA_Achr7G05110_001	GO:0051171	regulation of nitrogen compound metabolic process	biological_process	2.6954e-12	8.6297e-10	189	1394	2128	23090	GSMUA_Achr11G22870_001,GSMUA_Achr3G18790_001,GSMUA_Achr6G18900_001,GSMUA_Achr4G11350_001,GSMUA_Achr5G00500_001,GSMUA_Achr4G11090_001,GSMUA_Achr6G10660_001,GSMUA_Achr3G06800_001,GSMUA_Achr4G30860_001,GSMUA_Achr1G27000_001,GSMUA_Achr6G26980_001,GSMUA_Achr11G01610_001,GSMUA_Achr1G10080_001,GSMUA_Achr5G26580_001,GSMUA_Achr3G23360_001,GSMUA_Achr1G26290_001,GSMUA_Achr3G13180_001,GSMUA_Achr11G25720_001,…	GO:0070566	adenylyltransferase activity	molecular_function	0.00013269	0.042483	4	289	19	23090	GSMUA_Achr3G13570_001,GSMUA_Achr1G14080_001,GSMUA_Achr10G08850_001,GSMUA_Achr8G26890_001	GO:0051252	regulation of RNA metabolic process	biological_process	1.6498e-05	0.0052823	124	1111	2034	23090	GSMUA_AchrUn_randomG24010_001,GSMUA_Achr4G30820_001,GSMUA_AchrUn_randomG04680_001,GSMUA_Achr9G16610_001,GSMUA_Achr7G11500_001,GSMUA_Achr10G05890_001,GSMUA_Achr2G12930_001,GSMUA_Achr1G20010_001,GSMUA_Achr11G17950_001,GSMUA_Achr8G24880_001,GSMUA_Achr6G34420_001,GSMUA_Achr4G07150_001,GSMUA_Achr2G08020_001,GSMUA_Achr3G06800_001,GSMUA_Achr6G10660_001,GSMUA_Achr8G07070_001,GSMUA_Achr11G23870_001,GSMUA_…
GO:0080090	regulation of primary metabolic process	biological_process	1.1295e-10	3.4258e-08	128	835	2228	23090	GSMUA_Achr8G11160_001,GSMUA_Achr8G30740_001,GSMUA_Achr2G09580_001,GSMUA_Achr1G25410_001,GSMUA_Achr10G20720_001,GSMUA_AchrUn_randomG16200_001,GSMUA_Achr1G20690_001,GSMUA_Achr5G17400_001,GSMUA_Achr5G29290_001,GSMUA_Achr8G01750_001,GSMUA_Achr2G04720_001,GSMUA_Achr1G05940_001,GSMUA_Achr2G12930_001,GSMUA_Achr2G11880_001,GSMUA_Achr7G03320_001,GSMUA_Achr3G29970_001,GSMUA_Achr5G26640_001,GSMUA_Achr2G0465…	GO:0016602	CCAAT-binding factor complex	cellular_component	0.00018513	0.0553	5	642	23	23090	GSMUA_Achr8G30700_001,GSMUA_AchrUn_randomG15140_001,GSMUA_Achr4G11090_001,GSMUA_Achr4G03600_001,GSMUA_Achr2G12930_001	GO:0031326	regulation of cellular biosynthetic process	biological_process	3.5461e-12	1.0756e-09	186	1394	2107	23090	GSMUA_Achr3G28340_001,GSMUA_Achr2G17590_001,GSMUA_Achr10G20720_001,GSMUA_Achr8G04970_001,GSMUA_Achr8G28560_001,GSMUA_Achr6G36740_001,GSMUA_Achr10G22350_001,GSMUA_Achr9G22410_001,GSMUA_Achr6G19850_001,GSMUA_Achr5G24560_001,GSMUA_Achr1G25410_001,GSMUA_Achr8G12060_001,GSMUA_Achr3G29730_001,GSMUA_Achr11G23870_001,GSMUA_Achr5G21340_001,GSMUA_Achr6G01270_001,GSMUA_Achr8G13620_001,GSMUA_Achr8G11160_001,…	GO:0042350	GDP-L-fucose biosynthetic process	biological_process	0.00031157	0.089778	2	289	3	23090	GSMUA_Achr4G20510_001,GSMUA_Achr7G05110_001	GO:0019222	regulation of metabolic process	biological_process	2.6096e-05	0.0079154	154	1111	2502	23090	GSMUA_Achr9G26140_001,GSMUA_AchrUn_randomG15140_001,GSMUA_Achr5G20860_001,GSMUA_Achr7G18220_001,GSMUA_Achr4G26260_001,GSMUA_Achr11G25720_001,GSMUA_Achr8G16860_001,GSMUA_Achr6G03200_001,GSMUA_Achr1G10080_001,GSMUA_AchrUn_randomG06440_001,GSMUA_Achr4G07150_001,GSMUA_Achr6G34420_001,GSMUA_Achr1G20010_001,GSMUA_Achr11G17950_001,GSMUA_Achr8G24880_001,GSMUA_Achr7G00440_001,GSMUA_Achr5G14760_001,GSMUA_A…
GO:0043227	membrane-bounded organelle	cellular_component	1.5316e-10	4.1055e-08	219	835	3730	23090	GSMUA_Achr4G03600_001,GSMUA_Achr8G12060_001,GSMUA_Achr10G17560_001,GSMUA_Achr2G18380_001,GSMUA_Achr6G34420_001,GSMUA_Achr6G06030_001,GSMUA_Achr5G15370_001,GSMUA_Achr8G18550_001,GSMUA_Achr2G19150_001,GSMUA_AchrUn_randomG02410_001,GSMUA_Achr4G05770_001,GSMUA_Achr8G28230_001,GSMUA_Achr1G27000_001,GSMUA_Achr7G07340_001,GSMUA_Achr9G00010_001,GSMUA_Achr9G18420_001,GSMUA_Achr1G01540_001,GSMUA_Achr5G2664…	GO:0009698	phenylpropanoid metabolic process	biological_process	0.00019192	0.0553	5	642	25	23090	GSMUA_Achr3G09960_001,GSMUA_Achr9G03350_001,GSMUA_Achr3G15320_001,GSMUA_Achr6G05000_001,GSMUA_Achr3G08880_001	GO:0019222	regulation of metabolic process	biological_process	2.3018e-11	6.6326e-09	215	1394	2502	23090	GSMUA_Achr1G02000_001,GSMUA_Achr4G31660_001,GSMUA_Achr2G04650_001,GSMUA_Achr8G30700_001,GSMUA_Achr3G05450_001,GSMUA_Achr1G01660_001,GSMUA_Achr5G14350_001,GSMUA_Achr7G27480_001,GSMUA_Achr3G22790_001,GSMUA_Achr5G20170_001,GSMUA_Achr8G22600_001,GSMUA_Achr10G21750_001,GSMUA_Achr10G05890_001,GSMUA_Achr8G18260_001,GSMUA_Achr8G01590_001,GSMUA_Achr2G08020_001,GSMUA_AchrUn_randomG15490_001,GSMUA_Achr8G254…	GO:0046368	GDP-L-fucose metabolic process	biological_process	0.00031157	0.089778	2	289	3	23090	GSMUA_Achr4G20510_001,GSMUA_Achr7G05110_001	GO:0031323	regulation of cellular metabolic process	biological_process	3.1223e-05	0.0089968	137	1111	2229	23090	GSMUA_Achr2G21430_001,GSMUA_Achr7G03320_001,GSMUA_Achr4G03600_001,GSMUA_Achr4G07190_001,GSMUA_Achr4G01470_001,GSMUA_Achr10G03230_001,GSMUA_Achr10G26180_001,GSMUA_Achr6G30050_001,GSMUA_Achr4G04560_001,GSMUA_Achr8G01750_001,GSMUA_Achr5G29290_001,GSMUA_Achr2G17590_001,GSMUA_Achr11G17990_001,GSMUA_Achr1G02000_001,GSMUA_Achr5G21340_001,GSMUA_Achr11G04360_001,GSMUA_Achr9G22540_001,GSMUA_Achr6G33140_001…
GO:0043231	intracellular membrane-bounded organelle	cellular_component	1.5316e-10	4.1055e-08	219	835	3730	23090	GSMUA_Achr3G07370_001,GSMUA_Achr6G30570_001,GSMUA_AchrUn_randomG15140_001,GSMUA_Achr3G11090_001,GSMUA_Achr2G19070_001,GSMUA_Achr5G13440_001,GSMUA_Achr6G01270_001,GSMUA_Achr8G05440_001,GSMUA_Achr9G22410_001,GSMUA_Achr9G14160_001,GSMUA_Achr6G21080_001,GSMUA_Achr8G00800_001,GSMUA_Achr4G24900_001,GSMUA_Achr6G10660_001,GSMUA_Achr4G12470_001,GSMUA_Achr2G09700_001,GSMUA_Achr10G06220_001,GSMUA_Achr7G1150…	GO:0004779	sulfate adenylyltransferase activity	molecular_function	0.00029503	0.080966	3	642	5	23090	GSMUA_Achr8G26890_001,GSMUA_Achr3G13570_001,GSMUA_Achr1G14080_001	GO:0003676	nucleic acid binding	molecular_function	3.6059e-10	9.8957e-08	314	1394	3913	23090	GSMUA_Achr8G14540_001,GSMUA_Achr3G27750_001,GSMUA_Achr9G29480_001,GSMUA_Achr9G26140_001,GSMUA_Achr5G21990_001,GSMUA_Achr5G22630_001,GSMUA_Achr6G02530_001,GSMUA_Achr7G11320_001,GSMUA_Achr9G07940_001,GSMUA_Achr7G18550_001,GSMUA_Achr11G19540_001,GSMUA_Achr5G28350_001,GSMUA_Achr3G02150_001,GSMUA_Achr7G27440_001,GSMUA_Achr4G16050_001,GSMUA_Achr7G11500_001,GSMUA_Achr7G21560_001,GSMUA_Achr9G12880_001,GS…	GO:0003682	chromatin binding	molecular_function	0.00045289	0.12429	16	289	585	23090	GSMUA_Achr7G02510_001,GSMUA_Achr4G00620_001,GSMUA_Achr3G09450_001,GSMUA_Achr10G29280_001,GSMUA_Achr4G23690_001,GSMUA_Achr4G27730_001,GSMUA_AchrUn_randomG15100_001,GSMUA_Achr1G17150_001,GSMUA_Achr4G22500_001,GSMUA_Achr7G00280_001,GSMUA_AchrUn_randomG03020_001,GSMUA_Achr8G07630_001,GSMUA_Achr1G01660_001,GSMUA_Achr5G29070_001,GSMUA_Achr2G13930_001,GSMUA_Achr5G07720_001	GO:0080090	regulation of primary metabolic process	biological_process	3.8033e-05	0.010236	136	1111	2228	23090	GSMUA_Achr10G22350_001,GSMUA_Achr8G01590_001,GSMUA_Achr4G05770_001,GSMUA_Achr4G31660_001,GSMUA_Achr8G30150_001,GSMUA_Achr8G11160_001,GSMUA_Achr3G13180_001,GSMUA_Achr1G20690_001,GSMUA_Achr11G13590_001,GSMUA_Achr1G25410_001,GSMUA_Achr10G26310_001,GSMUA_Achr11G00500_001,GSMUA_Achr11G21080_001,GSMUA_Achr2G09580_001,GSMUA_Achr1G10080_001,GSMUA_Achr6G03200_001,GSMUA_Achr8G16860_001,GSMUA_Achr11G25720_0…
GO:0051171	regulation of nitrogen compound metabolic process	biological_process	1.5673e-10	4.1055e-08	123	835	2128	23090	GSMUA_Achr8G24880_001,GSMUA_Achr9G10210_001,GSMUA_Achr6G22950_001,GSMUA_Achr2G06420_001,GSMUA_AchrUn_randomG00680_001,GSMUA_Achr11G17990_001,GSMUA_Achr9G20950_001,GSMUA_Achr8G16860_001,GSMUA_Achr7G27480_001,GSMUA_Achr3G05450_001,GSMUA_Achr11G21590_001,GSMUA_Achr5G07270_001,GSMUA_Achr6G36740_001,GSMUA_Achr11G17950_001,GSMUA_Achr3G15140_001,GSMUA_Achr8G30150_001,GSMUA_Achr8G09780_001,GSMUA_Achr1G24…	GO:0005488	binding	molecular_function	0.00033058	0.086596	450	642	14278	23090	GSMUA_Achr5G20150_001,GSMUA_Achr1G14770_001,GSMUA_Achr3G11170_001,GSMUA_Achr9G26140_001,GSMUA_Achr9G12900_001,GSMUA_Achr7G22040_001,GSMUA_Achr8G28000_001,GSMUA_Achr4G26940_001,GSMUA_Achr7G00640_001,GSMUA_AchrUn_randomG02940_001,GSMUA_Achr4G12470_001,GSMUA_AchrUn_randomG08410_001,GSMUA_Achr4G12130_001,GSMUA_Achr7G14290_001,GSMUA_Achr10G22490_001,GSMUA_Achr6G22280_001,GSMUA_Achr10G11270_001,GSMUA_A…	GO:0016682	oxidoreductase activity, acting on diphenols and related substances as donors, oxygen as acceptor	molecular_function	4.3714e-10	1.1451e-07	10	1394	19	23090	GSMUA_Achr3G15320_001,GSMUA_Achr6G05000_001,GSMUA_AchrUn_randomG25220_001,GSMUA_Achr7G03450_001,GSMUA_AchrUn_randomG22730_001,GSMUA_AchrUn_randomG22740_001,GSMUA_Achr9G03350_001,GSMUA_Achr8G34370_001,GSMUA_Achr6G29370_001,GSMUA_Achr3G09960_001	GO:0046914	transition metal ion binding	molecular_function	0.00048819	0.12788	42	289	1939	23090	GSMUA_Achr5G04350_001,GSMUA_Achr8G28870_001,GSMUA_Achr4G24900_001,GSMUA_Achr1G14230_001,GSMUA_Achr3G08880_001,GSMUA_Achr8G01750_001,GSMUA_Achr9G03350_001,GSMUA_Achr8G12560_001,GSMUA_Achr8G20780_001,GSMUA_AchrUn_randomG11680_001,GSMUA_Achr4G14710_001,GSMUA_Achr3G09960_001,GSMUA_Achr9G17900_001,GSMUA_Achr3G15320_001,GSMUA_Achr10G07650_001,GSMUA_Achr9G01450_001,GSMUA_Achr6G33870_001,GSMUA_Achr8G1764…	GO:0010556	regulation of macromolecule biosynthetic process	biological_process	4.252e-05	0.010236	128	1111	2101	23090	GSMUA_Achr9G10210_001,GSMUA_Achr4G06100_001,GSMUA_Achr1G05940_001,GSMUA_Achr6G10660_001,GSMUA_Achr8G07070_001,GSMUA_Achr11G23870_001,GSMUA_Achr2G06770_001,GSMUA_Achr4G12860_001,GSMUA_Achr3G32510_001,GSMUA_AchrUn_randomG04680_001,GSMUA_Achr9G16610_001,GSMUA_Achr4G30820_001,GSMUA_Achr2G08020_001,GSMUA_Achr3G06800_001,GSMUA_Achr7G11500_001,GSMUA_Achr10G05890_001,GSMUA_Achr2G12930_001,GSMUA_Achr3G283…
GO:0031323	regulation of cellular metabolic process	biological_process	3.038e-10	7.6122e-08	127	835	2229	23090	GSMUA_Achr8G01750_001,GSMUA_Achr11G04360_001,GSMUA_Achr1G10080_001,GSMUA_Achr2G04720_001,GSMUA_Achr1G05940_001,GSMUA_Achr2G12930_001,GSMUA_Achr11G21080_001,GSMUA_Achr4G01470_001,GSMUA_Achr10G03230_001,GSMUA_Achr1G21940_001,GSMUA_AchrUn_randomG04320_001,GSMUA_AchrUn_randomG16200_001,GSMUA_Achr6G11250_001,GSMUA_Achr9G08900_001,GSMUA_Achr3G23360_001,GSMUA_Achr8G30640_001,GSMUA_Achr1G20690_001,GSMUA_…	GO:0006355	regulation of transcription, DNA-templated	biological_process	0.00047729	0.10655	73	642	2025	23090	GSMUA_Achr11G04360_001,GSMUA_Achr7G11500_001,GSMUA_Achr9G22410_001,GSMUA_Achr3G08880_001,GSMUA_Achr11G21080_001,GSMUA_Achr2G21430_001,GSMUA_AchrUn_randomG20290_001,GSMUA_Achr2G08020_001,GSMUA_Achr2G00320_001,GSMUA_Achr8G33310_001,GSMUA_Achr9G27530_001,GSMUA_Achr4G11090_001,GSMUA_Achr9G07890_001,GSMUA_Achr8G30700_001,GSMUA_Achr3G05450_001,GSMUA_Achr4G11350_001,GSMUA_Achr9G20950_001,GSMUA_Achr8G046…	GO:0034654	nucleobase-containing compound biosynthetic process	biological_process	4.9343e-10	1.2364e-07	207	1394	2455	23090	GSMUA_Achr1G15450_001,GSMUA_AchrUn_randomG20290_001,GSMUA_Achr4G07190_001,GSMUA_Achr2G06420_001,GSMUA_Achr6G31350_001,GSMUA_Achr5G03960_001,GSMUA_Achr4G18240_001,GSMUA_Achr2G12930_001,GSMUA_Achr5G18750_001,GSMUA_Achr2G00320_001,GSMUA_Achr9G27340_001,GSMUA_Achr10G04600_001,GSMUA_Achr5G18540_001,GSMUA_Achr8G04610_001,GSMUA_Achr8G00800_001,GSMUA_Achr4G18450_001,GSMUA_Achr11G17950_001,GSMUA_Achr5G097…	GO:0055114	oxidation-reduction process	biological_process	0.00078153	0.19582	34	289	1672	23090	GSMUA_Achr10G08490_001,GSMUA_AchrUn_randomG22730_001,GSMUA_Achr2G16380_001,GSMUA_Achr9G03700_001,GSMUA_Achr8G05890_001,GSMUA_Achr8G34370_001,GSMUA_Achr9G03380_001,GSMUA_Achr6G34080_001,GSMUA_AchrUn_randomG22740_001,GSMUA_Achr11G24220_001,GSMUA_Achr7G03660_001,GSMUA_Achr6G33880_001,GSMUA_Achr8G04610_001,GSMUA_Achr1G12200_001,GSMUA_Achr6G35680_001,GSMUA_Achr6G33600_001,GSMUA_Achr4G08580_001,GSMUA_A…	GO:2000112	regulation of cellular macromolecule biosynthetic process	biological_process	4.252e-05	0.010236	128	1111	2101	23090	GSMUA_Achr9G10210_001,GSMUA_Achr4G06100_001,GSMUA_Achr1G05940_001,GSMUA_Achr2G06770_001,GSMUA_Achr4G12860_001,GSMUA_Achr6G10660_001,GSMUA_Achr11G23870_001,GSMUA_Achr8G07070_001,GSMUA_Achr3G32510_001,GSMUA_Achr9G16610_001,GSMUA_AchrUn_randomG04680_001,GSMUA_Achr4G30820_001,GSMUA_Achr2G08020_001,GSMUA_Achr3G06800_001,GSMUA_Achr10G05890_001,GSMUA_Achr7G11500_001,GSMUA_Achr2G12930_001,GSMUA_Achr10G12…
GO:0019222	regulation of metabolic process	biological_process	9.1435e-10	2.1956e-07	139	835	2502	23090	GSMUA_AchrUn_randomG15490_001,GSMUA_Achr5G20860_001,GSMUA_Achr5G09950_001,GSMUA_Achr4G07190_001,GSMUA_Achr4G00120_001,GSMUA_Achr9G04270_001,GSMUA_Achr8G33310_001,GSMUA_Achr8G30640_001,GSMUA_AchrUn_randomG04320_001,GSMUA_Achr6G11250_001,GSMUA_Achr9G08900_001,GSMUA_Achr3G23360_001,GSMUA_Achr10G26310_001,GSMUA_Achr11G23870_001,GSMUA_Achr3G21580_001,GSMUA_Achr1G10080_001,GSMUA_Achr11G04360_001,GSMUA_…	GO:1903506	regulation of nucleic acid-templated transcription	biological_process	0.00047729	0.10655	73	642	2025	23090	GSMUA_Achr10G26310_001,GSMUA_Achr8G18260_001,GSMUA_Achr10G22350_001,GSMUA_Achr9G13660_001,GSMUA_Achr6G22950_001,GSMUA_Achr2G04340_001,GSMUA_Achr5G21340_001,GSMUA_Achr9G10210_001,GSMUA_Achr11G23110_001,GSMUA_Achr3G32510_001,GSMUA_Achr2G06420_001,GSMUA_Achr8G01750_001,GSMUA_Achr1G02000_001,GSMUA_Achr10G20720_001,GSMUA_Achr1G10080_001,GSMUA_AchrUn_randomG15140_001,GSMUA_Achr4G03600_001,GSMUA_Achr8G3…	GO:0005507	copper ion binding	molecular_function	9.5231e-10	2.2867e-07	28	1394	163	23090	GSMUA_Achr5G12300_001,GSMUA_Achr11G21770_001,GSMUA_Achr9G25000_001,GSMUA_Achr9G17900_001,GSMUA_Achr5G04350_001,GSMUA_Achr10G11270_001,GSMUA_Achr3G09960_001,GSMUA_Achr9G28310_001,GSMUA_Achr9G03700_001,GSMUA_Achr6G07680_001,GSMUA_Achr3G15320_001,GSMUA_Achr10G18040_001,GSMUA_Achr2G16380_001,GSMUA_Achr4G24900_001,GSMUA_Achr6G11190_001,GSMUA_Achr6G35680_001,GSMUA_Achr8G20780_001,GSMUA_Achr6G33870_001,…	GO:0005488	binding	molecular_function	0.0021195	0.50895	208	289	14278	23090	GSMUA_Achr3G09450_001,GSMUA_Achr4G20510_001,GSMUA_AchrUn_randomG24010_001,GSMUA_Achr6G26660_001,GSMUA_Achr1G15580_001,GSMUA_Achr6G16490_001,GSMUA_Achr9G17060_001,GSMUA_AchrUn_randomG09270_001,GSMUA_Achr7G21560_001,GSMUA_Achr8G28870_001,GSMUA_Achr1G14230_001,GSMUA_Achr8G07630_001,GSMUA_Achr10G05890_001,GSMUA_Achr4G04300_001,GSMUA_Achr2G00320_001,GSMUA_Achr4G18740_001,GSMUA_Achr4G11680_001,GSMUA_Ac…	GO:0016679	oxidoreductase activity, acting on diphenols and related substances as donors	molecular_function	4.2626e-05	0.010236	7	1111	30	23090	GSMUA_Achr7G03450_001,GSMUA_AchrUn_randomG25220_001,GSMUA_Achr6G29370_001,GSMUA_AchrUn_randomG22740_001,GSMUA_Achr3G09960_001,GSMUA_AchrUn_randomG22730_001,GSMUA_Achr8G34370_001
GO:0016679	oxidoreductase activity, acting on diphenols and related substances as donors	molecular_function	1.8898e-09	4.3564e-07	10	835	30	23090	GSMUA_Achr9G03350_001,GSMUA_Achr3G09960_001,GSMUA_Achr6G05000_001,GSMUA_Achr7G03450_001,GSMUA_Achr3G15320_001,GSMUA_AchrUn_randomG22730_001,GSMUA_AchrUn_randomG22740_001,GSMUA_AchrUn_randomG25220_001,GSMUA_Achr8G34370_001,GSMUA_Achr6G29370_001	GO:2001141	regulation of RNA biosynthetic process	biological_process	0.00047729	0.10655	73	642	2025	23090	GSMUA_Achr8G30150_001,GSMUA_Achr2G06770_001,GSMUA_AchrUn_randomG15140_001,GSMUA_Achr4G03600_001,GSMUA_Achr1G10080_001,GSMUA_Achr9G08900_001,GSMUA_Achr7G03320_001,GSMUA_Achr9G10210_001,GSMUA_Achr2G04340_001,GSMUA_Achr5G21340_001,GSMUA_Achr8G18260_001,GSMUA_Achr10G26310_001,GSMUA_Achr6G22950_001,GSMUA_Achr9G13660_001,GSMUA_Achr10G22350_001,GSMUA_Achr1G02000_001,GSMUA_Achr8G01750_001,GSMUA_Achr10G20…	GO:0019438	aromatic compound biosynthetic process	biological_process	1.1386e-09	2.5918e-07	221	1394	2672	23090	GSMUA_Achr3G08880_001,GSMUA_AchrUn_randomG24010_001,GSMUA_Achr3G21580_001,GSMUA_Achr2G09580_001,GSMUA_Achr2G11880_001,GSMUA_Achr8G33310_001,GSMUA_Achr7G12610_001,GSMUA_Achr4G04560_001,GSMUA_Achr6G06310_001,GSMUA_Achr5G14630_001,GSMUA_Achr3G19800_001,GSMUA_Achr10G26310_001,GSMUA_Achr11G23110_001,GSMUA_Achr5G20860_001,GSMUA_AchrUn_randomG04320_001,GSMUA_Achr1G26740_001,GSMUA_AchrUn_randomG12610_001…	GO:0044877	macromolecular complex binding	molecular_function	0.0023651	0.54521	19	289	746	23090	GSMUA_Achr4G27730_001,GSMUA_AchrUn_randomG15100_001,GSMUA_Achr4G23690_001,GSMUA_Achr7G00280_001,GSMUA_Achr4G22500_001,GSMUA_Achr1G17150_001,GSMUA_Achr7G02510_001,GSMUA_Achr4G00620_001,GSMUA_Achr10G29280_001,GSMUA_Achr3G09450_001,GSMUA_Achr5G29070_001,GSMUA_Achr1G01660_001,GSMUA_Achr2G13930_001,GSMUA_Achr5G07720_001,GSMUA_Achr4G11680_001,GSMUA_Achr1G06120_001,GSMUA_Achr6G03830_001,GSMUA_Achr8G0763…	GO:0019219	regulation of nucleobase-containing compound metabolic process	biological_process	5.0036e-05	0.011214	126	1111	2083	23090	GSMUA_Achr11G21080_001,GSMUA_Achr2G09580_001,GSMUA_Achr4G30860_001,GSMUA_Achr10G26310_001,GSMUA_Achr11G00500_001,GSMUA_Achr5G26640_001,GSMUA_Achr5G00500_001,GSMUA_Achr2G04340_001,GSMUA_Achr9G03270_001,GSMUA_Achr1G25410_001,GSMUA_Achr11G13590_001,GSMUA_Achr5G25800_001,GSMUA_Achr8G30150_001,GSMUA_Achr3G13180_001,GSMUA_Achr1G20690_001,GSMUA_Achr8G11160_001,GSMUA_Achr3G05450_001,GSMUA_Achr6G06310_001…
GO:0034654	nucleobase-containing compound biosynthetic process	biological_process	3.7091e-09	8.2213e-07	135	835	2455	23090	GSMUA_Achr3G23360_001,GSMUA_Achr9G08900_001,GSMUA_AchrUn_randomG04320_001,GSMUA_Achr8G30640_001,GSMUA_Achr3G21580_001,GSMUA_Achr11G23870_001,GSMUA_Achr10G26310_001,GSMUA_Achr11G04360_001,GSMUA_Achr1G10080_001,GSMUA_Achr11G21080_001,GSMUA_Achr1G21940_001,GSMUA_Achr10G03230_001,GSMUA_Achr5G20860_001,GSMUA_AchrUn_randomG15490_001,GSMUA_Achr5G09950_001,GSMUA_Achr10G24770_001,GSMUA_Achr8G33310_001,GSM…	GO:0010468	regulation of gene expression	biological_process	0.00048069	0.10655	80	642	2160	23090	GSMUA_Achr11G23110_001,GSMUA_Achr3G32510_001,GSMUA_Achr2G06420_001,GSMUA_Achr1G17950_001,GSMUA_Achr1G02000_001,GSMUA_Achr8G01750_001,GSMUA_Achr10G20720_001,GSMUA_Achr8G18260_001,GSMUA_Achr10G26310_001,GSMUA_Achr9G13660_001,GSMUA_Achr6G22950_001,GSMUA_Achr10G22350_001,GSMUA_Achr2G04340_001,GSMUA_Achr5G21340_001,GSMUA_Achr9G10210_001,GSMUA_Achr7G03320_001,GSMUA_Achr9G08900_001,GSMUA_Achr1G10080_001…	GO:0043227	membrane-bounded organelle	cellular_component	1.2143e-09	2.5918e-07	329	1394	3730	23090	GSMUA_Achr7G26700_001,GSMUA_Achr5G29290_001,GSMUA_Achr5G14810_001,GSMUA_Achr11G13590_001,GSMUA_Achr8G33170_001,GSMUA_Achr1G07700_001,GSMUA_Achr9G27530_001,GSMUA_Achr11G21590_001,GSMUA_Achr8G03710_001,GSMUA_Achr5G09950_001,GSMUA_Achr11G26550_001,GSMUA_Achr9G15540_001,GSMUA_Achr8G01750_001,GSMUA_Achr9G07890_001,GSMUA_Achr9G12090_001,GSMUA_Achr4G03600_001,GSMUA_Achr7G02260_001,GSMUA_Achr10G04950_001…	GO:0019748	secondary metabolic process	biological_process	0.0042718	0.94686	6	289	110	23090	GSMUA_Achr9G03350_001,GSMUA_Achr3G08880_001,GSMUA_Achr4G18740_001,GSMUA_Achr3G15320_001,GSMUA_Achr3G02560_001,GSMUA_Achr3G09960_001	GO:0031326	regulation of cellular biosynthetic process	biological_process	5.0592e-05	0.011214	128	1111	2107	23090	GSMUA_Achr3G32510_001,GSMUA_Achr9G10210_001,GSMUA_Achr1G05940_001,GSMUA_Achr4G06100_001,GSMUA_Achr6G10660_001,GSMUA_Achr8G07070_001,GSMUA_Achr11G23870_001,GSMUA_Achr2G06770_001,GSMUA_Achr4G12860_001,GSMUA_Achr2G08020_001,GSMUA_Achr3G06800_001,GSMUA_Achr7G11500_001,GSMUA_Achr10G05890_001,GSMUA_Achr2G12930_001,GSMUA_AchrUn_randomG04680_001,GSMUA_Achr9G16610_001,GSMUA_Achr4G30820_001,GSMUA_Achr6G004…
GO:0004097	catechol oxidase activity	molecular_function	1.3524e-08	2.8866e-06	6	835	9	23090	GSMUA_Achr8G34370_001,GSMUA_Achr6G29370_001,GSMUA_Achr7G03450_001,GSMUA_AchrUn_randomG25220_001,GSMUA_AchrUn_randomG22740_001,GSMUA_AchrUn_randomG22730_001	GO:0080090	regulation of primary metabolic process	biological_process	0.00053797	0.11483	81	642	2228	23090	GSMUA_Achr1G26290_001,GSMUA_Achr8G30150_001,GSMUA_Achr2G06770_001,GSMUA_AchrUn_randomG15140_001,GSMUA_Achr4G03600_001,GSMUA_Achr1G10080_001,GSMUA_Achr7G03320_001,GSMUA_Achr9G08900_001,GSMUA_Achr5G14350_001,GSMUA_Achr9G10210_001,GSMUA_Achr5G21340_001,GSMUA_Achr2G04340_001,GSMUA_Achr8G18260_001,GSMUA_Achr10G26310_001,GSMUA_Achr9G13660_001,GSMUA_Achr10G22350_001,GSMUA_Achr6G22950_001,GSMUA_Achr1G020…	GO:0043231	intracellular membrane-bounded organelle	cellular_component	1.2143e-09	2.5918e-07	329	1394	3730	23090	GSMUA_AchrUn_randomG00960_001,GSMUA_Achr7G12610_001,GSMUA_Achr8G33310_001,GSMUA_Achr2G19270_001,GSMUA_Achr2G09580_001,GSMUA_Achr5G21200_001,GSMUA_AchrUn_randomG24010_001,GSMUA_Achr4G18340_001,GSMUA_Achr3G26560_001,GSMUA_Achr8G22290_001,GSMUA_Achr5G12840_001,GSMUA_Achr5G13460_001,GSMUA_Achr6G30570_001,GSMUA_AchrUn_randomG05850_001,GSMUA_Achr8G07740_001,GSMUA_Achr9G01380_001,GSMUA_Achr7G22940_001,G…	GO:0031977	thylakoid lumen	cellular_component	0.0056517	1	3	289	29	23090	GSMUA_Achr7G06710_001,GSMUA_Achr7G18220_001,GSMUA_Achr3G02560_001	GO:0009889	regulation of biosynthetic process	biological_process	5.6734e-05	0.01211	128	1111	2113	23090	GSMUA_Achr1G10080_001,GSMUA_Achr6G03200_001,GSMUA_Achr8G16860_001,GSMUA_Achr11G25720_001,GSMUA_Achr4G26260_001,GSMUA_Achr5G20860_001,GSMUA_AchrUn_randomG15140_001,GSMUA_Achr9G26140_001,GSMUA_AchrUn_randomG24010_001,GSMUA_Achr8G24880_001,GSMUA_Achr11G17950_001,GSMUA_Achr1G20010_001,GSMUA_Achr4G07150_001,GSMUA_AchrUn_randomG06440_001,GSMUA_Achr6G34420_001,GSMUA_Achr10G22350_001,GSMUA_Achr8G01590_00…
GO:0043229	intracellular organelle	cellular_component	1.5963e-08	3.1859e-06	244	835	4597	23090	GSMUA_Achr4G04300_001,GSMUA_Achr7G02020_001,GSMUA_Achr11G13590_001,GSMUA_Achr2G04340_001,GSMUA_Achr10G23280_001,GSMUA_Achr7G20510_001,GSMUA_Achr9G27530_001,GSMUA_Achr2G19270_001,GSMUA_Achr7G19520_001,GSMUA_Achr3G28340_001,GSMUA_Achr3G07960_001,GSMUA_Achr3G25550_001,GSMUA_Achr8G30700_001,GSMUA_Achr9G20570_001,GSMUA_Achr3G12740_001,GSMUA_Achr2G08510_001,GSMUA_Achr8G26530_001,GSMUA_Achr3G22790_001,G…	GO:0051252	regulation of RNA metabolic process	biological_process	0.00056143	0.11555	73	642	2034	23090	GSMUA_Achr10G10440_001,GSMUA_Achr11G00500_001,GSMUA_Achr11G25720_001,GSMUA_Achr4G07190_001,GSMUA_Achr2G11880_001,GSMUA_Achr3G29970_001,GSMUA_Achr6G10660_001,GSMUA_Achr7G26700_001,GSMUA_Achr2G12930_001,GSMUA_Achr4G03460_001,GSMUA_Achr9G14360_001,GSMUA_Achr8G11160_001,GSMUA_Achr4G04560_001,GSMUA_Achr3G21580_001,GSMUA_Achr4G18450_001,GSMUA_Achr5G25800_001,GSMUA_Achr5G20860_001,GSMUA_Achr5G24560_001,…	GO:0018130	heterocycle biosynthetic process	biological_process	1.3559e-09	2.7908e-07	219	1394	2630	23090	GSMUA_Achr10G21750_001,GSMUA_Achr7G27480_001,GSMUA_Achr3G22790_001,GSMUA_Achr5G20170_001,GSMUA_Achr1G01660_001,GSMUA_Achr8G30700_001,GSMUA_Achr3G05450_001,GSMUA_Achr4G31660_001,GSMUA_Achr2G04650_001,GSMUA_Achr1G02000_001,GSMUA_Achr3G28430_001,GSMUA_Achr8G07320_001,GSMUA_Achr8G25430_001,GSMUA_Achr2G08020_001,GSMUA_AchrUn_randomG15490_001,GSMUA_Achr10G05890_001,GSMUA_Achr8G18260_001,GSMUA_Achr8G015…	GO:0009226	nucleotide-sugar biosynthetic process	biological_process	0.0057853	1	2	289	11	23090	GSMUA_Achr4G20510_001,GSMUA_Achr7G05110_001	GO:0051171	regulation of nitrogen compound metabolic process	biological_process	7.4651e-05	0.015365	129	1111	2128	23090	GSMUA_Achr5G21340_001,GSMUA_Achr6G33140_001,GSMUA_Achr11G04360_001,GSMUA_Achr9G22540_001,GSMUA_Achr1G02000_001,GSMUA_Achr11G17990_001,GSMUA_Achr2G17590_001,GSMUA_Achr5G29290_001,GSMUA_Achr4G07190_001,GSMUA_Achr4G03600_001,GSMUA_Achr2G21430_001,GSMUA_Achr7G03320_001,GSMUA_Achr8G01750_001,GSMUA_Achr4G04560_001,GSMUA_Achr6G30050_001,GSMUA_Achr10G26180_001,GSMUA_Achr10G03230_001,GSMUA_Achr7G02510_001…
GO:0043226	organelle	cellular_component	1.6032e-08	3.1859e-06	244	835	4598	23090	GSMUA_Achr2G11880_001,GSMUA_Achr4G17100_001,GSMUA_Achr5G09720_001,GSMUA_Achr11G20040_001,GSMUA_Achr7G03320_001,GSMUA_Achr10G02970_001,GSMUA_Achr1G01540_001,GSMUA_Achr9G20220_001,GSMUA_Achr6G33140_001,GSMUA_Achr5G17730_001,GSMUA_Achr5G26640_001,GSMUA_Achr2G04650_001,GSMUA_Achr2G06150_001,GSMUA_Achr7G02710_001,GSMUA_Achr11G03980_001,GSMUA_Achr5G21770_001,GSMUA_Achr8G18550_001,GSMUA_Achr6G06030_001,…	GO:0031323	regulation of cellular metabolic process	biological_process	0.00062932	0.12506	81	642	2229	23090	GSMUA_Achr9G13660_001,GSMUA_Achr6G22950_001,GSMUA_Achr10G22350_001,GSMUA_Achr10G26310_001,GSMUA_Achr8G18260_001,GSMUA_Achr5G21340_001,GSMUA_Achr2G04340_001,GSMUA_Achr9G10210_001,GSMUA_Achr11G23110_001,GSMUA_Achr2G06420_001,GSMUA_Achr3G32510_001,GSMUA_Achr10G20720_001,GSMUA_Achr1G02000_001,GSMUA_Achr8G01750_001,GSMUA_Achr1G10080_001,GSMUA_Achr4G03600_001,GSMUA_AchrUn_randomG15140_001,GSMUA_Achr2G0…	GO:1901362	organic cyclic compound biosynthetic process	biological_process	5.2175e-09	1.0368e-06	224	1394	2751	23090	GSMUA_Achr4G07150_001,GSMUA_Achr1G01580_001,GSMUA_Achr8G18490_001,GSMUA_Achr3G29970_001,GSMUA_Achr10G03230_001,GSMUA_Achr1G09830_001,GSMUA_Achr5G21340_001,GSMUA_Achr11G23870_001,GSMUA_Achr6G01270_001,GSMUA_Achr8G13620_001,GSMUA_Achr8G11160_001,GSMUA_Achr1G23840_001,GSMUA_Achr5G04350_001,GSMUA_Achr5G24560_001,GSMUA_Achr1G25410_001,GSMUA_Achr2G19150_001,GSMUA_Achr8G12060_001,GSMUA_Achr3G29730_001,G…	GO:0000413	protein peptidyl-prolyl isomerization	biological_process	0.0063899	1	4	289	53	23090	GSMUA_Achr8G23380_001,GSMUA_AchrUn_randomG24180_001,GSMUA_Achr8G05680_001,GSMUA_Achr9G28600_001	GO:0043229	intracellular organelle	cellular_component	8.2411e-05	0.015899	289	1111	4597	23090	GSMUA_Achr1G14900_001,GSMUA_Achr10G27090_001,GSMUA_AchrUn_randomG13560_001,GSMUA_Achr11G26550_001,GSMUA_Achr4G05720_001,GSMUA_Achr4G05780_001,GSMUA_Achr9G26140_001,GSMUA_Achr6G06810_001,GSMUA_Achr4G26260_001,GSMUA_Achr8G18100_001,GSMUA_Achr7G00440_001,GSMUA_Achr3G29810_001,GSMUA_Achr7G07440_001,GSMUA_Achr1G03340_001,GSMUA_AchrUn_randomG24010_001,GSMUA_Achr6G23430_001,GSMUA_Achr5G15370_001,GSMUA_A…
GO:0018130	heterocycle biosynthetic process	biological_process	1.6652e-08	3.1988e-06	141	835	2630	23090	GSMUA_Achr11G23870_001,GSMUA_Achr3G21580_001,GSMUA_Achr10G26310_001,GSMUA_Achr8G30640_001,GSMUA_Achr3G23360_001,GSMUA_Achr9G08900_001,GSMUA_AchrUn_randomG04320_001,GSMUA_Achr1G21940_001,GSMUA_Achr10G03230_001,GSMUA_Achr11G21080_001,GSMUA_Achr1G10080_001,GSMUA_Achr11G04360_001,GSMUA_AchrUn_randomG15490_001,GSMUA_Achr5G20860_001,GSMUA_Achr4G07190_001,GSMUA_Achr10G24770_001,GSMUA_Achr8G33310_001,GSM…	GO:0005622	intracellular	cellular_component	0.00076633	0.14721	214	642	5898	23090	GSMUA_Achr3G02560_001,GSMUA_AchrUn_randomG08900_001,GSMUA_Achr11G10850_001,GSMUA_Achr1G00780_001,GSMUA_Achr11G16520_001,GSMUA_Achr9G27660_001,GSMUA_Achr10G23280_001,GSMUA_Achr3G07220_001,GSMUA_Achr11G10170_001,GSMUA_Achr5G12840_001,GSMUA_Achr6G31350_001,GSMUA_Achr8G06040_001,GSMUA_Achr9G30290_001,GSMUA_Achr2G22280_001,GSMUA_Achr5G24560_001,GSMUA_Achr5G25800_001,GSMUA_Achr4G18740_001,GSMUA_AchrUn_…	GO:0050794	regulation of cellular process	biological_process	8.8822e-09	1.7063e-06	249	1394	3058	23090	GSMUA_Achr1G20690_001,GSMUA_Achr5G00590_001,GSMUA_Achr3G23290_001,GSMUA_Achr11G17990_001,GSMUA_AchrUn_randomG06470_001,GSMUA_Achr4G26260_001,GSMUA_Achr1G26290_001,GSMUA_Achr2G01170_001,GSMUA_Achr5G26580_001,GSMUA_Achr3G23360_001,GSMUA_Achr1G22400_001,GSMUA_Achr1G10080_001,GSMUA_Achr2G06670_001,GSMUA_Achr3G02630_001,GSMUA_Achr9G13660_001,GSMUA_Achr7G16340_001,GSMUA_Achr5G14390_001,GSMUA_Achr3G1318…	GO:0018208	peptidyl-proline modification	biological_process	0.0063899	1	4	289	53	23090	GSMUA_Achr8G23380_001,GSMUA_Achr9G28600_001,GSMUA_AchrUn_randomG24180_001,GSMUA_Achr8G05680_001	GO:0043226	organelle	cellular_component	8.2767e-05	0.015899	289	1111	4598	23090	GSMUA_Achr11G00470_001,GSMUA_Achr7G02260_001,GSMUA_Achr1G15010_001,GSMUA_Achr1G18920_001,GSMUA_Achr1G07700_001,GSMUA_Achr9G20220_001,GSMUA_Achr5G21340_001,GSMUA_Achr6G33140_001,GSMUA_Achr7G06710_001,GSMUA_Achr9G06850_001,GSMUA_Achr4G03880_001,GSMUA_Achr3G07370_001,GSMUA_Achr4G03600_001,GSMUA_Achr3G10830_001,GSMUA_Achr7G03320_001,GSMUA_Achr4G26940_001,GSMUA_Achr2G17590_001,GSMUA_Achr5G25090_001,GS…
GO:0019438	aromatic compound biosynthetic process	biological_process	2.783e-08	5.1737e-06	141	835	2672	23090	GSMUA_AchrUn_randomG20290_001,GSMUA_Achr7G26700_001,GSMUA_Achr11G25720_001,GSMUA_Achr6G27140_001,GSMUA_Achr5G20170_001,GSMUA_Achr2G08020_001,GSMUA_Achr4G04560_001,GSMUA_Achr4G11350_001,GSMUA_Achr9G03060_001,GSMUA_Achr9G14360_001,GSMUA_Achr5G18530_001,GSMUA_Achr1G23840_001,GSMUA_Achr10G06370_001,GSMUA_Achr8G18260_001,GSMUA_Achr1G02000_001,GSMUA_Achr11G17990_001,GSMUA_Achr6G36740_001,GSMUA_Achr11G2…	GO:0009889	regulation of biosynthetic process	biological_process	0.00081671	0.15183	76	642	2113	23090	GSMUA_Achr7G02510_001,GSMUA_Achr3G29730_001,GSMUA_Achr11G17950_001,GSMUA_Achr3G23360_001,GSMUA_Achr1G05940_001,GSMUA_Achr5G17400_001,GSMUA_AchrUn_randomG24010_001,GSMUA_Achr4G30820_001,GSMUA_Achr6G31350_001,GSMUA_Achr5G25800_001,GSMUA_Achr5G24560_001,GSMUA_Achr5G20860_001,GSMUA_Achr9G26140_001,GSMUA_Achr1G18660_001,GSMUA_Achr3G07220_001,GSMUA_Achr6G36740_001,GSMUA_Achr6G10660_001,GSMUA_Achr2G1188…	GO:0016679	oxidoreductase activity, acting on diphenols and related substances as donors	molecular_function	1.805e-08	3.3556e-06	11	1394	30	23090	GSMUA_AchrUn_randomG22730_001,GSMUA_AchrUn_randomG22740_001,GSMUA_Achr8G34370_001,GSMUA_Achr9G03350_001,GSMUA_Achr6G29370_001,GSMUA_Achr3G09960_001,GSMUA_Achr10G08490_001,GSMUA_Achr3G15320_001,GSMUA_AchrUn_randomG25220_001,GSMUA_Achr6G05000_001,GSMUA_Achr7G03450_001	GO:0008107	galactoside 2-alpha-L-fucosyltransferase activity	molecular_function	0.0064632	1	2	289	13	23090	GSMUA_AchrUn_randomG27350_001,GSMUA_Achr2G00820_001	GO:0034654	nucleobase-containing compound biosynthetic process	biological_process	0.00028984	0.053882	146	1111	2455	23090	GSMUA_Achr1G25410_001,GSMUA_Achr11G13590_001,GSMUA_Achr8G30150_001,GSMUA_Achr3G13180_001,GSMUA_Achr1G20690_001,GSMUA_Achr8G11160_001,GSMUA_Achr11G21080_001,GSMUA_Achr2G09580_001,GSMUA_Achr10G26310_001,GSMUA_Achr11G00500_001,GSMUA_Achr3G28120_001,GSMUA_Achr10G22350_001,GSMUA_Achr4G05770_001,GSMUA_Achr8G01590_001,GSMUA_Achr2G06220_001,GSMUA_Achr4G31660_001,GSMUA_AchrUn_randomG02940_001,GSMUA_Achr8G…
GO:0003676	nucleic acid binding	molecular_function	4.9527e-08	8.9194e-06	195	835	3913	23090	GSMUA_Achr3G12190_001,GSMUA_Achr3G05450_001,GSMUA_Achr5G26000_001,GSMUA_Achr1G17950_001,GSMUA_AchrUn_randomG23230_001,GSMUA_Achr9G11080_001,GSMUA_Achr8G30440_001,GSMUA_Achr2G06420_001,GSMUA_Achr1G17150_001,GSMUA_Achr5G16270_001,GSMUA_Achr8G23820_001,GSMUA_Achr8G21030_001,GSMUA_Achr9G16610_001,GSMUA_Achr4G23790_001,GSMUA_Achr5G25090_001,GSMUA_Achr9G22260_001,GSMUA_Achr3G28120_001,GSMUA_Achr8G30150…	GO:0019222	regulation of metabolic process	biological_process	0.00086838	0.15286	90	642	2502	23090	GSMUA_Achr2G06420_001,GSMUA_Achr3G32510_001,GSMUA_Achr11G23110_001,GSMUA_Achr1G17950_001,GSMUA_Achr8G01750_001,GSMUA_Achr1G02000_001,GSMUA_Achr6G35540_001,GSMUA_Achr10G20720_001,GSMUA_Achr8G18260_001,GSMUA_Achr10G26310_001,GSMUA_Achr6G22950_001,GSMUA_Achr9G13660_001,GSMUA_Achr10G22350_001,GSMUA_Achr5G14350_001,GSMUA_Achr9G10210_001,GSMUA_Achr2G04340_001,GSMUA_Achr5G21340_001,GSMUA_Achr7G03320_001…	GO:0016070	RNA metabolic process	biological_process	1.9933e-08	3.5899e-06	237	1394	2836	23090	GSMUA_Achr11G00500_001,GSMUA_Achr2G15320_001,GSMUA_Achr6G22950_001,GSMUA_Achr4G30820_001,GSMUA_Achr7G11500_001,GSMUA_Achr4G03600_001,GSMUA_Achr7G27440_001,GSMUA_Achr7G18220_001,GSMUA_Achr9G15540_001,GSMUA_Achr8G01750_001,GSMUA_Achr3G28120_001,GSMUA_Achr11G19540_001,GSMUA_Achr9G07890_001,GSMUA_Achr11G26550_001,GSMUA_Achr5G09950_001,GSMUA_Achr8G30150_001,GSMUA_Achr3G29810_001,GSMUA_Achr3G07220_001,…	GO:0031127	alpha-(1,2)-fucosyltransferase activity	molecular_function	0.0064632	1	2	289	13	23090	GSMUA_AchrUn_randomG27350_001,GSMUA_Achr2G00820_001	GO:0042351	'de novo' GDP-L-fucose biosynthetic process	biological_process	0.00038201	0.066713	2	1111	2	23090	GSMUA_Achr4G20510_001,GSMUA_Achr7G05110_001
GO:1901362	organic cyclic compound biosynthetic process	biological_process	7.2719e-08	1.2699e-05	143	835	2751	23090	GSMUA_Achr6G09960_001,GSMUA_Achr8G11160_001,GSMUA_Achr8G30740_001,GSMUA_Achr1G25410_001,GSMUA_Achr2G09580_001,GSMUA_Achr10G20720_001,GSMUA_AchrUn_randomG16200_001,GSMUA_Achr5G17400_001,GSMUA_Achr11G00790_001,GSMUA_Achr1G20690_001,GSMUA_Achr5G29290_001,GSMUA_Achr8G01750_001,GSMUA_Achr2G04720_001,GSMUA_Achr1G05940_001,GSMUA_Achr2G12930_001,GSMUA_AchrUn_randomG02940_001,GSMUA_Achr2G11880_001,GSMUA_A…	GO:0060255	regulation of macromolecule metabolic process	biological_process	0.0008753	0.15286	83	642	2282	23090	GSMUA_Achr8G18260_001,GSMUA_Achr10G26310_001,GSMUA_Achr10G22350_001,GSMUA_Achr9G13660_001,GSMUA_Achr6G22950_001,GSMUA_Achr5G21340_001,GSMUA_Achr2G04340_001,GSMUA_Achr9G10210_001,GSMUA_Achr11G23110_001,GSMUA_Achr2G06420_001,GSMUA_Achr3G32510_001,GSMUA_Achr1G17950_001,GSMUA_Achr8G01750_001,GSMUA_Achr1G02000_001,GSMUA_Achr10G20720_001,GSMUA_Achr1G10080_001,GSMUA_AchrUn_randomG15140_001,GSMUA_Achr4G0…	GO:0009734	auxin-activated signaling pathway	biological_process	4.2039e-08	7.1255e-06	24	1394	110	23090	GSMUA_Achr11G01610_001,GSMUA_Achr5G18540_001,GSMUA_Achr9G29480_001,GSMUA_Achr11G00640_001,GSMUA_Achr8G13620_001,GSMUA_Achr5G02450_001,GSMUA_Achr8G18930_001,GSMUA_AchrUn_randomG00910_001,GSMUA_Achr11G18520_001,GSMUA_Achr11G22870_001,GSMUA_Achr11G25770_001,GSMUA_Achr5G14630_001,GSMUA_AchrUn_randomG06470_001,GSMUA_Achr6G19850_001,GSMUA_Achr1G20010_001,GSMUA_Achr5G00590_001,GSMUA_Achr3G23290_001,GSMU…	GO:0003755	peptidyl-prolyl cis-trans isomerase activity	molecular_function	0.0071009	1	4	289	55	23090	GSMUA_Achr8G23380_001,GSMUA_AchrUn_randomG24180_001,GSMUA_Achr8G05680_001,GSMUA_Achr9G28600_001	GO:0050577	GDP-L-fucose synthase activity	molecular_function	0.00038201	0.066713	2	1111	2	23090	GSMUA_Achr4G20510_001,GSMUA_Achr7G05110_001
GO:0065007	biological regulation	biological_process	1.3672e-07	2.3174e-05	181	835	3531	23090	GSMUA_Achr8G01750_001,GSMUA_Achr6G14930_001,GSMUA_Achr2G04720_001,GSMUA_Achr2G12930_001,GSMUA_Achr7G26410_001,GSMUA_Achr1G05940_001,GSMUA_Achr7G18220_001,GSMUA_Achr5G14390_001,GSMUA_Achr7G16340_001,GSMUA_AchrUn_randomG16200_001,GSMUA_Achr8G19420_001,GSMUA_Achr9G17120_001,GSMUA_Achr1G20690_001,GSMUA_Achr5G17400_001,GSMUA_Achr5G29290_001,GSMUA_Achr5G08050_001,GSMUA_Achr4G22180_001,GSMUA_Achr8G30740…	GO:0044424	intracellular part	cellular_component	0.00096589	0.15871	203	642	5565	23090	GSMUA_Achr7G11500_001,GSMUA_Achr9G11080_001,GSMUA_Achr7G22940_001,GSMUA_Achr4G22500_001,GSMUA_Achr5G00730_001,GSMUA_Achr9G22410_001,GSMUA_Achr11G14540_001,GSMUA_Achr5G15370_001,GSMUA_AchrUn_randomG13560_001,GSMUA_AchrUn_randomG20290_001,GSMUA_Achr11G05040_001,GSMUA_Achr9G27530_001,GSMUA_Achr4G11090_001,GSMUA_Achr4G05720_001,GSMUA_Achr8G30700_001,GSMUA_Achr8G28230_001,GSMUA_Achr5G25090_001,GSMUA_A…	GO:0071365	cellular response to auxin stimulus	biological_process	4.2039e-08	7.1255e-06	24	1394	110	23090	GSMUA_Achr3G23290_001,GSMUA_Achr5G00590_001,GSMUA_Achr1G20010_001,GSMUA_Achr6G19850_001,GSMUA_AchrUn_randomG06470_001,GSMUA_Achr5G14630_001,GSMUA_Achr5G26580_001,GSMUA_Achr10G04600_001,GSMUA_Achr10G26310_001,GSMUA_Achr3G02630_001,GSMUA_Achr5G03960_001,GSMUA_Achr4G25960_001,GSMUA_Achr4G18240_001,GSMUA_Achr8G13620_001,GSMUA_Achr11G00640_001,GSMUA_Achr9G29480_001,GSMUA_Achr5G18540_001,GSMUA_Achr11G0…	GO:0009055	electron carrier activity	molecular_function	0.0072359	1	11	289	500	23090	GSMUA_Achr2G10580_001,GSMUA_Achr11G08740_001,GSMUA_Achr6G11190_001,GSMUA_Achr10G18040_001,GSMUA_Achr8G05890_001,GSMUA_Achr10G27090_001,GSMUA_Achr10G08490_001,GSMUA_Achr6G07680_001,GSMUA_Achr10G11270_001,GSMUA_Achr6G17010_001,GSMUA_Achr8G23110_001	GO:0010467	gene expression	biological_process	0.00043552	0.073472	198	1111	3417	23090	GSMUA_AchrUn_randomG15140_001,GSMUA_Achr7G18220_001,GSMUA_Achr5G20860_001,GSMUA_Achr9G26140_001,GSMUA_Achr6G06810_001,GSMUA_Achr4G26260_001,GSMUA_Achr8G18100_001,GSMUA_Achr11G25720_001,GSMUA_Achr6G03200_001,GSMUA_Achr1G14900_001,GSMUA_Achr1G01580_001,GSMUA_Achr8G16860_001,GSMUA_Achr11G26550_001,GSMUA_Achr11G14210_001,GSMUA_Achr1G10080_001,GSMUA_AchrUn_randomG06440_001,GSMUA_Achr4G07150_001,GSMUA_…
GO:0016070	RNA metabolic process	biological_process	1.424e-07	2.3447e-05	152	835	2836	23090	GSMUA_Achr8G28230_001,GSMUA_Achr4G05770_001,GSMUA_Achr7G07340_001,GSMUA_Achr1G27000_001,GSMUA_Achr1G26740_001,GSMUA_Achr8G18550_001,GSMUA_Achr2G19150_001,GSMUA_AchrUn_randomG02410_001,GSMUA_Achr3G08880_001,GSMUA_Achr6G34420_001,GSMUA_Achr4G03600_001,GSMUA_Achr8G12060_001,GSMUA_Achr4G12030_001,GSMUA_Achr7G03320_001,GSMUA_Achr2G11880_001,GSMUA_AchrUn_randomG02940_001,GSMUA_Achr2G04650_001,GSMUA_Ach…	GO:0006351	transcription, DNA-templated	biological_process	0.0009983	0.15871	79	642	2204	23090	GSMUA_Achr9G20950_001,GSMUA_Achr4G11350_001,GSMUA_Achr3G05450_001,GSMUA_Achr8G30700_001,GSMUA_Achr1G25410_001,GSMUA_Achr8G04610_001,GSMUA_Achr1G01660_001,GSMUA_Achr6G30570_001,GSMUA_Achr5G26640_001,GSMUA_Achr11G21080_001,GSMUA_Achr3G08880_001,GSMUA_Achr9G22410_001,GSMUA_Achr2G21430_001,GSMUA_Achr11G04360_001,GSMUA_Achr7G11500_001,GSMUA_Achr8G33310_001,GSMUA_Achr9G27530_001,GSMUA_Achr4G11090_001,G…	GO:0050789	regulation of biological process	biological_process	5.6153e-08	9.246e-06	270	1394	3401	23090	GSMUA_Achr1G23840_001,GSMUA_Achr8G13620_001,GSMUA_Achr8G11160_001,GSMUA_Achr6G01270_001,GSMUA_Achr11G23870_001,GSMUA_AchrUn_randomG07030_001,GSMUA_Achr1G09830_001,GSMUA_Achr3G29970_001,GSMUA_Achr6G15580_001,GSMUA_Achr9G22410_001,GSMUA_Achr10G22350_001,GSMUA_Achr8G28560_001,GSMUA_Achr2G17590_001,GSMUA_Achr3G28340_001,GSMUA_Achr8G01270_001,GSMUA_Achr10G21750_001,GSMUA_Achr8G22600_001,GSMUA_Achr7G27…	GO:0016859	cis-trans isomerase activity	molecular_function	0.0075021	1	4	289	56	23090	GSMUA_Achr8G23380_001,GSMUA_AchrUn_randomG24180_001,GSMUA_Achr9G28600_001,GSMUA_Achr8G05680_001	GO:0016070	RNA metabolic process	biological_process	0.00044621	0.073472	174	1111	2836	23090	GSMUA_Achr7G02830_001,GSMUA_Achr2G02110_001,GSMUA_Achr10G25270_001,GSMUA_Achr5G09950_001,GSMUA_Achr9G27340_001,GSMUA_Achr7G02510_001,GSMUA_AchrUn_randomG16200_001,GSMUA_Achr9G08900_001,GSMUA_Achr3G29730_001,GSMUA_Achr10G10440_001,GSMUA_Achr5G07270_001,GSMUA_Achr9G03060_001,GSMUA_Achr2G06420_001,GSMUA_Achr6G30570_001,GSMUA_Achr3G21580_001,GSMUA_Achr4G18450_001,GSMUA_Achr8G18260_001,GSMUA_Achr11G24…
GO:0050789	regulation of biological process	biological_process	1.573e-07	2.4896e-05	174	835	3401	23090	GSMUA_Achr3G15140_001,GSMUA_Achr1G24070_001,GSMUA_Achr9G07890_001,GSMUA_AchrUn_randomG24010_001,GSMUA_Achr5G29410_001,GSMUA_Achr8G07070_001,GSMUA_Achr9G22540_001,GSMUA_Achr7G21380_001,GSMUA_Achr5G13600_001,GSMUA_Achr4G12860_001,GSMUA_Achr6G31350_001,GSMUA_Achr2G10580_001,GSMUA_Achr9G26140_001,GSMUA_Achr8G24880_001,GSMUA_Achr9G10210_001,GSMUA_Achr6G22950_001,GSMUA_AchrUn_randomG00680_001,GSMUA_Ach…	GO:0097659	nucleic acid-templated transcription	biological_process	0.0009983	0.15871	79	642	2204	23090	GSMUA_AchrUn_randomG15140_001,GSMUA_Achr4G03600_001,GSMUA_Achr1G10080_001,GSMUA_Achr8G30150_001,GSMUA_Achr2G06770_001,GSMUA_Achr7G03320_001,GSMUA_Achr9G08900_001,GSMUA_Achr10G26310_001,GSMUA_Achr8G18260_001,GSMUA_Achr9G13660_001,GSMUA_Achr6G22950_001,GSMUA_Achr10G22350_001,GSMUA_Achr9G10210_001,GSMUA_Achr2G04340_001,GSMUA_Achr5G21340_001,GSMUA_Achr3G32510_001,GSMUA_Achr2G06420_001,GSMUA_Achr11G23…	GO:0043229	intracellular organelle	cellular_component	7.4903e-08	1.1723e-05	373	1394	4597	23090	GSMUA_Achr8G01270_001,GSMUA_Achr9G23140_001,GSMUA_Achr11G25350_001,GSMUA_Achr3G18360_001,GSMUA_Achr2G19150_001,GSMUA_Achr6G23430_001,GSMUA_Achr9G30290_001,GSMUA_Achr6G15580_001,GSMUA_Achr9G22410_001,GSMUA_Achr10G22350_001,GSMUA_Achr4G00300_001,GSMUA_Achr8G28560_001,GSMUA_Achr2G17590_001,GSMUA_Achr3G28340_001,GSMUA_Achr5G27630_001,GSMUA_Achr2G22710_001,GSMUA_Achr2G18380_001,GSMUA_Achr1G09830_001,G…	GO:0003724	RNA helicase activity	molecular_function	0.0083648	1	2	289	5	23090	GSMUA_Achr3G05450_001,GSMUA_Achr8G22600_001	GO:0050789	regulation of biological process	biological_process	0.00052207	0.083574	201	1111	3401	23090	GSMUA_Achr8G01590_001,GSMUA_Achr5G13600_001,GSMUA_Achr4G05770_001,GSMUA_Achr10G22350_001,GSMUA_Achr6G19930_001,GSMUA_Achr3G27070_001,GSMUA_Achr1G17950_001,GSMUA_AchrUn_randomG05800_001,GSMUA_Achr4G31660_001,GSMUA_Achr8G27110_001,GSMUA_Achr8G11160_001,GSMUA_Achr1G20690_001,GSMUA_Achr3G13180_001,GSMUA_Achr8G30150_001,GSMUA_Achr1G25410_001,GSMUA_Achr11G13590_001,GSMUA_Achr8G19420_001,GSMUA_Achr10G26…
GO:0050794	regulation of cellular process	biological_process	1.5984e-07	2.4896e-05	158	835	3058	23090	GSMUA_Achr5G07270_001,GSMUA_Achr11G17950_001,GSMUA_Achr9G20950_001,GSMUA_Achr8G16860_001,GSMUA_Achr7G27480_001,GSMUA_Achr2G01170_001,GSMUA_AchrUn_randomG00680_001,GSMUA_Achr9G10210_001,GSMUA_Achr6G22950_001,GSMUA_Achr8G24880_001,GSMUA_Achr6G31350_001,GSMUA_Achr4G12860_001,GSMUA_Achr2G10580_001,GSMUA_Achr9G26140_001,GSMUA_Achr5G13600_001,GSMUA_Achr7G21380_001,GSMUA_Achr5G29410_001,GSMUA_AchrUn_ran…	GO:0010556	regulation of macromolecule biosynthetic process	biological_process	0.0010705	0.15871	75	642	2101	23090	GSMUA_Achr11G00500_001,GSMUA_AchrUn_randomG06440_001,GSMUA_Achr10G10440_001,GSMUA_Achr11G25720_001,GSMUA_Achr3G29970_001,GSMUA_Achr2G11880_001,GSMUA_Achr6G10660_001,GSMUA_Achr4G07190_001,GSMUA_Achr4G04560_001,GSMUA_Achr8G11160_001,GSMUA_Achr9G14360_001,GSMUA_Achr4G18450_001,GSMUA_Achr3G21580_001,GSMUA_Achr2G12930_001,GSMUA_Achr7G26700_001,GSMUA_Achr4G03460_001,GSMUA_Achr5G24560_001,GSMUA_Achr5G20…	GO:0043226	organelle	cellular_component	7.5267e-08	1.1723e-05	373	1394	4598	23090	GSMUA_Achr8G28230_001,GSMUA_Achr5G18540_001,GSMUA_Achr2G02110_001,GSMUA_Achr4G21270_001,GSMUA_Achr4G18450_001,GSMUA_Achr3G14470_001,GSMUA_Achr4G01450_001,GSMUA_Achr4G19350_001,GSMUA_AchrUn_randomG01480_001,GSMUA_Achr5G04530_001,GSMUA_AchrUn_randomG20290_001,GSMUA_Achr6G31350_001,GSMUA_Achr5G03960_001,GSMUA_Achr8G12560_001,GSMUA_Achr7G24050_001,GSMUA_Achr1G10360_001,GSMUA_Achr10G04600_001,GSMUA_Ac…	GO:0046028	electron transporter, transferring electrons from cytochrome b6/f complex of photosystem II activity	molecular_function	0.009328	1	1	289	1	23090	GSMUA_Achr10G08490_001	GO:0065007	biological regulation	biological_process	0.00055708	0.084458	209	1111	3531	23090	GSMUA_Achr10G12980_001,GSMUA_Achr3G28340_001,GSMUA_Achr1G07120_001,GSMUA_Achr3G02630_001,GSMUA_Achr1G26270_001,GSMUA_Achr3G08880_001,GSMUA_Achr9G04270_001,GSMUA_Achr8G07320_001,GSMUA_Achr5G17400_001,GSMUA_Achr4G11090_001,GSMUA_Achr6G00420_001,GSMUA_Achr3G22650_001,GSMUA_Achr9G17120_001,GSMUA_AchrUn_randomG09260_001,GSMUA_Achr5G25800_001,GSMUA_Achr3G05450_001,GSMUA_Achr6G06310_001,GSMUA_Achr3G2546…
GO:0046271	phenylpropanoid catabolic process	biological_process	3.263e-07	4.7011e-05	4	835	4	23090	GSMUA_Achr6G05000_001,GSMUA_Achr3G09960_001,GSMUA_Achr9G03350_001,GSMUA_Achr3G15320_001	GO:2000112	regulation of cellular macromolecule biosynthetic process	biological_process	0.0010705	0.15871	75	642	2101	23090	GSMUA_Achr3G29730_001,GSMUA_Achr7G02510_001,GSMUA_Achr3G23360_001,GSMUA_Achr11G17950_001,GSMUA_Achr1G05940_001,GSMUA_AchrUn_randomG24010_001,GSMUA_Achr5G17400_001,GSMUA_Achr5G25800_001,GSMUA_Achr5G24560_001,GSMUA_Achr5G20860_001,GSMUA_Achr4G30820_001,GSMUA_Achr6G31350_001,GSMUA_Achr9G26140_001,GSMUA_Achr1G18660_001,GSMUA_Achr3G07220_001,GSMUA_Achr6G36740_001,GSMUA_Achr2G11880_001,GSMUA_Achr3G2997…	GO:0044877	macromolecular complex binding	molecular_function	9.4065e-08	1.4266e-05	79	1394	746	23090	GSMUA_Achr2G14810_001,GSMUA_Achr2G21620_001,GSMUA_Achr11G09490_001,GSMUA_Achr1G23520_001,GSMUA_Achr3G07950_001,GSMUA_Achr3G27200_001,GSMUA_Achr6G09760_001,GSMUA_Achr4G22500_001,GSMUA_Achr6G11260_001,GSMUA_Achr7G18560_001,GSMUA_Achr9G22550_001,GSMUA_Achr8G24960_001,GSMUA_Achr2G11910_001,GSMUA_Achr8G23390_001,GSMUA_Achr3G26740_001,GSMUA_Achr8G27110_001,GSMUA_AchrUn_randomG03020_001,GSMUA_Achr9G2292…	GO:0016532	superoxide dismutase copper chaperone activity	molecular_function	0.011735	1	1	289	1	23090	GSMUA_Achr4G24900_001	GO:0008107	galactoside 2-alpha-L-fucosyltransferase activity	molecular_function	0.00059316	0.084458	4	1111	13	23090	GSMUA_Achr9G15270_001,GSMUA_Achr2G00820_001,GSMUA_AchrUn_randomG27350_001,GSMUA_Achr9G27090_001
GO:0046274	lignin catabolic process	biological_process	3.263e-07	4.7011e-05	4	835	4	23090	GSMUA_Achr3G15320_001,GSMUA_Achr9G03350_001,GSMUA_Achr3G09960_001,GSMUA_Achr6G05000_001	GO:0032774	RNA biosynthetic process	biological_process	0.0010761	0.15871	79	642	2207	23090	GSMUA_Achr8G30700_001,GSMUA_Achr3G05450_001,GSMUA_Achr4G11350_001,GSMUA_Achr9G20950_001,GSMUA_Achr5G26640_001,GSMUA_Achr6G30570_001,GSMUA_Achr1G01660_001,GSMUA_Achr8G04610_001,GSMUA_Achr1G25410_001,GSMUA_Achr11G04360_001,GSMUA_Achr7G11500_001,GSMUA_Achr2G21430_001,GSMUA_Achr9G22410_001,GSMUA_Achr3G08880_001,GSMUA_Achr11G21080_001,GSMUA_Achr2G08020_001,GSMUA_AchrUn_randomG20290_001,GSMUA_Achr9G078…	GO:0065007	biological regulation	biological_process	1.4479e-07	2.1396e-05	278	1394	3531	23090	GSMUA_Achr10G09210_001,GSMUA_Achr7G18220_001,GSMUA_Achr7G27440_001,GSMUA_Achr7G11500_001,GSMUA_Achr9G03340_001,GSMUA_Achr4G30820_001,GSMUA_Achr3G30260_001,GSMUA_Achr6G22950_001,GSMUA_Achr8G30870_001,GSMUA_Achr5G22320_001,GSMUA_Achr5G08050_001,GSMUA_Achr11G00500_001,GSMUA_Achr9G26140_001,GSMUA_Achr5G21770_001,GSMUA_Achr9G29480_001,GSMUA_Achr3G07220_001,GSMUA_Achr11G19540_001,GSMUA_Achr2G06770_001,…	GO:0003919	FMN adenylyltransferase activity	molecular_function	0.012331	1	1	289	1	23090	GSMUA_Achr10G08850_001	GO:0031127	alpha-(1,2)-fucosyltransferase activity	molecular_function	0.00059316	0.084458	4	1111	13	23090	GSMUA_Achr9G27090_001,GSMUA_AchrUn_randomG27350_001,GSMUA_Achr2G00820_001,GSMUA_Achr9G15270_001
GO:0052716	hydroquinone:oxygen oxidoreductase activity	molecular_function	3.263e-07	4.7011e-05	4	835	4	23090	GSMUA_Achr3G09960_001,GSMUA_Achr9G03350_001,GSMUA_Achr3G15320_001,GSMUA_Achr6G05000_001	GO:0019219	regulation of nucleobase-containing compound metabolic process	biological_process	0.0011016	0.15871	74	642	2083	23090	GSMUA_Achr7G03320_001,GSMUA_Achr9G08900_001,GSMUA_Achr1G10080_001,GSMUA_Achr4G03600_001,GSMUA_AchrUn_randomG15140_001,GSMUA_Achr2G06770_001,GSMUA_Achr1G26290_001,GSMUA_Achr8G30150_001,GSMUA_Achr11G23110_001,GSMUA_Achr2G06420_001,GSMUA_Achr3G32510_001,GSMUA_Achr10G20720_001,GSMUA_Achr8G01750_001,GSMUA_Achr1G02000_001,GSMUA_Achr6G22950_001,GSMUA_Achr9G13660_001,GSMUA_Achr10G22350_001,GSMUA_Achr8G18…	GO:0005488	binding	molecular_function	1.5949e-07	2.2978e-05	974	1394	14278	23090	GSMUA_Achr9G06850_001,GSMUA_Achr1G20010_001,GSMUA_AchrUn_randomG02030_001,GSMUA_Achr8G30190_001,GSMUA_Achr10G23280_001,GSMUA_Achr7G02510_001,GSMUA_Achr9G04270_001,GSMUA_Achr4G08790_001,GSMUA_Achr4G23850_001,GSMUA_Achr11G09670_001,GSMUA_Achr7G08260_001,GSMUA_Achr3G25800_001,GSMUA_Achr11G25570_001,GSMUA_Achr11G15640_001,GSMUA_Achr4G04300_001,GSMUA_Achr9G25000_001,GSMUA_AchrUn_randomG01440_001,GSMUA…	GO:0006099	tricarboxylic acid cycle	biological_process	0.015712	1	3	289	39	23090	GSMUA_Achr4G08580_001,GSMUA_Achr11G08740_001,GSMUA_Achr7G00810_001	GO:0001071	nucleic acid binding transcription factor activity	molecular_function	0.00060087	0.084458	59	1111	1052	23090	GSMUA_AchrUn_randomG16200_001,GSMUA_Achr2G18970_001,GSMUA_Achr1G09830_001,GSMUA_Achr3G28340_001,GSMUA_Achr9G08900_001,GSMUA_Achr8G01590_001,GSMUA_Achr6G30550_001,GSMUA_Achr4G31660_001,GSMUA_Achr9G04270_001,GSMUA_Achr7G02510_001,GSMUA_Achr5G17400_001,GSMUA_Achr3G08880_001,GSMUA_Achr5G09950_001,GSMUA_Achr4G11090_001,GSMUA_Achr10G25270_001,GSMUA_Achr4G11350_001,GSMUA_Achr5G18530_001,GSMUA_Achr8G1826…
GO:0010467	gene expression	biological_process	3.9244e-07	5.5161e-05	169	835	3417	23090	GSMUA_Achr8G30440_001,GSMUA_Achr6G06810_001,GSMUA_Achr2G06420_001,GSMUA_Achr11G17990_001,GSMUA_Achr1G17950_001,GSMUA_Achr6G36740_001,GSMUA_Achr11G21590_001,GSMUA_Achr3G05450_001,GSMUA_Achr8G09780_001,GSMUA_Achr8G30150_001,GSMUA_Achr3G28120_001,GSMUA_Achr3G32490_001,GSMUA_Achr1G18660_001,GSMUA_Achr5G24560_001,GSMUA_Achr9G16610_001,GSMUA_Achr8G21030_001,GSMUA_Achr5G16270_001,GSMUA_Achr8G04970_001,G…	GO:0031326	regulation of cellular biosynthetic process	biological_process	0.0011816	0.16273	75	642	2107	23090	GSMUA_Achr8G33310_001,GSMUA_Achr9G27530_001,GSMUA_Achr4G11090_001,GSMUA_Achr2G00320_001,GSMUA_Achr9G07890_001,GSMUA_AchrUn_randomG20290_001,GSMUA_Achr2G08020_001,GSMUA_Achr11G21080_001,GSMUA_Achr9G22410_001,GSMUA_Achr3G08880_001,GSMUA_Achr2G21430_001,GSMUA_Achr7G11500_001,GSMUA_Achr11G04360_001,GSMUA_Achr1G25410_001,GSMUA_Achr8G04610_001,GSMUA_Achr1G01660_001,GSMUA_Achr6G30570_001,GSMUA_Achr5G266…	GO:0004097	catechol oxidase activity	molecular_function	2.6285e-07	3.6947e-05	6	1394	9	23090	GSMUA_Achr8G34370_001,GSMUA_Achr6G29370_001,GSMUA_AchrUn_randomG25220_001,GSMUA_Achr7G03450_001,GSMUA_AchrUn_randomG22730_001,GSMUA_AchrUn_randomG22740_001	GO:0006101	citrate metabolic process	biological_process	0.015712	1	3	289	39	23090	GSMUA_Achr7G00810_001,GSMUA_Achr11G08740_001,GSMUA_Achr4G08580_001	GO:0003700	transcription factor activity, sequence-specific DNA binding	molecular_function	0.00060087	0.084458	59	1111	1052	23090	GSMUA_AchrUn_randomG16200_001,GSMUA_Achr2G18970_001,GSMUA_Achr8G01590_001,GSMUA_Achr9G08900_001,GSMUA_Achr3G28340_001,GSMUA_Achr1G09830_001,GSMUA_Achr6G30550_001,GSMUA_Achr4G11090_001,GSMUA_Achr5G09950_001,GSMUA_Achr10G25270_001,GSMUA_Achr9G04270_001,GSMUA_Achr5G17400_001,GSMUA_Achr7G02510_001,GSMUA_Achr4G31660_001,GSMUA_Achr3G08880_001,GSMUA_Achr4G11350_001,GSMUA_Achr5G18530_001,GSMUA_Achr3G1318…
GO:0044271	cellular nitrogen compound biosynthetic process	biological_process	4.4829e-07	6.1511e-05	160	835	3320	23090	GSMUA_Achr7G11500_001,GSMUA_Achr4G18450_001,GSMUA_Achr2G02110_001,GSMUA_Achr9G22410_001,GSMUA_Achr6G10660_001,GSMUA_Achr11G00500_001,GSMUA_Achr8G00800_001,GSMUA_Achr6G01270_001,GSMUA_Achr2G06770_001,GSMUA_Achr3G07370_001,GSMUA_Achr6G30570_001,GSMUA_AchrUn_randomG15140_001,GSMUA_Achr5G21340_001,GSMUA_Achr3G13180_001,GSMUA_Achr8G18100_001,GSMUA_Achr4G20510_001,GSMUA_Achr4G03460_001,GSMUA_Achr1G0983…	GO:0090575	RNA polymerase II transcription factor complex	cellular_component	0.0011911	0.16273	6	642	42	23090	GSMUA_AchrUn_randomG15140_001,GSMUA_Achr4G03600_001,GSMUA_Achr4G11090_001,GSMUA_Achr2G12930_001,GSMUA_Achr8G30700_001,GSMUA_Achr2G19150_001	GO:0009733	response to auxin	biological_process	3.2501e-07	4.4595e-05	25	1394	129	23090	GSMUA_Achr5G18540_001,GSMUA_Achr11G01610_001,GSMUA_Achr8G13620_001,GSMUA_Achr11G00640_001,GSMUA_Achr9G29480_001,GSMUA_Achr8G18930_001,GSMUA_AchrUn_randomG00910_001,GSMUA_Achr5G02450_001,GSMUA_Achr7G20310_001,GSMUA_Achr11G25770_001,GSMUA_Achr11G18520_001,GSMUA_Achr11G22870_001,GSMUA_Achr6G19850_001,GSMUA_Achr5G14630_001,GSMUA_AchrUn_randomG06470_001,GSMUA_Achr1G20010_001,GSMUA_Achr3G23290_001,GSMU…	GO:0009678	hydrogen-translocating pyrophosphatase activity	molecular_function	0.016339	1	2	289	19	23090	GSMUA_Achr1G26020_001,GSMUA_Achr3G13280_001	GO:0019438	aromatic compound biosynthetic process	biological_process	0.00073233	0.09768	155	1111	2672	23090	GSMUA_Achr4G00170_001,GSMUA_Achr4G07140_001,GSMUA_Achr6G22950_001,GSMUA_Achr8G30700_001,GSMUA_Achr2G19150_001,GSMUA_Achr3G23360_001,GSMUA_AchrUn_randomG20290_001,GSMUA_Achr9G26300_001,GSMUA_Achr4G03460_001,GSMUA_Achr9G13660_001,GSMUA_Achr9G14360_001,GSMUA_Achr6G36740_001,GSMUA_Achr7G26700_001,GSMUA_AchrUn_randomG24650_001,GSMUA_Achr10G21100_001,GSMUA_Achr2G11880_001,GSMUA_Achr8G28560_001,GSMUA_Ac…
GO:0009808	lignin metabolic process	biological_process	2.6521e-06	0.00035545	4	835	6	23090	GSMUA_Achr6G05000_001,GSMUA_Achr3G15320_001,GSMUA_Achr3G09960_001,GSMUA_Achr9G03350_001	GO:0051171	regulation of nitrogen compound metabolic process	biological_process	0.0012142	0.16273	76	642	2128	23090	GSMUA_Achr8G30700_001,GSMUA_Achr9G20950_001,GSMUA_Achr4G11350_001,GSMUA_Achr3G05450_001,GSMUA_Achr1G01660_001,GSMUA_Achr5G26640_001,GSMUA_Achr6G30570_001,GSMUA_Achr8G04610_001,GSMUA_Achr1G25410_001,GSMUA_Achr7G11500_001,GSMUA_Achr11G04360_001,GSMUA_Achr2G21430_001,GSMUA_Achr11G21080_001,GSMUA_Achr9G22410_001,GSMUA_Achr3G08880_001,GSMUA_Achr2G08020_001,GSMUA_AchrUn_randomG20290_001,GSMUA_Achr9G078…	GO:0046271	phenylpropanoid catabolic process	biological_process	2.3443e-06	0.00030022	4	1394	4	23090	GSMUA_Achr3G15320_001,GSMUA_Achr3G09960_001,GSMUA_Achr9G03350_001,GSMUA_Achr6G05000_001	GO:0098772	molecular function regulator	molecular_function	0.017638	1	8	289	248	23090	GSMUA_Achr4G24900_001,GSMUA_Achr8G19420_001,GSMUA_Achr2G14140_001,GSMUA_Achr8G30870_001,GSMUA_Achr6G35540_001,GSMUA_Achr1G22310_001,GSMUA_Achr1G01960_001,GSMUA_Achr5G21770_001	GO:0004781	sulfate adenylyltransferase (ATP) activity	molecular_function	0.00073976	0.09768	3	1111	4	23090	GSMUA_Achr1G14080_001,GSMUA_Achr8G26890_001,GSMUA_Achr3G13570_001
GO:0001071	nucleic acid binding transcription factor activity	molecular_function	4.7002e-06	0.00060194	54	835	1052	23090	GSMUA_Achr3G28340_001,GSMUA_AchrUn_randomG15140_001,GSMUA_Achr5G18530_001,GSMUA_Achr9G03060_001,GSMUA_Achr9G14360_001,GSMUA_Achr4G11350_001,GSMUA_Achr2G04340_001,GSMUA_Achr6G33140_001,GSMUA_Achr2G18310_001,GSMUA_Achr2G06770_001,GSMUA_Achr4G30820_001,GSMUA_Achr6G10660_001,GSMUA_Achr11G00500_001,GSMUA_Achr3G29730_001,GSMUA_Achr2G11880_001,GSMUA_Achr4G18450_001,GSMUA_Achr8G18260_001,GSMUA_Achr7G2670…	GO:0000413	protein peptidyl-prolyl isomerization	biological_process	0.0013368	0.17119	7	642	53	23090	GSMUA_Achr6G12690_001,GSMUA_Achr8G23380_001,GSMUA_Achr8G05680_001,GSMUA_Achr9G28600_001,GSMUA_Achr5G03050_001,GSMUA_Achr1G07610_001,GSMUA_AchrUn_randomG24180_001	GO:0046274	lignin catabolic process	biological_process	2.3443e-06	0.00030022	4	1394	4	23090	GSMUA_Achr6G05000_001,GSMUA_Achr9G03350_001,GSMUA_Achr3G09960_001,GSMUA_Achr3G15320_001	GO:0009696	salicylic acid metabolic process	biological_process	0.019052	1	2	289	19	23090	GSMUA_Achr10G08490_001,GSMUA_Achr5G04350_001	GO:0050794	regulation of cellular process	biological_process	0.00074578	0.09768	180	1111	3058	23090	GSMUA_Achr5G13600_001,GSMUA_Achr8G01590_001,GSMUA_Achr4G05770_001,GSMUA_Achr10G22350_001,GSMUA_Achr6G19930_001,GSMUA_AchrUn_randomG05800_001,GSMUA_Achr4G31660_001,GSMUA_Achr8G11160_001,GSMUA_Achr3G13180_001,GSMUA_Achr1G20690_001,GSMUA_Achr8G30150_001,GSMUA_Achr1G25410_001,GSMUA_Achr11G13590_001,GSMUA_Achr8G19420_001,GSMUA_Achr11G00500_001,GSMUA_Achr10G26310_001,GSMUA_Achr11G21080_001,GSMUA_Achr2G…
GO:0003700	transcription factor activity, sequence-specific DNA binding	molecular_function	4.7002e-06	0.00060194	54	835	1052	23090	GSMUA_Achr5G09950_001,GSMUA_Achr4G12860_001,GSMUA_Achr9G04270_001,GSMUA_Achr8G21030_001,GSMUA_Achr10G20720_001,GSMUA_Achr9G07890_001,GSMUA_AchrUn_randomG24010_001,GSMUA_Achr5G24560_001,GSMUA_Achr1G18660_001,GSMUA_Achr9G22540_001,GSMUA_Achr1G24070_001,GSMUA_Achr5G07270_001,GSMUA_Achr1G10080_001,GSMUA_Achr11G17950_001,GSMUA_AchrUn_randomG00680_001,GSMUA_Achr2G12930_001,GSMUA_Achr9G20950_001,GSMUA_A…	GO:0018208	peptidyl-proline modification	biological_process	0.0013368	0.17119	7	642	53	23090	GSMUA_Achr8G23380_001,GSMUA_Achr6G12690_001,GSMUA_Achr8G05680_001,GSMUA_Achr9G28600_001,GSMUA_Achr5G03050_001,GSMUA_Achr1G07610_001,GSMUA_AchrUn_randomG24180_001	GO:0052716	hydroquinone:oxygen oxidoreductase activity	molecular_function	2.3443e-06	0.00030022	4	1394	4	23090	GSMUA_Achr6G05000_001,GSMUA_Achr9G03350_001,GSMUA_Achr3G09960_001,GSMUA_Achr3G15320_001	GO:0009697	salicylic acid biosynthetic process	biological_process	0.019052	1	2	289	19	23090	GSMUA_Achr5G04350_001,GSMUA_Achr10G08490_001	GO:0005488	binding	molecular_function	0.0007692	0.09793	760	1111	14278	23090	GSMUA_Achr9G25000_001,GSMUA_Achr4G27180_001,GSMUA_Achr10G19640_001,GSMUA_Achr8G01830_001,GSMUA_Achr5G14760_001,GSMUA_Achr6G14930_001,GSMUA_Achr5G12130_001,GSMUA_Achr9G26640_001,GSMUA_Achr5G17810_001,GSMUA_Achr4G07150_001,GSMUA_Achr5G16300_001,GSMUA_Achr4G23690_001,GSMUA_Achr4G31860_001,GSMUA_Achr7G19730_001,GSMUA_Achr5G24810_001,GSMUA_Achr7G00640_001,GSMUA_Achr11G10540_001,GSMUA_Achr9G05370_001,G…
GO:0005622	intracellular	cellular_component	2.1273e-05	0.0026651	287	835	5898	23090	GSMUA_Achr9G29330_001,GSMUA_AchrUn_randomG15490_001,GSMUA_Achr2G22710_001,GSMUA_Achr2G09260_001,GSMUA_Achr9G04270_001,GSMUA_Achr9G06850_001,GSMUA_Achr6G11250_001,GSMUA_Achr9G29400_001,GSMUA_Achr5G22630_001,GSMUA_Achr3G23360_001,GSMUA_Achr10G17500_001,GSMUA_Achr3G21580_001,GSMUA_Achr6G16520_001,GSMUA_Achr10G03230_001,GSMUA_Achr1G25430_001,GSMUA_Achr1G21940_001,GSMUA_Achr5G21990_001,GSMUA_Achr10G27…	GO:0042350	GDP-L-fucose biosynthetic process	biological_process	0.0015068	0.18476	2	642	3	23090	GSMUA_Achr4G20510_001,GSMUA_Achr7G05110_001	GO:0044271	cellular nitrogen compound biosynthetic process	biological_process	2.4828e-06	0.00031106	244	1394	3320	23090	GSMUA_Achr3G19800_001,GSMUA_Achr10G26310_001,GSMUA_Achr11G23110_001,GSMUA_Achr5G20860_001,GSMUA_Achr1G26740_001,GSMUA_AchrUn_randomG04320_001,GSMUA_AchrUn_randomG12610_001,GSMUA_AchrUn_randomG24010_001,GSMUA_Achr3G08880_001,GSMUA_Achr3G21580_001,GSMUA_Achr2G09580_001,GSMUA_Achr2G11880_001,GSMUA_Achr8G33310_001,GSMUA_Achr7G12610_001,GSMUA_Achr5G14630_001,GSMUA_Achr6G06310_001,GSMUA_Achr4G04560_001…	GO:0008417	fucosyltransferase activity	molecular_function	0.019312	1	2	289	20	23090	GSMUA_Achr2G00820_001,GSMUA_AchrUn_randomG27350_001	GO:0005507	copper ion binding	molecular_function	0.00078168	0.09793	15	1111	163	23090	GSMUA_Achr8G23110_001,GSMUA_Achr10G11270_001,GSMUA_Achr6G07680_001,GSMUA_Achr6G35680_001,GSMUA_Achr6G11190_001,GSMUA_Achr4G24900_001,GSMUA_Achr5G12300_001,GSMUA_Achr10G18040_001,GSMUA_Achr11G21770_001,GSMUA_Achr6G17010_001,GSMUA_Achr5G04350_001,GSMUA_Achr3G09960_001,GSMUA_Achr4G27180_001,GSMUA_Achr9G17900_001,GSMUA_Achr9G25000_001
GO:0090304	nucleic acid metabolic process	biological_process	2.2495e-05	0.0027583	164	835	3172	23090	GSMUA_Achr8G11160_001,GSMUA_Achr10G20720_001,GSMUA_Achr1G25410_001,GSMUA_Achr2G09580_001,GSMUA_Achr8G30740_001,GSMUA_Achr4G22180_001,GSMUA_Achr1G18920_001,GSMUA_Achr5G29290_001,GSMUA_Achr11G00790_001,GSMUA_Achr5G17400_001,GSMUA_Achr1G20690_001,GSMUA_Achr3G29810_001,GSMUA_Achr11G14210_001,GSMUA_Achr3G26740_001,GSMUA_AchrUn_randomG16200_001,GSMUA_Achr7G18220_001,GSMUA_Achr2G12930_001,GSMUA_Achr1G05…	GO:0046368	GDP-L-fucose metabolic process	biological_process	0.0015068	0.18476	2	642	3	23090	GSMUA_Achr7G05110_001,GSMUA_Achr4G20510_001	GO:0010467	gene expression	biological_process	4.9929e-06	0.00061222	256	1394	3417	23090	GSMUA_Achr3G23360_001,GSMUA_AchrUn_randomG02940_001,GSMUA_Achr5G26580_001,GSMUA_Achr3G02630_001,GSMUA_Achr3G13180_001,GSMUA_Achr9G13660_001,GSMUA_Achr1G20690_001,GSMUA_Achr5G00590_001,GSMUA_Achr3G23290_001,GSMUA_Achr11G17990_001,GSMUA_Achr3G00590_001,GSMUA_Achr4G26260_001,GSMUA_Achr2G22280_001,GSMUA_Achr11G22870_001,GSMUA_Achr4G11090_001,GSMUA_Achr4G11350_001,GSMUA_Achr1G27000_001,GSMUA_Achr4G308…	GO:0072350	tricarboxylic acid metabolic process	biological_process	0.0198	1	3	289	44	23090	GSMUA_Achr4G08580_001,GSMUA_Achr11G08740_001,GSMUA_Achr7G00810_001	GO:0018130	heterocycle biosynthetic process	biological_process	0.00095581	0.1172	153	1111	2630	23090	GSMUA_AchrUn_randomG04680_001,GSMUA_Achr9G16610_001,GSMUA_Achr4G30820_001,GSMUA_Achr4G20510_001,GSMUA_Achr2G08020_001,GSMUA_Achr3G06800_001,GSMUA_Achr7G11500_001,GSMUA_Achr10G05890_001,GSMUA_Achr10G24770_001,GSMUA_Achr2G12930_001,GSMUA_Achr2G22320_001,GSMUA_Achr9G10210_001,GSMUA_Achr4G06100_001,GSMUA_Achr1G05940_001,GSMUA_Achr6G10660_001,GSMUA_Achr8G07070_001,GSMUA_Achr11G23870_001,GSMUA_Achr2G06…
GO:0044424	intracellular part	cellular_component	3.6448e-05	0.004376	272	835	5565	23090	GSMUA_Achr7G26700_001,GSMUA_Achr11G25720_001,GSMUA_AchrUn_randomG20290_001,GSMUA_Achr3G18360_001,GSMUA_Achr6G27140_001,GSMUA_AchrUn_randomG13560_001,GSMUA_AchrUn_randomG21900_001,GSMUA_Achr4G16050_001,GSMUA_Achr4G19240_001,GSMUA_Achr5G18530_001,GSMUA_Achr9G03060_001,GSMUA_Achr5G12380_001,GSMUA_Achr5G12940_001,GSMUA_Achr8G30800_001,GSMUA_Achr8G18260_001,GSMUA_Achr10G06370_001,GSMUA_Achr11G10850_00…	GO:0000103	sulfate assimilation	biological_process	0.0015966	0.1886	3	642	8	23090	GSMUA_Achr8G26890_001,GSMUA_Achr3G13570_001,GSMUA_Achr1G14080_001	GO:0090304	nucleic acid metabolic process	biological_process	7.5474e-06	0.00090616	258	1394	3172	23090	GSMUA_Achr8G09010_001,GSMUA_Achr10G25270_001,GSMUA_Achr6G30050_001,GSMUA_AchrUn_randomG24650_001,GSMUA_Achr6G34420_001,GSMUA_Achr9G12650_001,GSMUA_Achr4G06100_001,GSMUA_Achr9G28570_001,GSMUA_Achr8G26530_001,GSMUA_Achr10G26180_001,GSMUA_Achr10G30040_001,GSMUA_Achr8G18550_001,GSMUA_Achr9G08900_001,GSMUA_Achr2G02110_001,GSMUA_Achr5G09730_001,GSMUA_Achr11G17950_001,GSMUA_Achr4G18450_001,GSMUA_Achr8G2…	GO:0009496	plastoquinol--plastocyanin reductase activity	molecular_function	0.02077	1	1	289	2	23090	GSMUA_Achr10G08490_001	GO:1901363	heterocyclic compound binding	molecular_function	0.0015604	0.18422	443	1111	7895	23090	GSMUA_Achr5G24560_001,GSMUA_Achr5G25100_001,GSMUA_Achr10G21750_001,GSMUA_Achr7G05610_001,GSMUA_Achr1G17150_001,GSMUA_Achr10G21100_001,GSMUA_Achr1G12760_001,GSMUA_Achr2G11880_001,GSMUA_Achr5G07670_001,GSMUA_Achr6G06030_001,GSMUA_Achr11G23500_001,GSMUA_Achr11G09420_001,GSMUA_Achr4G22500_001,GSMUA_Achr3G23500_001,GSMUA_AchrUn_randomG01440_001,GSMUA_Achr5G12300_001,GSMUA_Achr7G26700_001,GSMUA_Achr9G1…
GO:0034645	cellular macromolecule biosynthetic process	biological_process	5.4555e-05	0.0064163	161	835	3406	23090	GSMUA_Achr11G17950_001,GSMUA_Achr6G21560_001,GSMUA_Achr2G22280_001,GSMUA_Achr5G07270_001,GSMUA_AchrUn_randomG00680_001,GSMUA_Achr8G16860_001,GSMUA_Achr9G20950_001,GSMUA_Achr7G27480_001,GSMUA_Achr6G22950_001,GSMUA_Achr9G10210_001,GSMUA_Achr11G00390_001,GSMUA_Achr8G24880_001,GSMUA_Achr9G26140_001,GSMUA_Achr6G31350_001,GSMUA_Achr4G12860_001,GSMUA_Achr9G30290_001,GSMUA_Achr8G07070_001,GSMUA_Achr9G225…	GO:0003755	peptidyl-prolyl cis-trans isomerase activity	molecular_function	0.0016036	0.1886	7	642	55	23090	GSMUA_AchrUn_randomG24180_001,GSMUA_Achr1G07610_001,GSMUA_Achr5G03050_001,GSMUA_Achr9G28600_001,GSMUA_Achr8G05680_001,GSMUA_Achr8G23380_001,GSMUA_Achr6G12690_001	GO:0003682	chromatin binding	molecular_function	1.2522e-05	0.0014727	52	1394	585	23090	GSMUA_Achr1G18610_001,GSMUA_Achr3G27700_001,GSMUA_Achr10G29280_001,GSMUA_Achr4G22500_001,GSMUA_Achr7G18560_001,GSMUA_Achr5G06530_001,GSMUA_Achr8G24960_001,GSMUA_AchrUn_randomG15100_001,GSMUA_Achr4G21700_001,GSMUA_Achr2G11010_001,GSMUA_Achr7G00280_001,GSMUA_Achr6G04400_001,GSMUA_Achr9G20620_001,GSMUA_Achr5G26000_001,GSMUA_Achr3G09450_001,GSMUA_Achr3G07950_001,GSMUA_Achr5G18600_001,GSMUA_Achr6G0976…	GO:0052880	oxidoreductase activity, acting on diphenols and related substances as donors, with copper protein as acceptor	molecular_function	0.02077	1	1	289	2	23090	GSMUA_Achr10G08490_001	GO:0097159	organic cyclic compound binding	molecular_function	0.0015663	0.18422	443	1111	7896	23090	GSMUA_Achr7G18560_001,GSMUA_AchrUn_randomG24010_001,GSMUA_Achr8G34380_001,GSMUA_Achr6G04950_001,GSMUA_Achr7G08260_001,GSMUA_Achr7G07440_001,GSMUA_Achr3G29810_001,GSMUA_Achr7G00440_001,GSMUA_Achr1G03340_001,GSMUA_Achr11G17950_001,GSMUA_Achr8G24880_001,GSMUA_Achr4G11940_001,GSMUA_Achr7G21560_001,GSMUA_Achr7G22120_001,GSMUA_AchrUn_randomG06440_001,GSMUA_Achr5G25410_001,GSMUA_Achr7G00930_001,GSMUA_Ac…
GO:0009059	macromolecule biosynthetic process	biological_process	0.00011989	0.013818	161	835	3464	23090	GSMUA_Achr11G13590_001,GSMUA_Achr2G04340_001,GSMUA_Achr2G18310_001,GSMUA_Achr6G06190_001,GSMUA_Achr7G19520_001,GSMUA_Achr9G27530_001,GSMUA_Achr3G28340_001,GSMUA_Achr4G30820_001,GSMUA_Achr3G29730_001,GSMUA_Achr8G30700_001,GSMUA_Achr2G08510_001,GSMUA_Achr8G26530_001,GSMUA_Achr3G22790_001,GSMUA_Achr11G05040_001,GSMUA_Achr5G25800_001,GSMUA_Achr2G21430_001,GSMUA_Achr7G05610_001,GSMUA_Achr10G10440_001,…	GO:0016859	cis-trans isomerase activity	molecular_function	0.0017856	0.20581	7	642	56	23090	GSMUA_Achr6G12690_001,GSMUA_Achr8G23380_001,GSMUA_Achr8G05680_001,GSMUA_Achr9G28600_001,GSMUA_Achr5G03050_001,GSMUA_Achr1G07610_001,GSMUA_AchrUn_randomG24180_001	GO:0009755	hormone-mediated signaling pathway	biological_process	1.3751e-05	0.001585	29	1394	177	23090	GSMUA_Achr5G02450_001,GSMUA_Achr8G18930_001,GSMUA_AchrUn_randomG00910_001,GSMUA_Achr9G11080_001,GSMUA_Achr8G09130_001,GSMUA_Achr11G18520_001,GSMUA_Achr11G22870_001,GSMUA_Achr11G25770_001,GSMUA_Achr10G08490_001,GSMUA_Achr11G01610_001,GSMUA_Achr5G18540_001,GSMUA_AchrUn_randomG05800_001,GSMUA_Achr9G29480_001,GSMUA_Achr8G13620_001,GSMUA_Achr11G00640_001,GSMUA_Achr2G12930_001,GSMUA_Achr4G18240_001,GSM…	GO:0016531	copper chaperone activity	molecular_function	0.020941	1	1	289	2	23090	GSMUA_Achr4G24900_001	GO:0004779	sulfate adenylyltransferase activity	molecular_function	0.0016435	0.18943	3	1111	5	23090	GSMUA_Achr3G13570_001,GSMUA_Achr8G26890_001,GSMUA_Achr1G14080_001
GO:0042351	'de novo' GDP-L-fucose biosynthetic process	biological_process	0.00021679	0.024026	2	835	2	23090	GSMUA_Achr7G05110_001,GSMUA_Achr4G20510_001	GO:0044798	nuclear transcription factor complex	cellular_component	0.0018359	0.20746	6	642	45	23090	GSMUA_AchrUn_randomG15140_001,GSMUA_Achr4G11090_001,GSMUA_Achr4G03600_001,GSMUA_Achr2G12930_001,GSMUA_Achr2G19150_001,GSMUA_Achr8G30700_001	GO:0032870	cellular response to hormone stimulus	biological_process	1.5014e-05	0.0016966	29	1394	178	23090	GSMUA_Achr3G23290_001,GSMUA_Achr5G00590_001,GSMUA_Achr1G20010_001,GSMUA_AchrUn_randomG06470_001,GSMUA_Achr5G14630_001,GSMUA_Achr6G19850_001,GSMUA_Achr10G26310_001,GSMUA_Achr3G02630_001,GSMUA_Achr5G26580_001,GSMUA_Achr10G04600_001,GSMUA_Achr4G18240_001,GSMUA_Achr2G12930_001,GSMUA_Achr5G03960_001,GSMUA_Achr4G25960_001,GSMUA_AchrUn_randomG05800_001,GSMUA_Achr9G29480_001,GSMUA_Achr11G00640_001,GSMUA_…	GO:0009512	cytochrome b6f complex	cellular_component	0.02182	1	1	289	3	23090	GSMUA_Achr10G08490_001	GO:1901362	organic cyclic compound biosynthetic process	biological_process	0.0016989	0.19198	157	1111	2751	23090	GSMUA_Achr4G07140_001,GSMUA_Achr4G00170_001,GSMUA_Achr3G23360_001,GSMUA_Achr6G22950_001,GSMUA_Achr8G30700_001,GSMUA_Achr2G19150_001,GSMUA_Achr9G13660_001,GSMUA_AchrUn_randomG20290_001,GSMUA_Achr9G26300_001,GSMUA_Achr4G03460_001,GSMUA_Achr9G14360_001,GSMUA_Achr7G26700_001,GSMUA_Achr6G36740_001,GSMUA_AchrUn_randomG24650_001,GSMUA_Achr2G11880_001,GSMUA_Achr10G21100_001,GSMUA_Achr5G24560_001,GSMUA_Ac…
GO:0050577	GDP-L-fucose synthase activity	molecular_function	0.00021679	0.024026	2	835	2	23090	GSMUA_Achr4G20510_001,GSMUA_Achr7G05110_001	GO:0003724	RNA helicase activity	molecular_function	0.0020996	0.2327	3	642	5	23090	GSMUA_Achr8G22600_001,GSMUA_Achr3G05450_001,GSMUA_Achr3G25460_001	GO:0071495	cellular response to endogenous stimulus	biological_process	1.7242e-05	0.0019109	29	1394	179	23090	GSMUA_Achr3G02630_001,GSMUA_Achr10G26310_001,GSMUA_Achr10G04600_001,GSMUA_Achr5G26580_001,GSMUA_Achr2G12930_001,GSMUA_Achr4G18240_001,GSMUA_Achr4G25960_001,GSMUA_Achr5G03960_001,GSMUA_Achr1G20010_001,GSMUA_Achr3G23290_001,GSMUA_Achr5G00590_001,GSMUA_Achr5G14630_001,GSMUA_AchrUn_randomG06470_001,GSMUA_Achr6G19850_001,GSMUA_Achr9G11080_001,GSMUA_Achr11G22870_001,GSMUA_Achr8G09130_001,GSMUA_Achr11G1…	GO:0010196	nonphotochemical quenching	biological_process	0.022415	1	1	289	3	23090	GSMUA_Achr10G08490_001	GO:0044798	nuclear transcription factor complex	cellular_component	0.0022224	0.2463	8	1111	45	23090	GSMUA_AchrUn_randomG15140_001,GSMUA_Achr4G11090_001,GSMUA_Achr2G12930_001,GSMUA_Achr8G30700_001,GSMUA_Achr2G19150_001,GSMUA_Achr4G06680_001,GSMUA_Achr4G03600_001,GSMUA_Achr10G12980_001
GO:0004781	sulfate adenylyltransferase (ATP) activity	molecular_function	0.0002994	0.031592	3	835	4	23090	GSMUA_Achr1G14080_001,GSMUA_Achr3G13570_001,GSMUA_Achr8G26890_001	GO:0010092	specification of organ identity	biological_process	0.002279	0.24322	2	642	3	23090	GSMUA_Achr3G05450_001,GSMUA_Achr5G14350_001	GO:0009808	lignin metabolic process	biological_process	1.8119e-05	0.0019702	4	1394	6	23090	GSMUA_Achr3G09960_001,GSMUA_Achr6G05000_001,GSMUA_Achr9G03350_001,GSMUA_Achr3G15320_001	GO:1990066	energy quenching	biological_process	0.022415	1	1	289	3	23090	GSMUA_Achr10G08490_001	GO:0016602	CCAAT-binding factor complex	cellular_component	0.0026519	0.28836	5	1111	23	23090	GSMUA_AchrUn_randomG15140_001,GSMUA_Achr4G03600_001,GSMUA_Achr4G11090_001,GSMUA_Achr2G12930_001,GSMUA_Achr8G30700_001
GO:0005623	cell	cellular_component	0.0003015	0.031592	291	835	6271	23090	GSMUA_Achr2G09260_001,GSMUA_Achr9G06850_001,GSMUA_Achr9G04270_001,GSMUA_AchrUn_randomG15490_001,GSMUA_Achr9G29330_001,GSMUA_Achr2G22710_001,GSMUA_Achr6G16520_001,GSMUA_Achr1G21940_001,GSMUA_Achr1G25430_001,GSMUA_Achr10G03230_001,GSMUA_Achr10G27090_001,GSMUA_Achr5G21990_001,GSMUA_Achr3G23360_001,GSMUA_Achr5G22630_001,GSMUA_Achr9G29400_001,GSMUA_Achr6G11250_001,GSMUA_Achr10G17500_001,GSMUA_Achr3G21…	GO:0010093	specification of floral organ identity	biological_process	0.002279	0.24322	2	642	3	23090	GSMUA_Achr3G05450_001,GSMUA_Achr5G14350_001	GO:0034645	cellular macromolecule biosynthetic process	biological_process	4.2823e-05	0.0045701	251	1394	3406	23090	GSMUA_Achr2G06220_001,GSMUA_Achr6G09440_001,GSMUA_Achr2G01210_001,GSMUA_Achr4G19350_001,GSMUA_Achr8G16860_001,GSMUA_Achr3G32510_001,GSMUA_Achr11G18520_001,GSMUA_AchrUn_randomG06440_001,GSMUA_Achr1G22870_001,GSMUA_Achr6G12690_001,GSMUA_Achr11G25770_001,GSMUA_Achr8G28230_001,GSMUA_Achr8G00800_001,GSMUA_Achr8G04610_001,GSMUA_Achr5G18540_001,GSMUA_AchrUn_randomG05800_001,GSMUA_Achr11G05040_001,GSMUA_…	GO:0043167	ion binding	molecular_function	0.022515	1	111	289	6964	23090	GSMUA_Achr9G03350_001,GSMUA_AchrUn_randomG09270_001,GSMUA_Achr8G28870_001,GSMUA_Achr1G14230_001,GSMUA_Achr3G07960_001,GSMUA_Achr7G03320_001,GSMUA_Achr5G29640_001,GSMUA_Achr4G14710_001,GSMUA_Achr4G11680_001,GSMUA_Achr6G29370_001,GSMUA_Achr1G22880_001,GSMUA_Achr8G12560_001,GSMUA_Achr7G00810_001,GSMUA_AchrUn_randomG13520_001,GSMUA_Achr6G26660_001,GSMUA_Achr6G06520_001,GSMUA_Achr5G29140_001,GSMUA_Ach…	GO:0005622	intracellular	cellular_component	0.0030837	0.3291	351	1111	5898	23090	GSMUA_Achr6G34420_001,GSMUA_Achr4G07150_001,GSMUA_Achr9G26640_001,GSMUA_Achr1G23230_001,GSMUA_Achr2G07160_001,GSMUA_Achr1G20010_001,GSMUA_Achr6G14930_001,GSMUA_Achr5G14760_001,GSMUA_Achr2G03070_001,GSMUA_Achr2G06150_001,GSMUA_AchrUn_randomG15140_001,GSMUA_Achr10G17560_001,GSMUA_Achr10G22780_001,GSMUA_Achr6G05470_001,GSMUA_Achr11G25720_001,GSMUA_Achr7G23900_001,GSMUA_Achr1G01580_001,GSMUA_Achr8G16…
GO:0044464	cell part	cellular_component	0.0003015	0.031592	291	835	6271	23090	GSMUA_Achr3G27750_001,GSMUA_Achr7G23380_001,GSMUA_Achr1G03130_001,GSMUA_Achr1G18920_001,GSMUA_Achr1G25410_001,GSMUA_Achr7G07440_001,GSMUA_Achr11G19580_001,GSMUA_Achr3G26740_001,GSMUA_AchrUn_randomG16200_001,GSMUA_Achr11G16520_001,GSMUA_Achr1G10360_001,GSMUA_Achr7G23460_001,GSMUA_Achr7G18220_001,GSMUA_Achr2G12930_001,GSMUA_Achr4G17100_001,GSMUA_Achr5G09720_001,GSMUA_Achr11G20040_001,GSMUA_Achr10G0…	GO:0001071	nucleic acid binding transcription factor activity	molecular_function	0.0029636	0.29699	36	642	1052	23090	GSMUA_Achr1G01660_001,GSMUA_Achr4G11350_001,GSMUA_Achr9G20950_001,GSMUA_Achr10G10440_001,GSMUA_Achr8G30700_001,GSMUA_Achr11G00500_001,GSMUA_Achr4G11090_001,GSMUA_Achr2G12930_001,GSMUA_Achr9G07890_001,GSMUA_Achr7G26700_001,GSMUA_Achr4G18450_001,GSMUA_Achr9G14360_001,GSMUA_Achr3G08880_001,GSMUA_Achr2G21430_001,GSMUA_Achr6G10660_001,GSMUA_Achr2G11880_001,GSMUA_Achr2G06420_001,GSMUA_Achr3G32510_001,G…	GO:0071310	cellular response to organic substance	biological_process	7.1728e-05	0.0075158	38	1394	252	23090	GSMUA_Achr5G18540_001,GSMUA_Achr11G01610_001,GSMUA_Achr3G05450_001,GSMUA_Achr9G29480_001,GSMUA_AchrUn_randomG05800_001,GSMUA_Achr2G02110_001,GSMUA_AchrUn_randomG00910_001,GSMUA_Achr11G26550_001,GSMUA_Achr11G25770_001,GSMUA_Achr8G16860_001,GSMUA_Achr11G18520_001,GSMUA_Achr8G09130_001,GSMUA_Achr11G22870_001,GSMUA_AchrUn_randomG06470_001,GSMUA_Achr8G27110_001,GSMUA_Achr5G00590_001,GSMUA_Achr3G23290_…	GO:0005086	ARF guanyl-nucleotide exchange factor activity	molecular_function	0.022922	1	2	289	8	23090	GSMUA_Achr2G14140_001,GSMUA_Achr8G19420_001	GO:0008092	cytoskeletal protein binding	molecular_function	0.0038034	0.39853	25	1111	205	23090	GSMUA_Achr3G10830_001,GSMUA_Achr3G26740_001,GSMUA_Achr2G21620_001,GSMUA_Achr9G15920_001,GSMUA_Achr5G09720_001,GSMUA_Achr3G27200_001,GSMUA_Achr1G06120_001,GSMUA_Achr2G17290_001,GSMUA_Achr9G04070_001,GSMUA_Achr6G12120_001,GSMUA_Achr11G03730_001,GSMUA_Achr7G06510_001,GSMUA_Achr4G07150_001,GSMUA_Achr11G09490_001,GSMUA_Achr3G08580_001,GSMUA_Achr10G02150_001,GSMUA_Achr9G22920_001,GSMUA_Achr6G11260_001,…
GO:0070461	SAGA-type complex	cellular_component	0.00032406	0.033349	4	835	13	23090	GSMUA_Achr8G00800_001,GSMUA_Achr10G06220_001,GSMUA_Achr1G10360_001,GSMUA_AchrUn_randomG04960_001	GO:0003700	transcription factor activity, sequence-specific DNA binding	molecular_function	0.0029636	0.29699	36	642	1052	23090	GSMUA_Achr1G01660_001,GSMUA_Achr10G10440_001,GSMUA_Achr4G11350_001,GSMUA_Achr9G20950_001,GSMUA_Achr8G30700_001,GSMUA_Achr11G00500_001,GSMUA_Achr2G12930_001,GSMUA_Achr9G07890_001,GSMUA_Achr7G26700_001,GSMUA_Achr4G11090_001,GSMUA_Achr9G14360_001,GSMUA_Achr4G18450_001,GSMUA_Achr2G21430_001,GSMUA_Achr3G08880_001,GSMUA_Achr2G11880_001,GSMUA_Achr6G10660_001,GSMUA_Achr11G23110_001,GSMUA_Achr3G32510_001,…	GO:0009059	macromolecule biosynthetic process	biological_process	9.2889e-05	0.0095593	252	1394	3464	23090	GSMUA_Achr9G29220_001,GSMUA_Achr6G33140_001,GSMUA_AchrUn_randomG15140_001,GSMUA_Achr9G30550_001,GSMUA_Achr8G24880_001,GSMUA_Achr5G17400_001,GSMUA_Achr9G30570_001,GSMUA_Achr4G01160_001,GSMUA_Achr9G03270_001,GSMUA_Achr5G12940_001,GSMUA_Achr8G10780_001,GSMUA_Achr11G14540_001,GSMUA_Achr3G28430_001,GSMUA_AchrUn_randomG15490_001,GSMUA_Achr2G08020_001,GSMUA_Achr8G18260_001,GSMUA_Achr8G01590_001,GSMUA_Ac…	GO:0007265	Ras protein signal transduction	biological_process	0.022922	1	2	289	8	23090	GSMUA_Achr8G19420_001,GSMUA_Achr2G14140_001	GO:0044424	intracellular part	cellular_component	0.0041912	0.43132	332	1111	5565	23090	GSMUA_Achr5G13600_001,GSMUA_Achr4G05770_001,GSMUA_Achr11G03980_001,GSMUA_Achr9G27660_001,GSMUA_Achr5G15370_001,GSMUA_Achr6G36010_001,GSMUA_Achr3G11090_001,GSMUA_Achr8G08520_001,GSMUA_Achr4G31660_001,GSMUA_Achr4G24900_001,GSMUA_Achr3G13180_001,GSMUA_Achr7G16600_001,GSMUA_Achr2G09260_001,GSMUA_Achr7G02020_001,GSMUA_Achr2G09580_001,GSMUA_Achr4G05720_001,GSMUA_Achr11G26550_001,GSMUA_AchrUn_randomG135…
GO:0009698	phenylpropanoid metabolic process	biological_process	0.00049227	0.049771	5	835	25	23090	GSMUA_Achr3G08880_001,GSMUA_Achr6G05000_001,GSMUA_Achr3G15320_001,GSMUA_Achr9G03350_001,GSMUA_Achr3G09960_001	GO:1901363	heterocyclic compound binding	molecular_function	0.0029807	0.29699	261	642	7895	23090	GSMUA_Achr8G30150_001,GSMUA_Achr4G21970_001,GSMUA_Achr1G10080_001,GSMUA_Achr4G01450_001,GSMUA_Achr3G18140_001,GSMUA_Achr1G08440_001,GSMUA_Achr8G12780_001,GSMUA_Achr8G18260_001,GSMUA_Achr6G23810_001,GSMUA_Achr9G13660_001,GSMUA_Achr8G13750_001,GSMUA_Achr10G20720_001,GSMUA_Achr6G23340_001,GSMUA_Achr9G18420_001,GSMUA_AchrUn_randomG05850_001,GSMUA_Achr1G05220_001,GSMUA_Achr3G05360_001,GSMUA_Achr5G2263…	GO:0044424	intracellular part	cellular_component	0.00012878	0.013021	426	1394	5565	23090	GSMUA_Achr4G18450_001,GSMUA_Achr3G14470_001,GSMUA_Achr2G02110_001,GSMUA_Achr4G21270_001,GSMUA_Achr5G18540_001,GSMUA_Achr8G28230_001,GSMUA_Achr6G32820_001,GSMUA_Achr4G19350_001,GSMUA_Achr4G01450_001,GSMUA_Achr6G31350_001,GSMUA_Achr5G04530_001,GSMUA_AchrUn_randomG20290_001,GSMUA_AchrUn_randomG01480_001,GSMUA_Achr1G10360_001,GSMUA_Achr10G04600_001,GSMUA_Achr7G24050_001,GSMUA_Achr5G03960_001,GSMUA_Ac…	GO:0032011	ARF protein signal transduction	biological_process	0.022922	1	2	289	8	23090	GSMUA_Achr8G19420_001,GSMUA_Achr2G14140_001	GO:0042350	GDP-L-fucose biosynthetic process	biological_process	0.0046972	0.46672	2	1111	3	23090	GSMUA_Achr4G20510_001,GSMUA_Achr7G05110_001
GO:0004779	sulfate adenylyltransferase activity	molecular_function	0.0006769	0.067258	3	835	5	23090	GSMUA_Achr1G14080_001,GSMUA_Achr3G13570_001,GSMUA_Achr8G26890_001	GO:0097159	organic cyclic compound binding	molecular_function	0.0029889	0.29699	261	642	7896	23090	GSMUA_Achr2G13930_001,GSMUA_Achr6G21080_001,GSMUA_Achr5G21990_001,GSMUA_Achr9G07950_001,GSMUA_Achr7G03320_001,GSMUA_Achr5G15590_001,GSMUA_Achr6G02130_001,GSMUA_Achr3G27750_001,GSMUA_Achr8G13260_001,GSMUA_Achr1G23170_001,GSMUA_Achr9G08530_001,GSMUA_Achr8G12970_001,GSMUA_AchrUn_randomG21900_001,GSMUA_Achr7G07340_001,GSMUA_Achr11G18410_001,GSMUA_Achr8G04590_001,GSMUA_AchrUn_randomG22880_001,GSMUA_Ac…	GO:0005622	intracellular	cellular_component	0.00013573	0.013487	448	1394	5898	23090	GSMUA_Achr4G05780_001,GSMUA_Achr3G02560_001,GSMUA_Achr9G01380_001,GSMUA_Achr5G13460_001,GSMUA_Achr5G12840_001,GSMUA_Achr9G12770_001,GSMUA_Achr9G22550_001,GSMUA_Achr6G30570_001,GSMUA_AchrUn_randomG05850_001,GSMUA_Achr8G07740_001,GSMUA_Achr6G06030_001,GSMUA_Achr11G10170_001,GSMUA_Achr6G10050_001,GSMUA_Achr10G06370_001,GSMUA_Achr1G13670_001,GSMUA_Achr7G22940_001,GSMUA_Achr8G30440_001,GSMUA_Achr1G007…	GO:0032012	regulation of ARF protein signal transduction	biological_process	0.022922	1	2	289	8	23090	GSMUA_Achr8G19420_001,GSMUA_Achr2G14140_001	GO:0046368	GDP-L-fucose metabolic process	biological_process	0.0046972	0.46672	2	1111	3	23090	GSMUA_Achr7G05110_001,GSMUA_Achr4G20510_001
GO:0016602	CCAAT-binding factor complex	cellular_component	0.00070302	0.06867	5	835	23	23090	GSMUA_AchrUn_randomG15140_001,GSMUA_Achr4G03600_001,GSMUA_Achr4G11090_001,GSMUA_Achr2G12930_001,GSMUA_Achr8G30700_001	GO:0070566	adenylyltransferase activity	molecular_function	0.003281	0.32049	4	642	19	23090	GSMUA_Achr3G13570_001,GSMUA_Achr8G26890_001,GSMUA_Achr10G08850_001,GSMUA_Achr1G14080_001	GO:1901363	heterocyclic compound binding	molecular_function	0.00019049	0.018381	559	1394	7895	23090	GSMUA_Achr3G21580_001,GSMUA_Achr1G03440_001,GSMUA_Achr5G14630_001,GSMUA_AchrUn_randomG13960_001,GSMUA_Achr3G07950_001,GSMUA_Achr10G18910_001,GSMUA_Achr3G08220_001,GSMUA_Achr10G29410_001,GSMUA_Achr9G22540_001,GSMUA_AchrUn_randomG06720_001,GSMUA_Achr7G20510_001,GSMUA_Achr2G19660_001,GSMUA_Achr9G03060_001,GSMUA_Achr10G12640_001,GSMUA_Achr4G03880_001,GSMUA_Achr4G12860_001,GSMUA_Achr3G26740_001,GSMUA_…	GO:0046578	regulation of Ras protein signal transduction	biological_process	0.022922	1	2	289	8	23090	GSMUA_Achr8G19420_001,GSMUA_Achr2G14140_001	GO:0009060	aerobic respiration	biological_process	0.005508	0.53628	8	1111	48	23090	GSMUA_Achr7G00810_001,GSMUA_Achr8G02070_001,GSMUA_Achr4G08580_001,GSMUA_Achr3G10830_001,GSMUA_Achr4G00910_001,GSMUA_Achr11G08740_001,GSMUA_Achr7G14090_001,GSMUA_AchrUn_randomG11210_001
GO:1901363	heterocyclic compound binding	molecular_function	0.00081019	0.076799	341	835	7895	23090	GSMUA_Achr3G21580_001,GSMUA_Achr3G23360_001,GSMUA_Achr5G22630_001,GSMUA_Achr3G21080_001,GSMUA_Achr5G15590_001,GSMUA_Achr5G21990_001,GSMUA_Achr1G21940_001,GSMUA_Achr10G03230_001,GSMUA_Achr1G10080_001,GSMUA_AchrUn_randomG15490_001,GSMUA_Achr9G29330_001,GSMUA_Achr9G04270_001,GSMUA_Achr6G11440_001,GSMUA_Achr1G11940_001,GSMUA_Achr7G00980_001,GSMUA_AchrUn_randomG18240_001,GSMUA_Achr6G10640_001,GSMUA_Ac…	GO:0005623	cell	cellular_component	0.0039388	0.37212	218	642	6271	23090	GSMUA_Achr6G21560_001,GSMUA_Achr3G23360_001,GSMUA_Achr10G08490_001,GSMUA_Achr5G21770_001,GSMUA_Achr7G17850_001,GSMUA_Achr1G03340_001,GSMUA_Achr2G08510_001,GSMUA_Achr5G13600_001,GSMUA_Achr8G24960_001,GSMUA_Achr8G23390_001,GSMUA_Achr2G22710_001,GSMUA_AchrUn_randomG24010_001,GSMUA_Achr2G18380_001,GSMUA_Achr6G22280_001,GSMUA_Achr5G27630_001,GSMUA_Achr9G15970_001,GSMUA_Achr8G30440_001,GSMUA_Achr4G0017…	GO:0097159	organic cyclic compound binding	molecular_function	0.00019137	0.018381	559	1394	7896	23090	GSMUA_AchrUn_randomG23230_001,GSMUA_Achr11G21590_001,GSMUA_Achr9G27530_001,GSMUA_Achr1G17150_001,GSMUA_Achr11G08900_001,GSMUA_Achr8G01750_001,GSMUA_Achr3G28120_001,GSMUA_Achr11G16890_001,GSMUA_Achr5G14810_001,GSMUA_Achr5G29290_001,GSMUA_Achr3G18430_001,GSMUA_Achr7G26700_001,GSMUA_AchrUn_randomG14820_001,GSMUA_Achr8G16590_001,GSMUA_Achr11G10510_001,GSMUA_Achr1G04030_001,GSMUA_Achr8G05730_001,GSMUA…	GO:0051056	regulation of small GTPase mediated signal transduction	biological_process	0.022922	1	2	289	8	23090	GSMUA_Achr2G14140_001,GSMUA_Achr8G19420_001	GO:0090575	RNA polymerase II transcription factor complex	cellular_component	0.0055834	0.53628	7	1111	42	23090	GSMUA_AchrUn_randomG15140_001,GSMUA_Achr2G12930_001,GSMUA_Achr4G11090_001,GSMUA_Achr4G06680_001,GSMUA_Achr4G03600_001,GSMUA_Achr2G19150_001,GSMUA_Achr8G30700_001
GO:0097159	organic cyclic compound binding	molecular_function	0.0008129	0.076799	341	835	7896	23090	GSMUA_Achr6G17820_001,GSMUA_AchrUn_randomG09260_001,GSMUA_Achr5G13440_001,GSMUA_Achr2G06770_001,GSMUA_Achr6G21080_001,GSMUA_Achr5G14430_001,GSMUA_Achr6G10660_001,GSMUA_Achr9G14160_001,GSMUA_Achr4G18450_001,GSMUA_AchrUn_randomG15670_001,GSMUA_Achr10G13170_001,GSMUA_Achr6G36010_001,GSMUA_Achr1G09830_001,GSMUA_Achr4G20950_001,GSMUA_Achr6G22280_001,GSMUA_Achr1G07700_001,GSMUA_AchrUn_randomG24700_001,…	GO:0044464	cell part	cellular_component	0.0039388	0.37212	218	642	6271	23090	GSMUA_Achr7G02020_001,GSMUA_Achr5G12380_001,GSMUA_Achr4G01450_001,GSMUA_Achr3G25100_001,GSMUA_Achr6G03210_001,GSMUA_Achr9G18420_001,GSMUA_Achr2G06420_001,GSMUA_Achr3G32510_001,GSMUA_Achr11G09830_001,GSMUA_Achr6G23340_001,GSMUA_Achr9G29330_001,GSMUA_Achr1G08440_001,GSMUA_Achr9G23140_001,GSMUA_Achr9G13660_001,GSMUA_Achr10G26310_001,GSMUA_Achr8G18260_001,GSMUA_Achr2G04340_001,GSMUA_Achr4G17130_001,G…	GO:0009725	response to hormone	biological_process	0.00019627	0.018543	32	1394	233	23090	GSMUA_AchrUn_randomG06470_001,GSMUA_Achr3G23290_001,GSMUA_Achr5G00590_001,GSMUA_Achr5G03960_001,GSMUA_Achr4G18240_001,GSMUA_Achr2G12930_001,GSMUA_Achr5G26580_001,GSMUA_Achr10G04600_001,GSMUA_Achr3G02630_001,GSMUA_Achr5G18540_001,GSMUA_Achr11G01610_001,GSMUA_AchrUn_randomG05800_001,GSMUA_Achr9G29480_001,GSMUA_AchrUn_randomG00910_001,GSMUA_Achr7G20310_001,GSMUA_Achr6G18900_001,GSMUA_Achr11G25770_00…	GO:0043531	ADP binding	molecular_function	0.02386	1	4	289	109	23090	GSMUA_AchrUn_randomG22880_001,GSMUA_Achr6G19890_001,GSMUA_Achr9G17060_001,GSMUA_Achr8G30710_001	GO:0090304	nucleic acid metabolic process	biological_process	0.0060108	0.56787	191	1111	3172	23090	GSMUA_Achr6G10660_001,GSMUA_Achr8G07070_001,GSMUA_Achr11G23870_001,GSMUA_Achr2G06770_001,GSMUA_Achr4G12860_001,GSMUA_Achr9G12650_001,GSMUA_Achr9G10210_001,GSMUA_Achr1G05940_001,GSMUA_Achr4G06100_001,GSMUA_Achr3G32510_001,GSMUA_Achr4G30820_001,GSMUA_AchrUn_randomG04680_001,GSMUA_Achr9G16610_001,GSMUA_Achr7G11500_001,GSMUA_Achr8G26060_001,GSMUA_Achr10G05890_001,GSMUA_Achr8G01100_001,GSMUA_Achr2G129…
GO:0090575	RNA polymerase II transcription factor complex	cellular_component	0.00096904	0.090074	7	835	42	23090	GSMUA_Achr2G12930_001,GSMUA_Achr11G00790_001,GSMUA_Achr8G30700_001,GSMUA_Achr4G11090_001,GSMUA_Achr2G19150_001,GSMUA_Achr4G03600_001,GSMUA_AchrUn_randomG15140_001	GO:0004824	lysine-tRNA ligase activity	molecular_function	0.0045897	0.41984	2	642	2	23090	GSMUA_Achr10G28260_001,GSMUA_Achr8G28230_001	GO:0070887	cellular response to chemical stimulus	biological_process	0.00025044	0.023279	38	1394	266	23090	GSMUA_Achr5G26580_001,GSMUA_Achr10G04600_001,GSMUA_Achr3G02630_001,GSMUA_AchrUn_randomG02410_001,GSMUA_Achr5G03960_001,GSMUA_Achr5G22430_001,GSMUA_Achr4G18240_001,GSMUA_Achr2G12930_001,GSMUA_Achr8G27110_001,GSMUA_Achr3G23290_001,GSMUA_Achr5G00590_001,GSMUA_AchrUn_randomG06470_001,GSMUA_Achr11G25770_001,GSMUA_Achr8G09130_001,GSMUA_Achr11G18520_001,GSMUA_Achr11G22870_001,GSMUA_Achr8G16860_001,GSMUA…	GO:0000049	tRNA binding	molecular_function	0.024434	1	2	289	15	23090	GSMUA_Achr4G00170_001,GSMUA_Achr8G33620_001	GO:0044271	cellular nitrogen compound biosynthetic process	biological_process	0.0069134	0.64261	177	1111	3320	23090	GSMUA_Achr2G08020_001,GSMUA_Achr3G06800_001,GSMUA_Achr4G20510_001,GSMUA_Achr2G22320_001,GSMUA_Achr3G24380_001,GSMUA_Achr7G11500_001,GSMUA_Achr10G05890_001,GSMUA_Achr10G24770_001,GSMUA_Achr2G12930_001,GSMUA_Achr9G16610_001,GSMUA_AchrUn_randomG04680_001,GSMUA_Achr4G30820_001,GSMUA_Achr3G32510_001,GSMUA_Achr9G10210_001,GSMUA_Achr1G05940_001,GSMUA_Achr4G06100_001,GSMUA_Achr2G06770_001,GSMUA_Achr4G128…
GO:0044798	nuclear transcription factor complex	cellular_component	0.0015889	0.14535	7	835	45	23090	GSMUA_Achr2G12930_001,GSMUA_Achr11G00790_001,GSMUA_Achr8G30700_001,GSMUA_Achr4G11090_001,GSMUA_Achr2G19150_001,GSMUA_AchrUn_randomG15140_001,GSMUA_Achr4G03600_001	GO:0006430	lysyl-tRNA aminoacylation	biological_process	0.0045897	0.41984	2	642	2	23090	GSMUA_Achr8G28230_001,GSMUA_Achr10G28260_001	GO:0009719	response to endogenous stimulus	biological_process	0.00043274	0.038731	32	1394	242	23090	GSMUA_Achr8G13620_001,GSMUA_Achr11G00640_001,GSMUA_Achr8G07740_001,GSMUA_Achr10G08490_001,GSMUA_Achr9G11080_001,GSMUA_Achr8G18930_001,GSMUA_Achr5G02450_001,GSMUA_Achr1G20010_001,GSMUA_Achr6G19850_001,GSMUA_Achr5G14630_001,GSMUA_Achr10G26310_001,GSMUA_Achr4G25960_001,GSMUA_Achr9G29480_001,GSMUA_AchrUn_randomG05800_001,GSMUA_Achr5G18540_001,GSMUA_Achr11G01610_001,GSMUA_Achr11G25770_001,GSMUA_Achr11…	GO:0008047	enzyme activator activity	molecular_function	0.024809	1	4	289	54	23090	GSMUA_Achr8G30870_001,GSMUA_Achr1G01960_001,GSMUA_Achr1G22310_001,GSMUA_Achr4G24900_001	GO:0006099	tricarboxylic acid cycle	biological_process	0.0073699	0.66364	7	1111	39	23090	GSMUA_Achr11G08740_001,GSMUA_Achr7G14090_001,GSMUA_Achr4G08580_001,GSMUA_Achr4G00910_001,GSMUA_Achr7G00810_001,GSMUA_AchrUn_randomG11210_001,GSMUA_Achr8G02070_001
GO:0006725	cellular aromatic compound metabolic process	biological_process	0.0023742	0.20887	184	835	3968	23090	GSMUA_Achr3G29970_001,GSMUA_Achr9G27330_001,GSMUA_Achr9G13160_001,GSMUA_Achr6G33140_001,GSMUA_Achr6G26380_001,GSMUA_Achr2G04650_001,GSMUA_Achr5G26640_001,GSMUA_AchrUn_randomG16960_001,GSMUA_AchrUn_randomG02940_001,GSMUA_Achr2G11880_001,GSMUA_Achr3G15320_001,GSMUA_Achr7G03320_001,GSMUA_Achr4G12030_001,GSMUA_Achr8G12060_001,GSMUA_Achr4G03600_001,GSMUA_Achr3G08880_001,GSMUA_Achr9G01450_001,GSMUA_Ach…	GO:0019632	shikimate metabolic process	biological_process	0.0049347	0.44435	2	642	4	23090	GSMUA_Achr7G03670_001,GSMUA_Achr7G03660_001	GO:0001071	nucleic acid binding transcription factor activity	molecular_function	0.00043684	0.038731	71	1394	1052	23090	GSMUA_Achr11G23870_001,GSMUA_AchrUn_randomG16200_001,GSMUA_Achr3G20280_001,GSMUA_Achr9G20950_001,GSMUA_Achr10G03230_001,GSMUA_Achr1G09830_001,GSMUA_Achr2G04340_001,GSMUA_Achr7G02510_001,GSMUA_Achr3G28340_001,GSMUA_Achr2G06770_001,GSMUA_Achr10G20720_001,GSMUA_Achr9G04270_001,GSMUA_Achr3G07310_001,GSMUA_Achr3G29730_001,GSMUA_Achr10G10440_001,GSMUA_Achr5G24560_001,GSMUA_Achr7G26700_001,GSMUA_Achr5G2…	GO:0046189	phenol-containing compound biosynthetic process	biological_process	0.025079	1	2	289	22	23090	GSMUA_Achr5G04350_001,GSMUA_Achr10G08490_001	GO:0006101	citrate metabolic process	biological_process	0.0073699	0.66364	7	1111	39	23090	GSMUA_Achr7G00810_001,GSMUA_Achr8G02070_001,GSMUA_AchrUn_randomG11210_001,GSMUA_Achr4G08580_001,GSMUA_Achr4G00910_001,GSMUA_Achr11G08740_001,GSMUA_Achr7G14090_001
GO:0007155	cell adhesion	biological_process	0.0024134	0.20887	7	835	25	23090	GSMUA_Achr3G12190_001,GSMUA_Achr1G14230_001,GSMUA_Achr8G30740_001,GSMUA_Achr5G18530_001,GSMUA_Achr3G15120_001,GSMUA_Achr3G05450_001,GSMUA_Achr8G26530_001	GO:0005667	transcription factor complex	cellular_component	0.0057243	0.50752	6	642	56	23090	GSMUA_Achr8G30700_001,GSMUA_Achr2G19150_001,GSMUA_Achr2G12930_001,GSMUA_AchrUn_randomG15140_001,GSMUA_Achr4G11090_001,GSMUA_Achr4G03600_001	GO:0003700	transcription factor activity, sequence-specific DNA binding	molecular_function	0.00043684	0.038731	71	1394	1052	23090	GSMUA_Achr4G31660_001,GSMUA_Achr7G26700_001,GSMUA_Achr5G29290_001,GSMUA_Achr1G01660_001,GSMUA_Achr8G30700_001,GSMUA_Achr9G07890_001,GSMUA_Achr11G19540_001,GSMUA_Achr9G15540_001,GSMUA_Achr8G18260_001,GSMUA_Achr8G01590_001,GSMUA_Achr5G09950_001,GSMUA_Achr8G24880_001,GSMUA_Achr4G03600_001,GSMUA_Achr5G17400_001,GSMUA_Achr7G27440_001,GSMUA_Achr6G33140_001,GSMUA_Achr11G00500_001,GSMUA_Achr4G30820_001,G…	GO:0009060	aerobic respiration	biological_process	0.025487	1	3	289	48	23090	GSMUA_Achr4G08580_001,GSMUA_Achr7G00810_001,GSMUA_Achr11G08740_001	GO:0008417	fucosyltransferase activity	molecular_function	0.0079703	0.70666	4	1111	20	23090	GSMUA_Achr9G27090_001,GSMUA_Achr9G15270_001,GSMUA_Achr2G00820_001,GSMUA_AchrUn_randomG27350_001
GO:0022610	biological adhesion	biological_process	0.0024134	0.20887	7	835	25	23090	GSMUA_Achr1G14230_001,GSMUA_Achr3G12190_001,GSMUA_Achr8G26530_001,GSMUA_Achr3G05450_001,GSMUA_Achr3G15120_001,GSMUA_Achr5G18530_001,GSMUA_Achr8G30740_001	GO:0004764	shikimate 3-dehydrogenase (NADP+) activity	molecular_function	0.0061216	0.53453	2	642	4	23090	GSMUA_Achr7G03670_001,GSMUA_Achr7G03660_001	GO:0042351	'de novo' GDP-L-fucose biosynthetic process	biological_process	0.00055108	0.047401	2	1394	2	23090	GSMUA_Achr7G05110_001,GSMUA_Achr4G20510_001	GO:0030126	COPI vesicle coat	cellular_component	0.026856	1	2	289	15	23090	GSMUA_Achr4G04300_001,GSMUA_Achr5G15370_001	GO:0010016	shoot system morphogenesis	biological_process	0.0083103	0.71773	14	1111	112	23090	GSMUA_Achr6G28900_001,GSMUA_Achr3G24160_001,GSMUA_Achr5G18530_001,GSMUA_Achr3G02630_001,GSMUA_Achr3G21580_001,GSMUA_Achr11G26550_001,GSMUA_Achr8G28560_001,GSMUA_Achr3G02560_001,GSMUA_Achr6G06310_001,GSMUA_AchrUn_randomG00910_001,GSMUA_Achr8G07070_001,GSMUA_Achr7G18220_001,GSMUA_Achr7G13570_001,GSMUA_Achr1G11720_001
GO:0042350	GDP-L-fucose biosynthetic process	biological_process	0.0024645	0.20887	2	835	3	23090	GSMUA_Achr7G05110_001,GSMUA_Achr4G20510_001	GO:0003682	chromatin binding	molecular_function	0.0069365	0.59664	23	642	585	23090	GSMUA_Achr5G07720_001,GSMUA_Achr4G27730_001,GSMUA_Achr3G09450_001,GSMUA_Achr10G29280_001,GSMUA_Achr8G07630_001,GSMUA_Achr7G00280_001,GSMUA_Achr6G09760_001,GSMUA_Achr5G06530_001,GSMUA_Achr5G29070_001,GSMUA_Achr3G16490_001,GSMUA_Achr1G01660_001,GSMUA_AchrUn_randomG15100_001,GSMUA_Achr11G13340_001,GSMUA_AchrUn_randomG03020_001,GSMUA_Achr11G10490_001,GSMUA_Achr5G26000_001,GSMUA_Achr2G13930_001,GSMUA_…	GO:0050577	GDP-L-fucose synthase activity	molecular_function	0.00055108	0.047401	2	1394	2	23090	GSMUA_Achr7G05110_001,GSMUA_Achr4G20510_001	GO:0030137	COPI-coated vesicle	cellular_component	0.026856	1	2	289	15	23090	GSMUA_Achr5G15370_001,GSMUA_Achr4G04300_001	GO:0000103	sulfate assimilation	biological_process	0.0083753	0.71773	3	1111	8	23090	GSMUA_Achr3G13570_001,GSMUA_Achr8G26890_001,GSMUA_Achr1G14080_001
GO:0046368	GDP-L-fucose metabolic process	biological_process	0.0024645	0.20887	2	835	3	23090	GSMUA_Achr7G05110_001,GSMUA_Achr4G20510_001	GO:0034654	nucleobase-containing compound biosynthetic process	biological_process	0.0076273	0.64642	83	642	2455	23090	GSMUA_Achr2G00320_001,GSMUA_Achr4G11090_001,GSMUA_Achr9G27530_001,GSMUA_Achr8G33310_001,GSMUA_Achr9G07890_001,GSMUA_AchrUn_randomG20290_001,GSMUA_Achr2G08020_001,GSMUA_Achr9G22410_001,GSMUA_Achr3G08880_001,GSMUA_Achr11G21080_001,GSMUA_Achr2G21430_001,GSMUA_Achr11G04360_001,GSMUA_Achr7G11500_001,GSMUA_Achr1G25410_001,GSMUA_Achr8G04610_001,GSMUA_Achr5G26640_001,GSMUA_Achr6G30570_001,GSMUA_Achr1G016…	GO:0006139	nucleobase-containing compound metabolic process	biological_process	0.00093731	0.079437	280	1394	3695	23090	GSMUA_Achr1G18920_001,GSMUA_Achr11G19170_001,GSMUA_AchrUn_randomG04680_001,GSMUA_Achr7G03320_001,GSMUA_Achr5G07270_001,GSMUA_Achr8G21030_001,GSMUA_Achr5G18530_001,GSMUA_Achr5G21430_001,GSMUA_Achr4G22500_001,GSMUA_Achr4G00170_001,GSMUA_Achr7G23840_001,GSMUA_Achr8G30640_001,GSMUA_Achr4G22180_001,GSMUA_Achr1G14900_001,GSMUA_Achr9G26300_001,GSMUA_Achr4G12030_001,GSMUA_Achr10G08490_001,GSMUA_Achr2G064…	GO:0030663	COPI-coated vesicle membrane	cellular_component	0.026856	1	2	289	15	23090	GSMUA_Achr5G15370_001,GSMUA_Achr4G04300_001	GO:0005667	transcription factor complex	cellular_component	0.0084688	0.71773	8	1111	56	23090	GSMUA_AchrUn_randomG15140_001,GSMUA_Achr8G30700_001,GSMUA_Achr2G19150_001,GSMUA_Achr2G12930_001,GSMUA_Achr4G11090_001,GSMUA_Achr10G12980_001,GSMUA_Achr4G03600_001,GSMUA_Achr4G06680_001
GO:0006139	nucleobase-containing compound metabolic process	biological_process	0.0026338	0.21854	173	835	3695	23090	GSMUA_Achr6G31350_001,GSMUA_Achr4G12860_001,GSMUA_Achr9G26140_001,GSMUA_Achr6G09140_001,GSMUA_Achr2G17520_001,GSMUA_AchrUn_randomG21160_001,GSMUA_AchrUn_randomG24010_001,GSMUA_Achr9G07890_001,GSMUA_Achr9G22540_001,GSMUA_Achr8G07070_001,GSMUA_Achr1G24070_001,GSMUA_Achr3G15140_001,GSMUA_Achr5G07270_001,GSMUA_Achr11G17950_001,GSMUA_Achr9G20950_001,GSMUA_Achr7G27480_001,GSMUA_Achr8G16860_001,GSMUA_Ac…	GO:0009678	hydrogen-translocating pyrophosphatase activity	molecular_function	0.0094334	0.73493	3	642	19	23090	GSMUA_Achr1G26020_001,GSMUA_Achr5G23480_001,GSMUA_Achr3G13280_001	GO:0010033	response to organic substance	biological_process	0.00097565	0.081488	47	1394	389	23090	GSMUA_Achr11G01610_001,GSMUA_Achr3G24160_001,GSMUA_Achr5G18540_001,GSMUA_AchrUn_randomG05800_001,GSMUA_Achr9G29480_001,GSMUA_Achr2G02110_001,GSMUA_Achr3G05450_001,GSMUA_Achr11G26550_001,GSMUA_Achr7G20310_001,GSMUA_Achr6G18900_001,GSMUA_AchrUn_randomG00910_001,GSMUA_Achr8G16860_001,GSMUA_Achr8G09130_001,GSMUA_Achr11G18520_001,GSMUA_Achr11G22870_001,GSMUA_Achr11G25770_001,GSMUA_Achr8G25430_001,GSMU…	GO:0000104	succinate dehydrogenase activity	molecular_function	0.027277	1	1	289	3	23090	GSMUA_Achr11G08740_001	GO:0016458	gene silencing	biological_process	0.0090486	0.75575	19	1111	130	23090	GSMUA_Achr8G27110_001,GSMUA_Achr6G00420_001,GSMUA_Achr2G02110_001,GSMUA_Achr8G07320_001,GSMUA_Achr8G16860_001,GSMUA_Achr3G27070_001,GSMUA_Achr1G17950_001,GSMUA_Achr4G05770_001,GSMUA_AchrUn_randomG02410_001,GSMUA_Achr1G07120_001,GSMUA_Achr8G07070_001,GSMUA_Achr6G15580_001,GSMUA_Achr2G08020_001,GSMUA_Achr3G13970_001,GSMUA_Achr11G03730_001,GSMUA_Achr1G25410_001,GSMUA_Achr3G25460_001,GSMUA_Achr3G0545…
GO:1901360	organic cyclic compound metabolic process	biological_process	0.0026545	0.21854	187	835	4030	23090	GSMUA_Achr3G25550_001,GSMUA_Achr3G29730_001,GSMUA_Achr4G30820_001,GSMUA_Achr3G19800_001,GSMUA_Achr2G18310_001,GSMUA_Achr11G13590_001,GSMUA_Achr2G04340_001,GSMUA_Achr9G27530_001,GSMUA_Achr3G28340_001,GSMUA_Achr8G08520_001,GSMUA_Achr7G05610_001,GSMUA_Achr11G03730_001,GSMUA_Achr10G10440_001,GSMUA_Achr5G25800_001,GSMUA_Achr2G21430_001,GSMUA_Achr4G15780_001,GSMUA_Achr7G02830_001,GSMUA_Achr4G00170_001,…	GO:0010467	gene expression	biological_process	0.0096223	0.73493	113	642	3417	23090	GSMUA_Achr5G12940_001,GSMUA_Achr3G25460_001,GSMUA_Achr2G22710_001,GSMUA_AchrUn_randomG24010_001,GSMUA_AchrUn_randomG02410_001,GSMUA_Achr5G17400_001,GSMUA_Achr8G30440_001,GSMUA_Achr1G05940_001,GSMUA_Achr8G08520_001,GSMUA_Achr6G21560_001,GSMUA_Achr3G23360_001,GSMUA_Achr10G08490_001,GSMUA_Achr11G17950_001,GSMUA_Achr7G17850_001,GSMUA_Achr2G08510_001,GSMUA_Achr2G19490_001,GSMUA_Achr7G02510_001,GSMUA_A…	GO:0006725	cellular aromatic compound metabolic process	biological_process	0.001128	0.092863	297	1394	3968	23090	GSMUA_Achr1G15450_001,GSMUA_Achr2G06420_001,GSMUA_Achr3G08950_001,GSMUA_Achr10G28260_001,GSMUA_AchrUn_randomG02410_001,GSMUA_Achr2G12930_001,GSMUA_Achr5G18750_001,GSMUA_Achr4G18240_001,GSMUA_Achr7G20550_001,GSMUA_Achr9G27340_001,GSMUA_Achr7G24140_001,GSMUA_Achr8G04610_001,GSMUA_Achr8G00800_001,GSMUA_Achr7G07340_001,GSMUA_Achr1G21940_001,GSMUA_Achr8G01100_001,GSMUA_Achr8G12780_001,GSMUA_Achr10G286…	GO:0008177	succinate dehydrogenase (ubiquinone) activity	molecular_function	0.027277	1	1	289	3	23090	GSMUA_Achr11G08740_001	GO:0051017	actin filament bundle assembly	biological_process	0.0097012	0.78743	5	1111	16	23090	GSMUA_Achr9G22920_001,GSMUA_Achr1G23520_001,GSMUA_Achr6G03830_001,GSMUA_Achr3G08580_001,GSMUA_Achr10G02150_001
GO:0000103	sulfate assimilation	biological_process	0.0034659	0.27999	3	835	8	23090	GSMUA_Achr3G13570_001,GSMUA_Achr1G14080_001,GSMUA_Achr8G26890_001	GO:0003855	3-dehydroquinate dehydratase activity	molecular_function	0.0096536	0.73493	2	642	5	23090	GSMUA_Achr7G03670_001,GSMUA_Achr7G03660_001	GO:0019632	shikimate metabolic process	biological_process	0.0012007	0.097462	3	1394	4	23090	GSMUA_Achr7G03660_001,GSMUA_Achr7G03670_001,GSMUA_AchrUn_randomG08250_001	GO:0051538	3 iron, 4 sulfur cluster binding	molecular_function	0.027277	1	1	289	3	23090	GSMUA_Achr11G08740_001	GO:0061572	actin filament bundle organization	biological_process	0.0097012	0.78743	5	1111	16	23090	GSMUA_Achr1G23520_001,GSMUA_Achr6G03830_001,GSMUA_Achr10G02150_001,GSMUA_Achr3G08580_001,GSMUA_Achr9G22920_001
GO:0008107	galactoside 2-alpha-L-fucosyltransferase activity	molecular_function	0.0035466	0.27999	3	835	13	23090	GSMUA_Achr9G15270_001,GSMUA_Achr2G00820_001,GSMUA_AchrUn_randomG27350_001	GO:0005942	phosphatidylinositol 3-kinase complex	cellular_component	0.0097763	0.73493	2	642	3	23090	GSMUA_Achr8G30870_001,GSMUA_Achr6G11250_001	GO:0004764	shikimate 3-dehydrogenase (NADP+) activity	molecular_function	0.0014987	0.11857	3	1394	4	23090	GSMUA_AchrUn_randomG08250_001,GSMUA_Achr7G03670_001,GSMUA_Achr7G03660_001	GO:0018958	phenol-containing compound metabolic process	biological_process	0.027802	1	2	289	23	23090	GSMUA_Achr10G08490_001,GSMUA_Achr5G04350_001	GO:0003913	DNA photolyase activity	molecular_function	0.01056	0.83475	3	1111	8	23090	GSMUA_Achr5G21430_001,GSMUA_Achr8G26060_001,GSMUA_AchrUn_randomG16960_001
GO:0031127	alpha-(1,2)-fucosyltransferase activity	molecular_function	0.0035466	0.27999	3	835	13	23090	GSMUA_Achr2G00820_001,GSMUA_AchrUn_randomG27350_001,GSMUA_Achr9G15270_001	GO:0019209	kinase activator activity	molecular_function	0.0097763	0.73493	2	642	3	23090	GSMUA_Achr6G11250_001,GSMUA_Achr8G30870_001	GO:0004781	sulfate adenylyltransferase (ATP) activity	molecular_function	0.0015019	0.11857	3	1394	4	23090	GSMUA_Achr8G26890_001,GSMUA_Achr1G14080_001,GSMUA_Achr3G13570_001	GO:0008418	protein-N-terminal asparagine amidohydrolase activity	molecular_function	0.028144	1	1	289	1	23090	GSMUA_AchrUn_randomG05800_001	GO:0008047	enzyme activator activity	molecular_function	0.010574	0.83475	10	1111	54	23090	GSMUA_Achr1G22310_001,GSMUA_Achr7G20210_001,GSMUA_Achr11G17820_001,GSMUA_Achr4G24900_001,GSMUA_Achr11G26000_001,GSMUA_Achr1G01960_001,GSMUA_Achr8G30870_001,GSMUA_Achr2G06670_001,GSMUA_Achr6G11250_001,GSMUA_Achr9G12760_001
GO:0003913	DNA photolyase activity	molecular_function	0.0041447	0.32278	3	835	8	23090	GSMUA_AchrUn_randomG16960_001,GSMUA_Achr5G21430_001,GSMUA_Achr8G26060_001	GO:0035032	phosphatidylinositol 3-kinase complex, class III	cellular_component	0.0097763	0.73493	2	642	3	23090	GSMUA_Achr8G30870_001,GSMUA_Achr6G11250_001	GO:1901360	organic cyclic compound metabolic process	biological_process	0.0016252	0.12657	301	1394	4030	23090	GSMUA_Achr3G29810_001,GSMUA_Achr3G07220_001,GSMUA_Achr11G19540_001,GSMUA_Achr9G29480_001,GSMUA_Achr9G26140_001,GSMUA_Achr3G07370_001,GSMUA_Achr4G30820_001,GSMUA_Achr6G22950_001,GSMUA_Achr11G00500_001,GSMUA_Achr7G18220_001,GSMUA_Achr7G27440_001,GSMUA_Achr7G11500_001,GSMUA_Achr9G11080_001,GSMUA_Achr8G07070_001,GSMUA_Achr5G02450_001,GSMUA_Achr9G10210_001,GSMUA_AchrUn_randomG16200_001,GSMUA_AchrUn_ra…	GO:0048046	apoplast	cellular_component	0.029004	1	3	289	76	23090	GSMUA_Achr9G03350_001,GSMUA_Achr3G15320_001,GSMUA_Achr3G09960_001	GO:0070461	SAGA-type complex	cellular_component	0.010959	0.85343	3	1111	13	23090	GSMUA_Achr1G10360_001,GSMUA_AchrUn_randomG04960_001,GSMUA_Achr10G06220_001
GO:0010092	specification of organ identity	biological_process	0.0043789	0.33205	2	835	3	23090	GSMUA_Achr5G14350_001,GSMUA_Achr3G05450_001	GO:0043550	regulation of lipid kinase activity	biological_process	0.0097763	0.73493	2	642	3	23090	GSMUA_Achr8G30870_001,GSMUA_Achr6G11250_001	GO:0051015	actin filament binding	molecular_function	0.0017117	0.13153	7	1394	18	23090	GSMUA_Achr2G14810_001,GSMUA_Achr10G02150_001,GSMUA_Achr6G03830_001,GSMUA_Achr1G23520_001,GSMUA_Achr9G22920_001,GSMUA_Achr3G08580_001,GSMUA_Achr2G14830_001	GO:0006278	RNA-dependent DNA replication	biological_process	0.029784	1	1	289	1	23090	GSMUA_Achr1G26290_001	GO:0031047	gene silencing by RNA	biological_process	0.011293	0.86772	17	1111	113	23090	GSMUA_Achr8G27110_001,GSMUA_Achr8G07320_001,GSMUA_Achr6G00420_001,GSMUA_Achr1G17950_001,GSMUA_Achr3G27070_001,GSMUA_Achr8G16860_001,GSMUA_Achr6G15580_001,GSMUA_Achr8G07070_001,GSMUA_Achr1G07120_001,GSMUA_AchrUn_randomG02410_001,GSMUA_Achr4G05770_001,GSMUA_Achr2G08020_001,GSMUA_Achr11G03730_001,GSMUA_Achr3G13970_001,GSMUA_Achr3G25460_001,GSMUA_AchrUn_randomG09260_001,GSMUA_Achr3G05450_001
GO:0010093	specification of floral organ identity	biological_process	0.0043789	0.33205	2	835	3	23090	GSMUA_Achr3G05450_001,GSMUA_Achr5G14350_001	GO:0070772	PAS complex	cellular_component	0.0097763	0.73493	2	642	3	23090	GSMUA_Achr8G30870_001,GSMUA_Achr6G11250_001	GO:0046483	heterocycle metabolic process	biological_process	0.0018668	0.14156	293	1394	3913	23090	GSMUA_Achr1G21940_001,GSMUA_Achr7G07340_001,GSMUA_Achr8G04610_001,GSMUA_Achr8G00800_001,GSMUA_Achr1G22870_001,GSMUA_Achr11G18520_001,GSMUA_Achr11G12430_001,GSMUA_Achr8G16860_001,GSMUA_Achr3G32510_001,GSMUA_Achr11G25770_001,GSMUA_Achr2G06220_001,GSMUA_Achr10G28640_001,GSMUA_Achr8G12780_001,GSMUA_Achr8G01100_001,GSMUA_Achr10G28260_001,GSMUA_Achr3G08950_001,GSMUA_Achr2G06420_001,GSMUA_Achr1G15450_00…	GO:0007004	telomere maintenance via telomerase	biological_process	0.029784	1	1	289	1	23090	GSMUA_Achr1G26290_001	GO:0072350	tricarboxylic acid metabolic process	biological_process	0.011726	0.88916	7	1111	44	23090	GSMUA_Achr4G00910_001,GSMUA_Achr4G08580_001,GSMUA_AchrUn_randomG11210_001,GSMUA_Achr8G02070_001,GSMUA_Achr7G00810_001,GSMUA_Achr7G14090_001,GSMUA_Achr11G08740_001
GO:0000123	histone acetyltransferase complex	cellular_component	0.0051545	0.37602	5	835	25	23090	GSMUA_Achr1G10360_001,GSMUA_Achr10G06220_001,GSMUA_Achr8G16860_001,GSMUA_AchrUn_randomG04960_001,GSMUA_Achr8G00800_001	GO:0019438	aromatic compound biosynthetic process	biological_process	0.0098195	0.73493	89	642	2672	23090	GSMUA_Achr1G25410_001,GSMUA_Achr5G26640_001,GSMUA_Achr6G30570_001,GSMUA_Achr1G01660_001,GSMUA_Achr4G15780_001,GSMUA_Achr8G04610_001,GSMUA_Achr3G05450_001,GSMUA_Achr4G11350_001,GSMUA_Achr9G20950_001,GSMUA_Achr3G19800_001,GSMUA_Achr8G30700_001,GSMUA_Achr9G07890_001,GSMUA_Achr2G00320_001,GSMUA_Achr9G27530_001,GSMUA_Achr4G11090_001,GSMUA_Achr8G33310_001,GSMUA_Achr2G08020_001,GSMUA_AchrUn_randomG20290…	GO:0046983	protein dimerization activity	molecular_function	0.0020134	0.15069	49	1394	707	23090	GSMUA_Achr5G03960_001,GSMUA_Achr11G00500_001,GSMUA_Achr4G18240_001,GSMUA_Achr5G26580_001,GSMUA_Achr10G19850_001,GSMUA_Achr1G15010_001,GSMUA_AchrUn_randomG20290_001,GSMUA_AchrUn_randomG06470_001,GSMUA_Achr3G23290_001,GSMUA_Achr5G00590_001,GSMUA_Achr4G19350_001,GSMUA_Achr9G15540_001,GSMUA_Achr11G19540_001,GSMUA_Achr7G14640_001,GSMUA_Achr2G15350_001,GSMUA_Achr11G25770_001,GSMUA_Achr11G22870_001,GSMU…	GO:0010833	telomere maintenance via telomere lengthening	biological_process	0.029784	1	1	289	1	23090	GSMUA_Achr1G26290_001	GO:0004521	endoribonuclease activity	molecular_function	0.012706	0.95094	6	1111	42	23090	GSMUA_Achr8G12350_001,GSMUA_Achr2G15320_001,GSMUA_Achr10G10100_001,GSMUA_Achr9G23650_001,GSMUA_Achr9G07940_001,GSMUA_Achr9G07950_001
GO:0031248	protein acetyltransferase complex	cellular_component	0.0051545	0.37602	5	835	25	23090	GSMUA_Achr8G16860_001,GSMUA_Achr10G06220_001,GSMUA_Achr1G10360_001,GSMUA_AchrUn_randomG04960_001,GSMUA_Achr8G00800_001	GO:0018130	heterocycle biosynthetic process	biological_process	0.010532	0.77579	88	642	2630	23090	GSMUA_Achr10G10440_001,GSMUA_Achr11G00500_001,GSMUA_Achr6G06810_001,GSMUA_Achr11G25720_001,GSMUA_Achr3G07370_001,GSMUA_Achr4G07190_001,GSMUA_Achr6G10660_001,GSMUA_Achr3G29970_001,GSMUA_Achr2G11880_001,GSMUA_Achr4G03460_001,GSMUA_Achr2G12930_001,GSMUA_Achr7G26700_001,GSMUA_Achr4G18450_001,GSMUA_Achr3G21580_001,GSMUA_Achr4G04560_001,GSMUA_Achr8G11160_001,GSMUA_Achr9G14360_001,GSMUA_Achr6G31350_001,…	GO:0005623	cell	cellular_component	0.0022073	0.16102	455	1394	6271	23090	GSMUA_Achr5G15370_001,GSMUA_Achr8G22600_001,GSMUA_Achr7G27480_001,GSMUA_Achr5G20170_001,GSMUA_Achr3G22790_001,GSMUA_Achr10G21750_001,GSMUA_Achr2G04650_001,GSMUA_Achr10G02970_001,GSMUA_Achr2G08510_001,GSMUA_Achr3G05450_001,GSMUA_Achr8G30700_001,GSMUA_Achr9G04070_001,GSMUA_Achr3G12740_001,GSMUA_Achr1G06120_001,GSMUA_Achr3G28430_001,GSMUA_Achr9G15970_001,GSMUA_Achr1G09810_001,GSMUA_AchrUn_randomG154…	GO:0030170	pyridoxal phosphate binding	molecular_function	0.029886	1	5	289	147	23090	GSMUA_Achr6G06520_001,GSMUA_Achr4G18030_001,GSMUA_AchrUn_randomG08410_001,GSMUA_Achr6G08010_001,GSMUA_Achr6G16490_001	GO:0043269	regulation of ion transport	biological_process	0.013115	0.96898	7	1111	40	23090	GSMUA_AchrUn_randomG12680_001,GSMUA_Achr8G28560_001,GSMUA_Achr6G19930_001,GSMUA_Achr11G03730_001,GSMUA_AchrUn_randomG24650_001,GSMUA_Achr7G23900_001,GSMUA_Achr8G22290_001
GO:1902493	acetyltransferase complex	cellular_component	0.0051545	0.37602	5	835	25	23090	GSMUA_AchrUn_randomG04960_001,GSMUA_Achr8G16860_001,GSMUA_Achr1G10360_001,GSMUA_Achr10G06220_001,GSMUA_Achr8G00800_001	GO:0044877	macromolecular complex binding	molecular_function	0.010635	0.77579	31	642	746	23090	GSMUA_Achr1G17150_001,GSMUA_Achr4G23690_001,GSMUA_Achr8G24960_001,GSMUA_Achr8G23390_001,GSMUA_Achr9G15920_001,GSMUA_Achr9G15970_001,GSMUA_Achr2G13930_001,GSMUA_Achr5G26000_001,GSMUA_Achr11G13340_001,GSMUA_AchrUn_randomG03020_001,GSMUA_Achr11G10490_001,GSMUA_Achr7G02510_001,GSMUA_Achr4G22500_001,GSMUA_Achr4G00620_001,GSMUA_Achr1G23520_001,GSMUA_Achr5G29070_001,GSMUA_Achr3G16490_001,GSMUA_Achr3G072…	GO:0044464	cell part	cellular_component	0.0022073	0.16102	455	1394	6271	23090	GSMUA_AchrUn_randomG08380_001,GSMUA_Achr8G05440_001,GSMUA_Achr8G18550_001,GSMUA_Achr10G30040_001,GSMUA_Achr1G08440_001,GSMUA_Achr10G26180_001,GSMUA_Achr3G07960_001,GSMUA_Achr8G26530_001,GSMUA_Achr10G17120_001,GSMUA_Achr11G08190_001,GSMUA_Achr4G06100_001,GSMUA_Achr6G35540_001,GSMUA_Achr6G21560_001,GSMUA_Achr8G09300_001,GSMUA_Achr9G18420_001,GSMUA_Achr6G34420_001,GSMUA_Achr4G18740_001,GSMUA_Achr6G3…	GO:0007155	cell adhesion	biological_process	0.030355	1	3	289	25	23090	GSMUA_Achr3G05450_001,GSMUA_Achr1G14230_001,GSMUA_Achr3G15120_001	GO:0051049	regulation of transport	biological_process	0.015727	1	7	1111	41	23090	GSMUA_Achr11G03730_001,GSMUA_AchrUn_randomG24650_001,GSMUA_AchrUn_randomG12680_001,GSMUA_Achr8G28560_001,GSMUA_Achr6G19930_001,GSMUA_Achr7G23900_001,GSMUA_Achr8G22290_001
GO:0046483	heterocycle metabolic process	biological_process	0.0052528	0.3784	180	835	3913	23090	GSMUA_AchrUn_randomG21160_001,GSMUA_Achr2G17520_001,GSMUA_Achr6G09140_001,GSMUA_Achr9G26140_001,GSMUA_Achr6G31350_001,GSMUA_Achr10G08850_001,GSMUA_Achr4G12860_001,GSMUA_Achr3G15140_001,GSMUA_Achr1G24070_001,GSMUA_Achr8G07070_001,GSMUA_Achr9G22540_001,GSMUA_Achr9G07890_001,GSMUA_AchrUn_randomG24010_001,GSMUA_AchrUn_randomG00680_001,GSMUA_Achr8G16860_001,GSMUA_Achr9G20950_001,GSMUA_Achr7G27480_001,…	GO:0033897	ribonuclease T2 activity	molecular_function	0.010782	0.7767	2	642	10	23090	GSMUA_Achr9G07950_001,GSMUA_Achr9G07940_001	GO:0070461	SAGA-type complex	cellular_component	0.0023236	0.16738	4	1394	13	23090	GSMUA_AchrUn_randomG04960_001,GSMUA_Achr1G10360_001,GSMUA_Achr10G06220_001,GSMUA_Achr8G00800_001	GO:0022610	biological adhesion	biological_process	0.030355	1	3	289	25	23090	GSMUA_Achr3G05450_001,GSMUA_Achr1G14230_001,GSMUA_Achr3G15120_001	GO:0051015	actin filament binding	molecular_function	0.016304	1	5	1111	18	23090	GSMUA_Achr10G02150_001,GSMUA_Achr3G08580_001,GSMUA_Achr1G23520_001,GSMUA_Achr6G03830_001,GSMUA_Achr9G22920_001
GO:0005575	cellular_component	cellular_component	0.005446	0.38747	382	835	9080	23090	GSMUA_Achr1G14230_001,GSMUA_Achr4G15930_001,GSMUA_Achr3G12190_001,GSMUA_Achr4G05060_001,GSMUA_Achr9G11080_001,GSMUA_Achr2G13570_001,GSMUA_Achr5G11660_001,GSMUA_Achr6G06810_001,GSMUA_Achr8G21160_001,GSMUA_Achr1G03340_001,GSMUA_Achr9G23640_001,GSMUA_Achr8G04970_001,GSMUA_Achr4G22170_001,GSMUA_Achr9G15970_001,GSMUA_AchrUn_randomG05090_001,GSMUA_Achr5G24560_001,GSMUA_Achr11G26650_001,GSMUA_Achr5G0073…	GO:0009962	regulation of flavonoid biosynthetic process	biological_process	0.010947	0.77889	2	642	7	23090	GSMUA_Achr3G08880_001,GSMUA_Achr5G14350_001	GO:0008092	cytoskeletal protein binding	molecular_function	0.0025317	0.18012	30	1394	205	23090	GSMUA_Achr6G11260_001,GSMUA_Achr6G03830_001,GSMUA_Achr9G22550_001,GSMUA_Achr7G06510_001,GSMUA_Achr10G02150_001,GSMUA_Achr3G10830_001,GSMUA_Achr4G11680_001,GSMUA_Achr9G04070_001,GSMUA_Achr9G15920_001,GSMUA_Achr1G06120_001,GSMUA_Achr9G15970_001,GSMUA_Achr1G09810_001,GSMUA_Achr2G17290_001,GSMUA_Achr10G17950_001,GSMUA_Achr4G07150_001,GSMUA_Achr3G08580_001,GSMUA_Achr11G13870_001,GSMUA_Achr5G09720_001,…	GO:0009225	nucleotide-sugar metabolic process	biological_process	0.030482	1	2	289	20	23090	GSMUA_Achr4G20510_001,GSMUA_Achr7G05110_001	GO:0032403	protein complex binding	molecular_function	0.016391	1	19	1111	142	23090	GSMUA_Achr9G04070_001,GSMUA_Achr10G02150_001,GSMUA_Achr3G08580_001,GSMUA_Achr7G06510_001,GSMUA_Achr11G09490_001,GSMUA_Achr3G10830_001,GSMUA_Achr3G27200_001,GSMUA_Achr1G06120_001,GSMUA_Achr3G26740_001,GSMUA_Achr2G21620_001,GSMUA_Achr9G15920_001,GSMUA_Achr9G22550_001,GSMUA_Achr10G17950_001,GSMUA_Achr6G03830_001,GSMUA_Achr8G23390_001,GSMUA_Achr1G23520_001,GSMUA_Achr9G22920_001,GSMUA_Achr4G11680_001,…
GO:0005667	transcription factor complex	cellular_component	0.0055897	0.39285	7	835	56	23090	GSMUA_Achr2G12930_001,GSMUA_Achr8G30700_001,GSMUA_Achr11G00790_001,GSMUA_Achr4G11090_001,GSMUA_Achr2G19150_001,GSMUA_AchrUn_randomG15140_001,GSMUA_Achr4G03600_001	GO:0016070	RNA metabolic process	biological_process	0.011783	0.81926	98	642	2836	23090	GSMUA_Achr7G07340_001,GSMUA_Achr9G10210_001,GSMUA_Achr5G21340_001,GSMUA_Achr2G04340_001,GSMUA_Achr9G13660_001,GSMUA_Achr10G22350_001,GSMUA_Achr6G22950_001,GSMUA_Achr8G18260_001,GSMUA_Achr10G26310_001,GSMUA_Achr10G20720_001,GSMUA_Achr1G02000_001,GSMUA_Achr8G01750_001,GSMUA_Achr2G19150_001,GSMUA_Achr2G06420_001,GSMUA_Achr3G32510_001,GSMUA_Achr11G23110_001,GSMUA_Achr2G06770_001,GSMUA_Achr8G30150_001…	GO:0003855	3-dehydroquinate dehydratase activity	molecular_function	0.003202	0.22504	3	1394	5	23090	GSMUA_Achr7G03660_001,GSMUA_AchrUn_randomG08250_001,GSMUA_Achr7G03670_001	GO:0016530	metallochaperone activity	molecular_function	0.032907	1	1	289	3	23090	GSMUA_Achr4G24900_001	GO:0015631	tubulin binding	molecular_function	0.017066	1	16	1111	117	23090	GSMUA_Achr3G26740_001,GSMUA_Achr9G15920_001,GSMUA_Achr2G21620_001,GSMUA_Achr3G27200_001,GSMUA_Achr1G06120_001,GSMUA_Achr3G10830_001,GSMUA_Achr7G06510_001,GSMUA_Achr11G09490_001,GSMUA_Achr9G04070_001,GSMUA_Achr11G03730_001,GSMUA_Achr6G11260_001,GSMUA_Achr4G11680_001,GSMUA_Achr8G23390_001,GSMUA_Achr10G17950_001,GSMUA_Achr9G22550_001,GSMUA_Achr1G20090_001
GO:0016458	gene silencing	biological_process	0.0060467	0.41985	16	835	130	23090	GSMUA_Achr8G16860_001,GSMUA_Achr3G27070_001,GSMUA_Achr1G17950_001,GSMUA_Achr3G05450_001,GSMUA_Achr4G05770_001,GSMUA_Achr11G03730_001,GSMUA_Achr1G07120_001,GSMUA_Achr2G08020_001,GSMUA_AchrUn_randomG02410_001,GSMUA_Achr3G13970_001,GSMUA_Achr3G25460_001,GSMUA_Achr1G25410_001,GSMUA_Achr8G30740_001,GSMUA_AchrUn_randomG09260_001,GSMUA_Achr2G02110_001,GSMUA_Achr8G07070_001	GO:0016892	endoribonuclease activity, producing 3'-phosphomonoesters	molecular_function	0.011941	0.81926	2	642	11	23090	GSMUA_Achr9G07950_001,GSMUA_Achr9G07940_001	GO:0004779	sulfate adenylyltransferase activity	molecular_function	0.0032945	0.22875	3	1394	5	23090	GSMUA_Achr8G26890_001,GSMUA_Achr3G13570_001,GSMUA_Achr1G14080_001	GO:0009963	positive regulation of flavonoid biosynthetic process	biological_process	0.035075	1	1	289	4	23090	GSMUA_Achr3G08880_001	GO:0009691	cytokinin biosynthetic process	biological_process	0.018035	1	2	1111	3	23090	GSMUA_Achr2G13090_001,GSMUA_AchrUn_randomG24650_001
GO:0016818	hydrolase activity, acting on acid anhydrides, in phosphorus-containing anhydrides	molecular_function	0.0066472	0.45182	75	835	1034	23090	GSMUA_Achr8G06040_001,GSMUA_Achr6G02130_001,GSMUA_Achr1G23840_001,GSMUA_Achr10G06370_001,GSMUA_Achr1G08840_001,GSMUA_Achr3G07960_001,GSMUA_AchrUn_randomG07030_001,GSMUA_AchrUn_randomG03900_001,GSMUA_Achr11G18410_001,GSMUA_Achr8G26530_001,GSMUA_Achr3G22790_001,GSMUA_Achr5G14880_001,GSMUA_Achr7G05610_001,GSMUA_Achr5G20170_001,GSMUA_Achr8G21510_001,GSMUA_Achr1G03340_001,GSMUA_Achr3G18140_001,GSMUA_A…	GO:0016894	endonuclease activity, active with either ribo- or deoxyribonucleic acids and producing 3'-phosphomonoesters	molecular_function	0.011941	0.81926	2	642	11	23090	GSMUA_Achr9G07950_001,GSMUA_Achr9G07940_001	GO:0009698	phenylpropanoid metabolic process	biological_process	0.004634	0.31793	5	1394	25	23090	GSMUA_Achr3G08880_001,GSMUA_Achr3G15320_001,GSMUA_Achr9G03350_001,GSMUA_Achr6G05000_001,GSMUA_Achr3G09960_001	GO:0010092	specification of organ identity	biological_process	0.037575	1	1	289	3	23090	GSMUA_Achr3G05450_001	GO:0019898	extrinsic component of membrane	cellular_component	0.01833	1	5	1111	36	23090	GSMUA_Achr9G14410_001,GSMUA_Achr7G18220_001,GSMUA_Achr3G12740_001,GSMUA_Achr8G30870_001,GSMUA_Achr6G11250_001
GO:0009058	biosynthetic process	biological_process	0.006664	0.45182	205	835	4819	23090	GSMUA_Achr11G17990_001,GSMUA_Achr6G36740_001,GSMUA_Achr11G21590_001,GSMUA_Achr6G26110_001,GSMUA_Achr3G05450_001,GSMUA_Achr9G11080_001,GSMUA_Achr8G30440_001,GSMUA_Achr3G26040_001,GSMUA_Achr2G06420_001,GSMUA_Achr5G11660_001,GSMUA_Achr6G06810_001,GSMUA_Achr6G12690_001,GSMUA_Achr5G16270_001,GSMUA_Achr5G22800_001,GSMUA_Achr9G16610_001,GSMUA_Achr8G21030_001,GSMUA_Achr4G23790_001,GSMUA_Achr8G28000_001,G…	GO:0044271	cellular nitrogen compound biosynthetic process	biological_process	0.012957	0.87851	106	642	3320	23090	GSMUA_Achr9G13660_001,GSMUA_Achr6G22950_001,GSMUA_Achr10G22350_001,GSMUA_Achr8G18260_001,GSMUA_Achr10G26310_001,GSMUA_Achr2G04340_001,GSMUA_Achr5G21340_001,GSMUA_Achr9G10210_001,GSMUA_Achr11G23110_001,GSMUA_Achr3G32510_001,GSMUA_Achr2G06420_001,GSMUA_Achr4G20510_001,GSMUA_Achr2G19150_001,GSMUA_Achr10G20720_001,GSMUA_Achr4G07140_001,GSMUA_Achr8G01750_001,GSMUA_Achr1G02000_001,GSMUA_Achr1G10080_001…	GO:0003674	molecular_function	molecular_function	0.0048364	0.32791	1256	1394	20190	23090	GSMUA_Achr10G08490_001,GSMUA_Achr9G26300_001,GSMUA_Achr8G31870_001,GSMUA_Achr11G23860_001,GSMUA_Achr10G18530_001,GSMUA_Achr2G17290_001,GSMUA_Achr1G14900_001,GSMUA_Achr8G11320_001,GSMUA_Achr4G15780_001,GSMUA_Achr4G00170_001,GSMUA_Achr8G29350_001,GSMUA_Achr3G27200_001,GSMUA_Achr9G16390_001,GSMUA_Achr4G32560_001,GSMUA_Achr9G01100_001,GSMUA_Achr4G05720_001,GSMUA_Achr5G18530_001,GSMUA_Achr5G21430_001,…	GO:0010093	specification of floral organ identity	biological_process	0.037575	1	1	289	3	23090	GSMUA_Achr3G05450_001	GO:0007389	pattern specification process	biological_process	0.018717	1	10	1111	61	23090	GSMUA_Achr6G00420_001,GSMUA_Achr11G06300_001,GSMUA_AchrUn_randomG00910_001,GSMUA_Achr3G05450_001,GSMUA_Achr8G07070_001,GSMUA_Achr3G02630_001,GSMUA_Achr8G16860_001,GSMUA_Achr5G18530_001,GSMUA_Achr11G17880_001,GSMUA_Achr11G26550_001
GO:0034641	cellular nitrogen compound metabolic process	biological_process	0.0074193	0.49718	199	835	4553	23090	GSMUA_Achr5G17400_001,GSMUA_Achr11G00790_001,GSMUA_Achr1G20690_001,GSMUA_Achr5G29290_001,GSMUA_Achr3G26740_001,GSMUA_AchrUn_randomG16200_001,GSMUA_Achr3G29810_001,GSMUA_Achr11G14210_001,GSMUA_Achr7G18220_001,GSMUA_Achr2G12930_001,GSMUA_Achr1G05940_001,GSMUA_Achr8G01750_001,GSMUA_Achr2G04720_001,GSMUA_Achr8G11160_001,GSMUA_Achr1G25410_001,GSMUA_Achr2G09580_001,GSMUA_Achr10G20720_001,GSMUA_Achr4G22…	GO:0048046	apoplast	cellular_component	0.014372	0.96308	5	642	76	23090	GSMUA_Achr3G09960_001,GSMUA_Achr9G03350_001,GSMUA_Achr3G15320_001,GSMUA_Achr1G03130_001,GSMUA_Achr6G05000_001	GO:0032403	protein complex binding	molecular_function	0.0056316	0.37738	24	1394	142	23090	GSMUA_Achr2G14810_001,GSMUA_Achr8G23390_001,GSMUA_Achr2G21620_001,GSMUA_Achr2G14830_001,GSMUA_Achr3G26740_001,GSMUA_Achr1G23520_001,GSMUA_Achr11G09490_001,GSMUA_Achr9G22920_001,GSMUA_Achr3G27200_001,GSMUA_Achr9G22550_001,GSMUA_Achr6G03830_001,GSMUA_Achr6G11260_001,GSMUA_Achr3G10830_001,GSMUA_Achr7G06510_001,GSMUA_Achr10G02150_001,GSMUA_Achr4G11680_001,GSMUA_Achr9G15920_001,GSMUA_Achr9G04070_001,G…	GO:0009186	deoxyribonucleoside diphosphate metabolic process	biological_process	0.039734	1	1	289	5	23090	GSMUA_Achr9G01450_001	GO:0046148	pigment biosynthetic process	biological_process	0.019184	1	14	1111	128	23090	GSMUA_Achr8G34370_001,GSMUA_Achr4G22170_001,GSMUA_Achr6G29370_001,GSMUA_Achr4G17130_001,GSMUA_Achr8G18490_001,GSMUA_Achr6G06810_001,GSMUA_Achr3G19800_001,GSMUA_AchrUn_randomG16250_001,GSMUA_AchrUn_randomG12680_001,GSMUA_Achr9G27340_001,GSMUA_Achr3G07220_001,GSMUA_Achr6G27140_001,GSMUA_Achr7G03450_001,GSMUA_Achr1G11720_001
GO:0016817	hydrolase activity, acting on acid anhydrides	molecular_function	0.0076866	0.50048	75	835	1043	23090	GSMUA_Achr8G17640_001,GSMUA_Achr8G30640_001,GSMUA_Achr8G06840_001,GSMUA_Achr3G26740_001,GSMUA_AchrUn_randomG04320_001,GSMUA_Achr1G21940_001,GSMUA_Achr3G09670_001,GSMUA_Achr1G05220_001,GSMUA_Achr8G30620_001,GSMUA_Achr8G10090_001,GSMUA_Achr11G03600_001,GSMUA_AchrUn_randomG15490_001,GSMUA_Achr1G26020_001,GSMUA_Achr1G25410_001,GSMUA_Achr10G18910_001,GSMUA_Achr1G27000_001,GSMUA_Achr1G07700_001,GSMUA_A…	GO:0009813	flavonoid biosynthetic process	biological_process	0.015156	0.99821	3	642	21	23090	GSMUA_Achr7G03160_001,GSMUA_Achr3G08880_001,GSMUA_Achr5G14350_001	GO:0016602	CCAAT-binding factor complex	cellular_component	0.0065056	0.43094	5	1394	23	23090	GSMUA_Achr2G12930_001,GSMUA_Achr4G11090_001,GSMUA_Achr4G03600_001,GSMUA_AchrUn_randomG15140_001,GSMUA_Achr8G30700_001	GO:0004427	inorganic diphosphatase activity	molecular_function	0.040142	1	2	289	30	23090	GSMUA_Achr1G26020_001,GSMUA_Achr3G13280_001	GO:0045333	cellular respiration	biological_process	0.019677	1	9	1111	72	23090	GSMUA_AchrUn_randomG11210_001,GSMUA_Achr7G14090_001,GSMUA_Achr11G08740_001,GSMUA_Achr8G02070_001,GSMUA_Achr7G00810_001,GSMUA_Achr4G00910_001,GSMUA_Achr4G08580_001,GSMUA_Achr3G10830_001,GSMUA_Achr8G04100_001
GO:0009756	carbohydrate mediated signaling	biological_process	0.007816	0.50048	6	835	30	23090	GSMUA_Achr8G07070_001,GSMUA_Achr3G05450_001,GSMUA_Achr2G02110_001,GSMUA_Achr9G11080_001,GSMUA_Achr11G07890_001,GSMUA_Achr8G16860_001	GO:0016491	oxidoreductase activity	molecular_function	0.015243	0.99821	56	642	1714	23090	GSMUA_Achr1G03100_001,GSMUA_Achr6G18200_001,GSMUA_Achr6G23810_001,GSMUA_Achr4G17130_001,GSMUA_AchrUn_randomG13520_001,GSMUA_Achr9G01450_001,GSMUA_Achr7G03660_001,GSMUA_Achr3G25800_001,GSMUA_Achr7G03450_001,GSMUA_Achr4G20510_001,GSMUA_Achr9G28310_001,GSMUA_Achr8G28000_001,GSMUA_Achr8G05890_001,GSMUA_Achr8G34370_001,GSMUA_Achr7G24140_001,GSMUA_Achr7G03670_001,GSMUA_Achr10G08490_001,GSMUA_Achr6G3360…	GO:0042350	GDP-L-fucose biosynthetic process	biological_process	0.0073048	0.47258	2	1394	3	23090	GSMUA_Achr4G20510_001,GSMUA_Achr7G05110_001	GO:0010285	L,L-diaminopimelate aminotransferase activity	molecular_function	0.043251	1	1	289	4	23090	GSMUA_AchrUn_randomG08410_001	GO:0032879	regulation of localization	biological_process	0.01994	1	7	1111	44	23090	GSMUA_Achr7G23900_001,GSMUA_Achr8G22290_001,GSMUA_Achr11G03730_001,GSMUA_AchrUn_randomG24650_001,GSMUA_AchrUn_randomG12680_001,GSMUA_Achr8G28560_001,GSMUA_Achr6G19930_001
GO:0010182	sugar mediated signaling pathway	biological_process	0.007816	0.50048	6	835	30	23090	GSMUA_Achr2G02110_001,GSMUA_Achr8G16860_001,GSMUA_Achr9G11080_001,GSMUA_Achr11G07890_001,GSMUA_Achr8G07070_001,GSMUA_Achr3G05450_001	GO:1901362	organic cyclic compound biosynthetic process	biological_process	0.016509	1	90	642	2751	23090	GSMUA_Achr11G25720_001,GSMUA_Achr6G06810_001,GSMUA_Achr3G07370_001,GSMUA_Achr10G10440_001,GSMUA_Achr5G04350_001,GSMUA_Achr11G00500_001,GSMUA_Achr4G03460_001,GSMUA_Achr7G26700_001,GSMUA_Achr2G12930_001,GSMUA_Achr3G21580_001,GSMUA_Achr4G18450_001,GSMUA_Achr9G14360_001,GSMUA_Achr4G04560_001,GSMUA_Achr8G11160_001,GSMUA_Achr4G07190_001,GSMUA_Achr6G10660_001,GSMUA_Achr2G11880_001,GSMUA_Achr3G29970_001,…	GO:0046368	GDP-L-fucose metabolic process	biological_process	0.0073048	0.47258	2	1394	3	23090	GSMUA_Achr4G20510_001,GSMUA_Achr7G05110_001	GO:0044550	secondary metabolite biosynthetic process	biological_process	0.043252	1	3	289	58	23090	GSMUA_Achr3G02560_001,GSMUA_Achr4G18740_001,GSMUA_Achr3G08880_001	GO:0004792	thiosulfate sulfurtransferase activity	molecular_function	0.021035	1	2	1111	2	23090	GSMUA_Achr3G23430_001,GSMUA_Achr9G26180_001
GO:0071322	cellular response to carbohydrate stimulus	biological_process	0.007816	0.50048	6	835	30	23090	GSMUA_Achr3G05450_001,GSMUA_Achr8G07070_001,GSMUA_Achr9G11080_001,GSMUA_Achr11G07890_001,GSMUA_Achr8G16860_001,GSMUA_Achr2G02110_001	GO:0046028	electron transporter, transferring electrons from cytochrome b6/f complex of photosystem II activity	molecular_function	0.020718	1	1	642	1	23090	GSMUA_Achr10G08490_001	GO:0034641	cellular nitrogen compound metabolic process	biological_process	0.0073802	0.47258	320	1394	4553	23090	GSMUA_Achr6G03200_001,GSMUA_Achr6G00420_001,GSMUA_Achr2G04340_001,GSMUA_AchrUn_randomG21160_001,GSMUA_Achr10G21100_001,GSMUA_Achr11G14210_001,GSMUA_Achr11G19480_001,GSMUA_Achr3G06150_001,GSMUA_Achr3G20280_001,GSMUA_Achr9G20950_001,GSMUA_Achr11G15640_001,GSMUA_Achr3G07310_001,GSMUA_Achr10G12980_001,GSMUA_Achr8G34380_001,GSMUA_Achr2G13090_001,GSMUA_Achr9G04270_001,GSMUA_Achr8G18100_001,GSMUA_Achr7G…	GO:0006952	defense response	biological_process	0.044038	1	8	289	284	23090	GSMUA_AchrUn_randomG22880_001,GSMUA_Achr6G19890_001,GSMUA_Achr5G04350_001,GSMUA_Achr8G30710_001,GSMUA_Achr4G11350_001,GSMUA_Achr9G17060_001,GSMUA_Achr10G08490_001,GSMUA_Achr8G11320_001	GO:0010928	regulation of auxin mediated signaling pathway	biological_process	0.022381	1	2	1111	4	23090	GSMUA_AchrUn_randomG00910_001,GSMUA_Achr3G02630_001
GO:0004824	lysine-tRNA ligase activity	molecular_function	0.00893	0.5543	2	835	2	23090	GSMUA_Achr10G28260_001,GSMUA_Achr8G28230_001	GO:0009812	flavonoid metabolic process	biological_process	0.023919	1	3	642	24	23090	GSMUA_Achr3G08880_001,GSMUA_Achr7G03160_001,GSMUA_Achr5G14350_001	GO:0044798	nuclear transcription factor complex	cellular_component	0.0087393	0.55345	8	1394	45	23090	GSMUA_Achr4G03600_001,GSMUA_Achr4G06680_001,GSMUA_Achr8G30700_001,GSMUA_Achr4G11090_001,GSMUA_Achr2G19150_001,GSMUA_Achr2G12930_001,GSMUA_AchrUn_randomG15140_001,GSMUA_Achr10G12980_001	GO:0009804	coumarin metabolic process	biological_process	0.04562	1	1	289	5	23090	GSMUA_Achr3G08880_001	GO:0034645	cellular macromolecule biosynthetic process	biological_process	0.024133	1	183	1111	3406	23090	GSMUA_Achr3G21580_001,GSMUA_Achr2G08510_001,GSMUA_Achr3G24160_001,GSMUA_Achr4G18450_001,GSMUA_Achr8G18260_001,GSMUA_Achr3G29730_001,GSMUA_Achr10G10440_001,GSMUA_Achr5G07270_001,GSMUA_AchrUn_randomG16840_001,GSMUA_Achr9G03060_001,GSMUA_Achr2G22280_001,GSMUA_Achr6G30570_001,GSMUA_Achr2G06420_001,GSMUA_AchrUn_randomG16200_001,GSMUA_Achr11G19480_001,GSMUA_Achr11G05040_001,GSMUA_Achr9G08900_001,GSMUA_…
GO:0006430	lysyl-tRNA aminoacylation	biological_process	0.00893	0.5543	2	835	2	23090	GSMUA_Achr10G28260_001,GSMUA_Achr8G28230_001	GO:0050794	regulation of cellular process	biological_process	0.024353	1	100	642	3058	23090	GSMUA_Achr1G10080_001,GSMUA_AchrUn_randomG15140_001,GSMUA_Achr4G03600_001,GSMUA_Achr1G26290_001,GSMUA_Achr8G30150_001,GSMUA_Achr2G06770_001,GSMUA_Achr9G08900_001,GSMUA_Achr5G15590_001,GSMUA_Achr7G03320_001,GSMUA_Achr9G08530_001,GSMUA_Achr10G26310_001,GSMUA_Achr8G18260_001,GSMUA_Achr9G13660_001,GSMUA_Achr6G22950_001,GSMUA_Achr10G22350_001,GSMUA_Achr6G23810_001,GSMUA_Achr5G21340_001,GSMUA_Achr2G043…	GO:0044249	cellular biosynthetic process	biological_process	0.0089825	0.56267	307	1394	4501	23090	GSMUA_Achr8G30640_001,GSMUA_Achr7G23840_001,GSMUA_Achr4G15780_001,GSMUA_Achr4G00170_001,GSMUA_Achr10G08490_001,GSMUA_Achr9G26300_001,GSMUA_Achr1G14900_001,GSMUA_Achr6G25880_001,GSMUA_Achr4G22180_001,GSMUA_Achr7G03320_001,GSMUA_AchrUn_randomG04680_001,GSMUA_Achr9G14980_001,GSMUA_Achr1G18920_001,GSMUA_Achr11G19170_001,GSMUA_Achr5G18530_001,GSMUA_Achr8G21030_001,GSMUA_Achr5G07270_001,GSMUA_Achr11G05…	GO:0009805	coumarin biosynthetic process	biological_process	0.04562	1	1	289	5	23090	GSMUA_Achr3G08880_001	GO:0070566	adenylyltransferase activity	molecular_function	0.025333	1	4	1111	19	23090	GSMUA_Achr10G08850_001,GSMUA_Achr1G14080_001,GSMUA_Achr3G13570_001,GSMUA_Achr8G26890_001
GO:0019632	shikimate metabolic process	biological_process	0.0089641	0.5543	2	835	4	23090	GSMUA_Achr7G03670_001,GSMUA_Achr7G03660_001	GO:0016635	oxidoreductase activity, acting on the CH-CH group of donors, quinone or related compound as acceptor	molecular_function	0.024871	1	2	642	7	23090	GSMUA_Achr11G08740_001,GSMUA_Achr4G17130_001	GO:0009058	biosynthetic process	biological_process	0.0098296	0.60779	327	1394	4819	23090	GSMUA_Achr2G22320_001,GSMUA_Achr2G19490_001,GSMUA_Achr8G26670_001,GSMUA_Achr2G06770_001,GSMUA_Achr6G26110_001,GSMUA_Achr6G06220_001,GSMUA_Achr5G26640_001,GSMUA_Achr4G04740_001,GSMUA_Achr11G04360_001,GSMUA_Achr4G25960_001,GSMUA_Achr10G10440_001,GSMUA_Achr10G24770_001,GSMUA_AchrUn_randomG16250_001,GSMUA_AchrUn_randomG16200_001,GSMUA_Achr7G02330_001,GSMUA_Achr9G15390_001,GSMUA_Achr11G00640_001,GSMUA…	GO:0004014	adenosylmethionine decarboxylase activity	molecular_function	0.046852	1	1	289	7	23090	GSMUA_Achr9G18460_001	GO:0007021	tubulin complex assembly	biological_process	0.025706	1	2	1111	4	23090	GSMUA_Achr1G20090_001,GSMUA_Achr11G03730_001
GO:0070566	adenylyltransferase activity	molecular_function	0.0090411	0.5543	4	835	19	23090	GSMUA_Achr1G14080_001,GSMUA_Achr3G13570_001,GSMUA_Achr8G26890_001,GSMUA_Achr10G08850_001	GO:0042327	positive regulation of phosphorylation	biological_process	0.025983	1	2	642	5	23090	GSMUA_Achr6G11250_001,GSMUA_Achr8G30870_001	GO:0004521	endoribonuclease activity	molecular_function	0.0099136	0.60779	7	1394	42	23090	GSMUA_Achr8G12350_001,GSMUA_Achr9G07950_001,GSMUA_Achr10G10100_001,GSMUA_AchrUn_randomG12140_001,GSMUA_Achr9G07940_001,GSMUA_Achr9G23650_001,GSMUA_Achr2G15320_001	GO:0006597	spermine biosynthetic process	biological_process	0.046852	1	1	289	7	23090	GSMUA_Achr9G18460_001	GO:0048366	leaf development	biological_process	0.025886	1	10	1111	82	23090	GSMUA_Achr8G28560_001,GSMUA_Achr8G07070_001,GSMUA_AchrUn_randomG00910_001,GSMUA_Achr6G06310_001,GSMUA_Achr3G24160_001,GSMUA_Achr3G02630_001,GSMUA_Achr9G11080_001,GSMUA_Achr5G18530_001,GSMUA_Achr3G21580_001,GSMUA_Achr11G26550_001
GO:1901576	organic substance biosynthetic process	biological_process	0.0098983	0.60046	195	835	4608	23090	GSMUA_Achr7G26700_001,GSMUA_Achr11G25720_001,GSMUA_Achr11G14540_001,GSMUA_AchrUn_randomG06440_001,GSMUA_AchrUn_randomG20290_001,GSMUA_Achr5G20170_001,GSMUA_Achr6G27140_001,GSMUA_Achr2G08020_001,GSMUA_Achr4G04560_001,GSMUA_Achr1G23840_001,GSMUA_Achr5G18530_001,GSMUA_Achr9G14360_001,GSMUA_Achr9G03060_001,GSMUA_Achr5G12940_001,GSMUA_Achr3G10210_001,GSMUA_Achr4G11350_001,GSMUA_Achr8G06040_001,GSMUA_A…	GO:0031146	SCF-dependent proteasomal ubiquitin-dependent protein catabolic process	biological_process	0.026291	1	1	642	2	23090	GSMUA_Achr3G23630_001	GO:0010016	shoot system morphogenesis	biological_process	0.011482	0.69651	16	1394	112	23090	GSMUA_Achr3G02630_001,GSMUA_Achr5G18530_001,GSMUA_Achr6G28900_001,GSMUA_Achr3G21580_001,GSMUA_Achr8G28560_001,GSMUA_Achr7G18220_001,GSMUA_Achr8G10780_001,GSMUA_Achr6G06310_001,GSMUA_Achr1G11720_001,GSMUA_Achr8G07070_001,GSMUA_Achr8G25430_001,GSMUA_Achr11G26550_001,GSMUA_AchrUn_randomG00910_001,GSMUA_Achr7G13570_001,GSMUA_Achr3G02560_001,GSMUA_Achr3G24160_001	GO:0008215	spermine metabolic process	biological_process	0.046852	1	1	289	7	23090	GSMUA_Achr9G18460_001	GO:0004540	ribonuclease activity	molecular_function	0.025988	1	8	1111	65	23090	GSMUA_Achr8G12350_001,GSMUA_Achr9G07940_001,GSMUA_Achr9G23650_001,GSMUA_Achr2G15320_001,GSMUA_Achr8G07320_001,GSMUA_Achr10G10100_001,GSMUA_Achr5G16300_001,GSMUA_Achr9G07950_001
GO:0044249	cellular biosynthetic process	biological_process	0.010045	0.60299	191	835	4501	23090	GSMUA_Achr5G04350_001,GSMUA_Achr7G11500_001,GSMUA_Achr4G18450_001,GSMUA_Achr2G02110_001,GSMUA_Achr9G22410_001,GSMUA_Achr8G00800_001,GSMUA_Achr6G10660_001,GSMUA_Achr11G00500_001,GSMUA_Achr1G12200_001,GSMUA_Achr2G06770_001,GSMUA_Achr6G01270_001,GSMUA_Achr3G07370_001,GSMUA_AchrUn_randomG15140_001,GSMUA_Achr6G30570_001,GSMUA_Achr3G13180_001,GSMUA_Achr5G21340_001,GSMUA_Achr3G02560_001,GSMUA_Achr4G2051…	GO:0050789	regulation of biological process	biological_process	0.026991	1	111	642	3401	23090	GSMUA_Achr7G21380_001,GSMUA_Achr4G07190_001,GSMUA_Achr3G29970_001,GSMUA_Achr2G11880_001,GSMUA_Achr6G10660_001,GSMUA_Achr2G12930_001,GSMUA_Achr7G26700_001,GSMUA_Achr2G01170_001,GSMUA_Achr4G03460_001,GSMUA_Achr8G11160_001,GSMUA_Achr4G04560_001,GSMUA_Achr9G14360_001,GSMUA_Achr4G18450_001,GSMUA_Achr9G17120_001,GSMUA_Achr7G23900_001,GSMUA_Achr3G21580_001,GSMUA_AchrUn_randomG06440_001,GSMUA_Achr8G30870…	GO:1901576	organic substance biosynthetic process	biological_process	0.011917	0.71538	312	1394	4608	23090	GSMUA_Achr5G12940_001,GSMUA_Achr11G14540_001,GSMUA_Achr8G10780_001,GSMUA_Achr4G11690_001,GSMUA_Achr4G01160_001,GSMUA_Achr10G08850_001,GSMUA_Achr8G24880_001,GSMUA_Achr9G30550_001,GSMUA_AchrUn_randomG15140_001,GSMUA_Achr7G05110_001,GSMUA_Achr4G07140_001,GSMUA_Achr5G14350_001,GSMUA_Achr1G01660_001,GSMUA_Achr1G02000_001,GSMUA_Achr4G31660_001,GSMUA_Achr3G25300_001,GSMUA_Achr8G01590_001,GSMUA_Achr2G080…	GO:0010044	response to aluminum ion	biological_process	0.051167	1	1	289	2	23090	GSMUA_Achr1G26290_001	GO:0009965	leaf morphogenesis	biological_process	0.02711	1	7	1111	51	23090	GSMUA_Achr3G24160_001,GSMUA_Achr3G02630_001,GSMUA_Achr5G18530_001,GSMUA_Achr3G21580_001,GSMUA_Achr8G28560_001,GSMUA_Achr6G06310_001,GSMUA_AchrUn_randomG00910_001
GO:0004764	shikimate 3-dehydrogenase (NADP+) activity	molecular_function	0.010387	0.61711	2	835	4	23090	GSMUA_Achr7G03670_001,GSMUA_Achr7G03660_001	GO:0003913	DNA photolyase activity	molecular_function	0.027496	1	2	642	8	23090	GSMUA_Achr5G21430_001,GSMUA_Achr8G26060_001	GO:0010092	specification of organ identity	biological_process	0.012652	0.74402	2	1394	3	23090	GSMUA_Achr5G14350_001,GSMUA_Achr3G05450_001	GO:0019632	shikimate metabolic process	biological_process	0.051587	1	1	289	4	23090	GSMUA_Achr7G03660_001	GO:0033897	ribonuclease T2 activity	molecular_function	0.027937	1	2	1111	10	23090	GSMUA_Achr9G07950_001,GSMUA_Achr9G07940_001
GO:0031047	gene silencing by RNA	biological_process	0.010504	0.6177	14	835	113	23090	GSMUA_Achr1G07120_001,GSMUA_Achr11G03730_001,GSMUA_Achr4G05770_001,GSMUA_AchrUn_randomG02410_001,GSMUA_Achr2G08020_001,GSMUA_Achr8G07070_001,GSMUA_Achr3G27070_001,GSMUA_Achr8G16860_001,GSMUA_Achr3G25460_001,GSMUA_Achr3G13970_001,GSMUA_Achr3G05450_001,GSMUA_AchrUn_randomG09260_001,GSMUA_Achr1G17950_001,GSMUA_Achr8G30740_001	GO:0016532	superoxide dismutase copper chaperone activity	molecular_function	0.028482	1	1	642	1	23090	GSMUA_Achr4G24900_001	GO:0010093	specification of floral organ identity	biological_process	0.012652	0.74402	2	1394	3	23090	GSMUA_Achr5G14350_001,GSMUA_Achr3G05450_001	GO:0015399	primary active transmembrane transporter activity	molecular_function	0.053738	1	7	289	208	23090	GSMUA_Achr4G12130_001,GSMUA_Achr1G26020_001,GSMUA_Achr8G30620_001,GSMUA_Achr8G21510_001,GSMUA_Achr11G26650_001,GSMUA_Achr3G13280_001,GSMUA_Achr3G18140_001	GO:0070403	NAD+ binding	molecular_function	0.028509	1	2	1111	3	23090	GSMUA_Achr8G24470_001,GSMUA_Achr6G25880_001
GO:0007015	actin filament organization	biological_process	0.011633	0.67719	12	835	109	23090	GSMUA_Achr6G03830_001,GSMUA_Achr1G23520_001,GSMUA_Achr5G13590_001,GSMUA_Achr10G02150_001,GSMUA_Achr5G18530_001,GSMUA_Achr8G30740_001,GSMUA_Achr3G05450_001,GSMUA_Achr7G19080_001,GSMUA_Achr3G12190_001,GSMUA_Achr6G21120_001,GSMUA_Achr5G13600_001,GSMUA_Achr7G26410_001	GO:0008107	galactoside 2-alpha-L-fucosyltransferase activity	molecular_function	0.028544	1	2	642	13	23090	GSMUA_AchrUn_randomG27350_001,GSMUA_Achr2G00820_001	GO:0043269	regulation of ion transport	biological_process	0.013183	0.76742	8	1394	40	23090	GSMUA_AchrUn_randomG24650_001,GSMUA_Achr8G22290_001,GSMUA_Achr8G25430_001,GSMUA_Achr7G23900_001,GSMUA_Achr6G19930_001,GSMUA_Achr8G28560_001,GSMUA_Achr11G03730_001,GSMUA_AchrUn_randomG12680_001	GO:0015405	P-P-bond-hydrolysis-driven transmembrane transporter activity	molecular_function	0.053738	1	7	289	208	23090	GSMUA_Achr3G18140_001,GSMUA_Achr1G26020_001,GSMUA_Achr8G30620_001,GSMUA_Achr8G21510_001,GSMUA_Achr11G26650_001,GSMUA_Achr3G13280_001,GSMUA_Achr4G12130_001	GO:0009756	carbohydrate mediated signaling	biological_process	0.028583	1	6	1111	30	23090	GSMUA_Achr11G26550_001,GSMUA_Achr8G16860_001,GSMUA_Achr9G11080_001,GSMUA_Achr3G05450_001,GSMUA_Achr8G07070_001,GSMUA_Achr2G02110_001
GO:0005488	binding	molecular_function	0.012618	0.72719	565	835	14278	23090	GSMUA_Achr10G22060_001,GSMUA_Achr7G14290_001,GSMUA_Achr7G14090_001,GSMUA_Achr2G18190_001,GSMUA_AchrUn_randomG03900_001,GSMUA_Achr3G13200_001,GSMUA_Achr6G23340_001,GSMUA_Achr5G20170_001,GSMUA_Achr8G03820_001,GSMUA_Achr1G23840_001,GSMUA_AchrUn_randomG18040_001,GSMUA_Achr11G25610_001,GSMUA_Achr10G12640_001,GSMUA_Achr8G06040_001,GSMUA_Achr9G14360_001,GSMUA_AchrUn_randomG26330_001,GSMUA_Achr9G10000_00…	GO:0031127	alpha-(1,2)-fucosyltransferase activity	molecular_function	0.028544	1	2	642	13	23090	GSMUA_AchrUn_randomG27350_001,GSMUA_Achr2G00820_001	GO:0046148	pigment biosynthetic process	biological_process	0.013697	0.78934	17	1394	128	23090	GSMUA_Achr5G14350_001,GSMUA_AchrUn_randomG16250_001,GSMUA_Achr4G15780_001,GSMUA_Achr8G34370_001,GSMUA_Achr6G29370_001,GSMUA_Achr4G17130_001,GSMUA_Achr4G22170_001,GSMUA_Achr8G18490_001,GSMUA_Achr3G07220_001,GSMUA_Achr6G27140_001,GSMUA_Achr8G26670_001,GSMUA_Achr6G06810_001,GSMUA_AchrUn_randomG12680_001,GSMUA_Achr1G11720_001,GSMUA_Achr9G27340_001,GSMUA_Achr3G19800_001,GSMUA_Achr7G03450_001	GO:0004764	shikimate 3-dehydrogenase (NADP+) activity	molecular_function	0.055899	1	1	289	4	23090	GSMUA_Achr7G03660_001	GO:0010182	sugar mediated signaling pathway	biological_process	0.028583	1	6	1111	30	23090	GSMUA_Achr2G02110_001,GSMUA_Achr8G07070_001,GSMUA_Achr3G05450_001,GSMUA_Achr8G16860_001,GSMUA_Achr9G11080_001,GSMUA_Achr11G26550_001
GO:0004792	thiosulfate sulfurtransferase activity	molecular_function	0.013308	0.75936	2	835	2	23090	GSMUA_Achr9G26180_001,GSMUA_Achr3G23430_001	GO:0005774	vacuolar membrane	cellular_component	0.028788	1	8	642	88	23090	GSMUA_Achr6G11250_001,GSMUA_Achr8G30870_001,GSMUA_Achr3G11090_001,GSMUA_Achr6G20250_001,GSMUA_Achr11G03980_001,GSMUA_Achr11G09830_001,GSMUA_Achr11G05040_001,GSMUA_Achr7G03160_001	GO:0008107	galactoside 2-alpha-L-fucosyltransferase activity	molecular_function	0.014346	0.8099	3	1394	13	23090	GSMUA_AchrUn_randomG27350_001,GSMUA_Achr9G15270_001,GSMUA_Achr2G00820_001	GO:0009627	systemic acquired resistance	biological_process	0.056481	1	2	289	31	23090	GSMUA_Achr5G04350_001,GSMUA_Achr10G08490_001	GO:0071322	cellular response to carbohydrate stimulus	biological_process	0.028583	1	6	1111	30	23090	GSMUA_Achr11G26550_001,GSMUA_Achr8G16860_001,GSMUA_Achr9G11080_001,GSMUA_Achr3G05450_001,GSMUA_Achr8G07070_001,GSMUA_Achr2G02110_001
GO:0044877	macromolecular complex binding	molecular_function	0.013579	0.76723	38	835	746	23090	GSMUA_Achr7G06510_001,GSMUA_AchrUn_randomG15100_001,GSMUA_Achr9G04070_001,GSMUA_Achr3G07220_001,GSMUA_AchrUn_randomG18240_001,GSMUA_Achr3G16490_001,GSMUA_Achr10G02150_001,GSMUA_Achr11G10490_001,GSMUA_Achr2G13930_001,GSMUA_Achr4G23690_001,GSMUA_Achr7G18190_001,GSMUA_Achr8G07630_001,GSMUA_Achr8G30770_001,GSMUA_Achr4G27730_001,GSMUA_Achr9G15920_001,GSMUA_Achr2G11910_001,GSMUA_Achr5G06530_001,GSMUA_A…	GO:0044437	vacuolar part	cellular_component	0.028788	1	8	642	88	23090	GSMUA_Achr11G09830_001,GSMUA_Achr3G11090_001,GSMUA_Achr6G20250_001,GSMUA_Achr11G03980_001,GSMUA_Achr7G03160_001,GSMUA_Achr11G05040_001,GSMUA_Achr6G11250_001,GSMUA_Achr8G30870_001	GO:0031127	alpha-(1,2)-fucosyltransferase activity	molecular_function	0.014346	0.8099	3	1394	13	23090	GSMUA_Achr2G00820_001,GSMUA_AchrUn_randomG27350_001,GSMUA_Achr9G15270_001	GO:1902531	regulation of intracellular signal transduction	biological_process	0.057784	1	2	289	15	23090	GSMUA_Achr2G14140_001,GSMUA_Achr8G19420_001	GO:0009798	axis specification	biological_process	0.028817	1	3	1111	11	23090	GSMUA_Achr11G17880_001,GSMUA_Achr3G02630_001,GSMUA_Achr5G18530_001
GO:0033897	ribonuclease T2 activity	molecular_function	0.0159	0.88469	2	835	10	23090	GSMUA_Achr9G07950_001,GSMUA_Achr9G07940_001	GO:0046148	pigment biosynthetic process	biological_process	0.029286	1	9	642	128	23090	GSMUA_Achr3G19800_001,GSMUA_Achr4G17130_001,GSMUA_Achr5G14350_001,GSMUA_Achr4G15780_001,GSMUA_Achr8G34370_001,GSMUA_Achr7G03450_001,GSMUA_Achr6G06810_001,GSMUA_Achr6G29370_001,GSMUA_Achr3G07220_001	GO:0048235	pollen sperm cell differentiation	biological_process	0.014475	0.8099	2	1394	2	23090	GSMUA_Achr8G16860_001,GSMUA_Achr1G01660_001	GO:0048235	pollen sperm cell differentiation	biological_process	0.060298	1	1	289	2	23090	GSMUA_Achr1G01660_001	GO:0004826	phenylalanine-tRNA ligase activity	molecular_function	0.02981	1	2	1111	4	23090	GSMUA_Achr8G33620_001,GSMUA_Achr1G22870_001
GO:0003855	3-dehydroquinate dehydratase activity	molecular_function	0.015965	0.88469	2	835	5	23090	GSMUA_Achr7G03660_001,GSMUA_Achr7G03670_001	GO:0009226	nucleotide-sugar biosynthetic process	biological_process	0.02948	1	2	642	11	23090	GSMUA_Achr7G05110_001,GSMUA_Achr4G20510_001	GO:0015631	tubulin binding	molecular_function	0.014775	0.81872	19	1394	117	23090	GSMUA_Achr9G15920_001,GSMUA_Achr9G04070_001,GSMUA_Achr9G15970_001,GSMUA_Achr1G09810_001,GSMUA_Achr10G17950_001,GSMUA_Achr1G06120_001,GSMUA_Achr11G13870_001,GSMUA_Achr9G22550_001,GSMUA_Achr6G11260_001,GSMUA_Achr3G10830_001,GSMUA_Achr7G06510_001,GSMUA_Achr4G11680_001,GSMUA_Achr11G09490_001,GSMUA_Achr1G20090_001,GSMUA_Achr3G27200_001,GSMUA_Achr8G23390_001,GSMUA_Achr2G21620_001,GSMUA_Achr3G26740_001,…	GO:0048037	cofactor binding	molecular_function	0.061202	1	13	289	602	23090	GSMUA_Achr6G08010_001,GSMUA_AchrUn_randomG08410_001,GSMUA_Achr8G04610_001,GSMUA_Achr7G00810_001,GSMUA_Achr8G08790_001,GSMUA_Achr4G20510_001,GSMUA_Achr7G03660_001,GSMUA_Achr6G06520_001,GSMUA_Achr4G18740_001,GSMUA_Achr6G16490_001,GSMUA_Achr7G05110_001,GSMUA_Achr4G10640_001,GSMUA_Achr4G18030_001	GO:0006432	phenylalanyl-tRNA aminoacylation	biological_process	0.02981	1	2	1111	4	23090	GSMUA_Achr8G33620_001,GSMUA_Achr1G22870_001
GO:0010016	shoot system morphogenesis	biological_process	0.016543	0.90798	11	835	112	23090	GSMUA_Achr3G21580_001,GSMUA_Achr11G07890_001,GSMUA_Achr1G11720_001,GSMUA_Achr3G02560_001,GSMUA_Achr8G07070_001,GSMUA_AchrUn_randomG00910_001,GSMUA_Achr7G18220_001,GSMUA_Achr6G28900_001,GSMUA_Achr3G12190_001,GSMUA_Achr5G18530_001,GSMUA_Achr8G30740_001	GO:0005575	cellular_component	cellular_component	0.031157	1	288	642	9080	23090	GSMUA_Achr10G22350_001,GSMUA_Achr7G00420_001,GSMUA_Achr5G21340_001,GSMUA_Achr1G04940_001,GSMUA_Achr5G22150_001,GSMUA_Achr6G31940_001,GSMUA_Achr9G04070_001,GSMUA_Achr10G28310_001,GSMUA_Achr8G01750_001,GSMUA_Achr4G03600_001,GSMUA_Achr5G07520_001,GSMUA_AchrUn_randomG15140_001,GSMUA_Achr1G26290_001,GSMUA_Achr3G21080_001,GSMUA_Achr9G22260_001,GSMUA_Achr4G07060_001,GSMUA_Achr5G26640_001,GSMUA_Achr11G03…	GO:0051049	regulation of transport	biological_process	0.01611	0.88073	8	1394	41	23090	GSMUA_Achr6G19930_001,GSMUA_Achr8G28560_001,GSMUA_Achr11G03730_001,GSMUA_AchrUn_randomG12680_001,GSMUA_AchrUn_randomG24650_001,GSMUA_Achr8G22290_001,GSMUA_Achr8G25430_001,GSMUA_Achr7G23900_001	GO:0008180	COP9 signalosome	cellular_component	0.061984	1	1	289	3	23090	GSMUA_Achr4G21630_001	GO:0005787	signal peptidase complex	cellular_component	0.031117	1	2	1111	8	23090	GSMUA_Achr2G07160_001,GSMUA_Achr7G18540_001
GO:0009962	regulation of flavonoid biosynthetic process	biological_process	0.01714	0.93071	2	835	7	23090	GSMUA_Achr3G08880_001,GSMUA_Achr5G14350_001	GO:0065007	biological regulation	biological_process	0.033066	1	115	642	3531	23090	GSMUA_Achr6G11250_001,GSMUA_Achr11G00500_001,GSMUA_Achr4G01470_001,GSMUA_Achr10G10440_001,GSMUA_Achr8G30870_001,GSMUA_AchrUn_randomG06440_001,GSMUA_AchrUn_randomG07030_001,GSMUA_Achr5G14390_001,GSMUA_Achr3G23630_001,GSMUA_Achr5G08050_001,GSMUA_Achr2G10580_001,GSMUA_Achr11G25720_001,GSMUA_Achr2G11880_001,GSMUA_Achr3G29970_001,GSMUA_Achr6G10660_001,GSMUA_Achr7G21380_001,GSMUA_Achr4G07190_001,GSMUA_…	GO:0030060	L-malate dehydrogenase activity	molecular_function	0.016242	0.88073	3	1394	11	23090	GSMUA_AchrUn_randomG11210_001,GSMUA_Achr5G02000_001,GSMUA_Achr4G08580_001	GO:0016779	nucleotidyltransferase activity	molecular_function	0.062231	1	7	289	174	23090	GSMUA_Achr1G14080_001,GSMUA_Achr3G13570_001,GSMUA_Achr7G17850_001,GSMUA_Achr1G16810_001,GSMUA_Achr8G26890_001,GSMUA_Achr10G08850_001,GSMUA_AchrUn_randomG02940_001	GO:0016892	endoribonuclease activity, producing 3'-phosphomonoesters	molecular_function	0.031231	1	2	1111	11	23090	GSMUA_Achr9G07950_001,GSMUA_Achr9G07940_001
GO:0016892	endoribonuclease activity, producing 3'-phosphomonoesters	molecular_function	0.017704	0.93071	2	835	11	23090	GSMUA_Achr9G07940_001,GSMUA_Achr9G07950_001	GO:0003919	FMN adenylyltransferase activity	molecular_function	0.03332	1	1	642	1	23090	GSMUA_Achr10G08850_001	GO:0000103	sulfate assimilation	biological_process	0.01649	0.88073	3	1394	8	23090	GSMUA_Achr8G26890_001,GSMUA_Achr3G13570_001,GSMUA_Achr1G14080_001	GO:0030234	enzyme regulator activity	molecular_function	0.063743	1	6	289	221	23090	GSMUA_Achr1G01960_001,GSMUA_Achr5G21770_001,GSMUA_Achr1G22310_001,GSMUA_Achr6G35540_001,GSMUA_Achr4G24900_001,GSMUA_Achr8G30870_001	GO:0016894	endonuclease activity, active with either ribo- or deoxyribonucleic acids and producing 3'-phosphomonoesters	molecular_function	0.031231	1	2	1111	11	23090	GSMUA_Achr9G07950_001,GSMUA_Achr9G07940_001
GO:0016894	endonuclease activity, active with either ribo- or deoxyribonucleic acids and producing 3'-phosphomonoesters	molecular_function	0.017704	0.93071	2	835	11	23090	GSMUA_Achr9G07940_001,GSMUA_Achr9G07950_001	GO:0008047	enzyme activator activity	molecular_function	0.034062	1	6	642	54	23090	GSMUA_Achr11G17820_001,GSMUA_Achr8G30870_001,GSMUA_Achr4G24900_001,GSMUA_Achr1G01960_001,GSMUA_Achr6G11250_001,GSMUA_Achr1G22310_001	GO:0070569	uridylyltransferase activity	molecular_function	0.016505	0.88073	4	1394	9	23090	GSMUA_Achr5G21950_001,GSMUA_AchrUn_randomG09720_001,GSMUA_Achr8G27110_001,GSMUA_Achr3G27030_001	GO:0019207	kinase regulator activity	molecular_function	0.06469	1	2	289	32	23090	GSMUA_Achr5G21770_001,GSMUA_Achr8G30870_001	GO:0005623	cell	cellular_component	0.031278	1	354	1111	6271	23090	GSMUA_Achr5G27630_001,GSMUA_Achr10G27110_001,GSMUA_Achr5G25090_001,GSMUA_Achr2G17590_001,GSMUA_Achr1G22310_001,GSMUA_Achr4G26940_001,GSMUA_Achr10G28260_001,GSMUA_Achr7G03320_001,GSMUA_Achr3G10830_001,GSMUA_Achr3G02560_001,GSMUA_Achr4G03600_001,GSMUA_Achr2G06670_001,GSMUA_Achr8G03730_001,GSMUA_Achr3G07370_001,GSMUA_Achr4G03880_001,GSMUA_Achr8G18490_001,GSMUA_Achr9G06850_001,GSMUA_Achr7G06710_001,G…
GO:0006268	DNA unwinding involved in DNA replication	biological_process	0.017802	0.93071	2	835	5	23090	GSMUA_Achr2G02110_001,GSMUA_Achr1G25410_001	GO:0010562	positive regulation of phosphorus metabolic process	biological_process	0.034882	1	2	642	6	23090	GSMUA_Achr8G30870_001,GSMUA_Achr6G11250_001	GO:0006897	endocytosis	biological_process	0.017336	0.91657	5	1394	18	23090	GSMUA_Achr6G21420_001,GSMUA_Achr6G19930_001,GSMUA_Achr11G00470_001,GSMUA_Achr11G17880_001,GSMUA_Achr10G30820_001	GO:0006950	response to stress	biological_process	0.065366	1	21	289	1049	23090	GSMUA_Achr9G17060_001,GSMUA_Achr10G08490_001,GSMUA_Achr8G11320_001,GSMUA_Achr1G26290_001,GSMUA_Achr4G11350_001,GSMUA_Achr2G11880_001,GSMUA_Achr3G17670_001,GSMUA_Achr8G30710_001,GSMUA_Achr4G15720_001,GSMUA_Achr6G23610_001,GSMUA_Achr8G12560_001,GSMUA_Achr3G05450_001,GSMUA_Achr8G05680_001,GSMUA_Achr4G11680_001,GSMUA_Achr6G09140_001,GSMUA_Achr5G21430_001,GSMUA_Achr5G04350_001,GSMUA_Achr3G08880_001,GS…	GO:0044464	cell part	cellular_component	0.031278	1	354	1111	6271	23090	GSMUA_Achr10G17560_001,GSMUA_Achr10G22780_001,GSMUA_Achr6G05470_001,GSMUA_Achr11G25720_001,GSMUA_Achr2G03070_001,GSMUA_Achr2G06150_001,GSMUA_AchrUn_randomG15140_001,GSMUA_Achr8G16860_001,GSMUA_Achr1G01580_001,GSMUA_Achr7G23900_001,GSMUA_Achr4G13010_001,GSMUA_Achr1G23230_001,GSMUA_Achr1G20010_001,GSMUA_Achr2G07160_001,GSMUA_Achr6G34420_001,GSMUA_Achr4G07150_001,GSMUA_Achr9G26640_001,GSMUA_Achr5G14…
GO:0004630	phospholipase D activity	molecular_function	0.017999	0.93071	3	835	8	23090	GSMUA_Achr8G12030_001,GSMUA_Achr5G20150_001,GSMUA_Achr11G01200_001	GO:0045937	positive regulation of phosphate metabolic process	biological_process	0.034882	1	2	642	6	23090	GSMUA_Achr6G11250_001,GSMUA_Achr8G30870_001	GO:0090575	RNA polymerase II transcription factor complex	cellular_component	0.018133	0.95	7	1394	42	23090	GSMUA_Achr2G12930_001,GSMUA_Achr4G06680_001,GSMUA_Achr2G19150_001,GSMUA_Achr4G11090_001,GSMUA_Achr4G03600_001,GSMUA_AchrUn_randomG15140_001,GSMUA_Achr8G30700_001	GO:0019898	extrinsic component of membrane	cellular_component	0.065495	1	2	289	36	23090	GSMUA_Achr7G18220_001,GSMUA_Achr8G30870_001	GO:0015980	energy derivation by oxidation of organic compounds	biological_process	0.032161	1	10	1111	82	23090	GSMUA_Achr11G08740_001,GSMUA_Achr7G14090_001,GSMUA_AchrUn_randomG11210_001,GSMUA_Achr8G04100_001,GSMUA_Achr4G08580_001,GSMUA_Achr3G10830_001,GSMUA_Achr4G00910_001,GSMUA_Achr7G00810_001,GSMUA_Achr8G02070_001,GSMUA_Achr9G14980_001
GO:0070290	N-acylphosphatidylethanolamine-specific phospholipase D activity	molecular_function	0.017999	0.93071	3	835	8	23090	GSMUA_Achr8G12030_001,GSMUA_Achr11G01200_001,GSMUA_Achr5G20150_001	GO:0030131	clathrin adaptor complex	cellular_component	0.035297	1	4	642	24	23090	GSMUA_Achr4G04300_001,GSMUA_Achr5G15250_001,GSMUA_Achr1G25430_001,GSMUA_Achr1G13670_001	GO:0042221	response to chemical	biological_process	0.018681	0.96989	54	1394	554	23090	GSMUA_Achr5G14630_001,GSMUA_Achr6G19850_001,GSMUA_Achr1G20010_001,GSMUA_Achr11G03730_001,GSMUA_Achr4G25960_001,GSMUA_Achr5G14760_001,GSMUA_Achr10G26310_001,GSMUA_Achr8G07740_001,GSMUA_Achr8G21600_001,GSMUA_Achr4G05060_001,GSMUA_Achr8G13620_001,GSMUA_Achr11G00640_001,GSMUA_Achr8G05680_001,GSMUA_Achr5G02450_001,GSMUA_Achr4G22180_001,GSMUA_Achr8G18930_001,GSMUA_Achr9G11080_001,GSMUA_Achr8G07070_001,…	GO:0004826	phenylalanine-tRNA ligase activity	molecular_function	0.066033	1	1	289	4	23090	GSMUA_Achr8G33620_001	GO:0010629	negative regulation of gene expression	biological_process	0.032175	1	19	1111	159	23090	GSMUA_Achr3G13970_001,GSMUA_Achr11G03730_001,GSMUA_Achr2G08020_001,GSMUA_AchrUn_randomG09260_001,GSMUA_Achr3G05450_001,GSMUA_Achr3G25460_001,GSMUA_Achr1G25410_001,GSMUA_Achr8G07320_001,GSMUA_Achr6G00420_001,GSMUA_Achr2G02110_001,GSMUA_Achr8G27110_001,GSMUA_Achr6G15580_001,GSMUA_Achr1G07120_001,GSMUA_AchrUn_randomG02410_001,GSMUA_Achr4G05770_001,GSMUA_Achr8G07070_001,GSMUA_Achr1G17950_001,GSMUA_Ac…
GO:0006807	nitrogen compound metabolic process	biological_process	0.018088	0.93071	210	835	4920	23090	GSMUA_Achr3G22790_001,GSMUA_Achr8G26530_001,GSMUA_Achr7G05110_001,GSMUA_Achr2G08510_001,GSMUA_Achr5G21430_001,GSMUA_Achr8G30700_001,GSMUA_Achr4G15780_001,GSMUA_Achr4G00170_001,GSMUA_Achr7G02830_001,GSMUA_Achr8G08520_001,GSMUA_Achr7G05610_001,GSMUA_Achr11G03730_001,GSMUA_Achr10G10440_001,GSMUA_AchrUn_randomG08410_001,GSMUA_Achr2G21430_001,GSMUA_Achr5G25800_001,GSMUA_Achr7G19520_001,GSMUA_Achr9G275…	GO:0004427	inorganic diphosphatase activity	molecular_function	0.036297	1	3	642	30	23090	GSMUA_Achr1G26020_001,GSMUA_Achr3G13280_001,GSMUA_Achr5G23480_001	GO:0003724	RNA helicase activity	molecular_function	0.019019	0.9767	3	1394	5	23090	GSMUA_Achr8G22600_001,GSMUA_Achr3G25460_001,GSMUA_Achr3G05450_001	GO:0006432	phenylalanyl-tRNA aminoacylation	biological_process	0.066033	1	1	289	4	23090	GSMUA_Achr8G33620_001	GO:0015294	solute:cation symporter activity	molecular_function	0.033016	1	5	1111	26	23090	GSMUA_Achr7G14170_001,GSMUA_Achr2G19270_001,GSMUA_Achr9G24350_001,GSMUA_Achr10G16450_001,GSMUA_AchrUn_randomG12850_001
GO:0010638	positive regulation of organelle organization	biological_process	0.01839	0.93791	10	835	71	23090	GSMUA_Achr3G12190_001,GSMUA_Achr7G26410_001,GSMUA_Achr6G21120_001,GSMUA_Achr8G16860_001,GSMUA_Achr5G13600_001,GSMUA_Achr8G30740_001,GSMUA_Achr5G13590_001,GSMUA_Achr5G18530_001,GSMUA_Achr3G05450_001,GSMUA_Achr4G05770_001	GO:0006099	tricarboxylic acid cycle	biological_process	0.037791	1	4	642	39	23090	GSMUA_Achr7G00810_001,GSMUA_Achr8G02070_001,GSMUA_AchrUn_randomG11210_001,GSMUA_Achr11G08740_001	GO:0004506	squalene monooxygenase activity	molecular_function	0.019156	0.9767	2	1394	6	23090	GSMUA_Achr3G25800_001,GSMUA_Achr8G05080_001	GO:0051537	2 iron, 2 sulfur cluster binding	molecular_function	0.067259	1	2	289	33	23090	GSMUA_Achr10G08490_001,GSMUA_Achr11G08740_001	GO:0006268	DNA unwinding involved in DNA replication	biological_process	0.033331	1	2	1111	5	23090	GSMUA_Achr1G25410_001,GSMUA_Achr2G02110_001
GO:0005942	phosphatidylinositol 3-kinase complex	cellular_component	0.019484	0.94815	2	835	3	23090	GSMUA_Achr6G11250_001,GSMUA_Achr8G30870_001	GO:0006101	citrate metabolic process	biological_process	0.037791	1	4	642	39	23090	GSMUA_Achr11G08740_001,GSMUA_AchrUn_randomG11210_001,GSMUA_Achr8G02070_001,GSMUA_Achr7G00810_001	GO:0007165	signal transduction	biological_process	0.01932	0.9767	69	1394	765	23090	GSMUA_Achr8G28560_001,GSMUA_AchrUn_randomG02030_001,GSMUA_Achr1G20010_001,GSMUA_Achr6G19850_001,GSMUA_Achr5G10670_001,GSMUA_Achr8G30960_001,GSMUA_Achr7G09580_001,GSMUA_Achr4G25960_001,GSMUA_Achr11G00640_001,GSMUA_Achr8G13620_001,GSMUA_Achr8G06350_001,GSMUA_Achr8G07070_001,GSMUA_Achr9G11080_001,GSMUA_AchrUn_randomG07030_001,GSMUA_Achr9G28750_001,GSMUA_Achr5G02450_001,GSMUA_Achr3G21520_001,GSMUA_Ac…	GO:0003855	3-dehydroquinate dehydratase activity	molecular_function	0.067864	1	1	289	5	23090	GSMUA_Achr7G03660_001	GO:0005942	phosphatidylinositol 3-kinase complex	cellular_component	0.03355	1	2	1111	3	23090	GSMUA_Achr8G30870_001,GSMUA_Achr6G11250_001
GO:0019209	kinase activator activity	molecular_function	0.019484	0.94815	2	835	3	23090	GSMUA_Achr8G30870_001,GSMUA_Achr6G11250_001	GO:0009512	cytochrome b6f complex	cellular_component	0.043166	1	1	642	3	23090	GSMUA_Achr10G08490_001	GO:0032879	regulation of localization	biological_process	0.020996	1	8	1394	44	23090	GSMUA_Achr8G28560_001,GSMUA_Achr11G03730_001,GSMUA_Achr6G19930_001,GSMUA_AchrUn_randomG12680_001,GSMUA_Achr8G25430_001,GSMUA_AchrUn_randomG24650_001,GSMUA_Achr8G22290_001,GSMUA_Achr7G23900_001	GO:0045333	cellular respiration	biological_process	0.070406	1	3	289	72	23090	GSMUA_Achr4G08580_001,GSMUA_Achr11G08740_001,GSMUA_Achr7G00810_001	GO:0019209	kinase activator activity	molecular_function	0.03355	1	2	1111	3	23090	GSMUA_Achr8G30870_001,GSMUA_Achr6G11250_001
GO:0035032	phosphatidylinositol 3-kinase complex, class III	cellular_component	0.019484	0.94815	2	835	3	23090	GSMUA_Achr6G11250_001,GSMUA_Achr8G30870_001	GO:0010196	nonphotochemical quenching	biological_process	0.045181	1	1	642	3	23090	GSMUA_Achr10G08490_001	GO:0009060	aerobic respiration	biological_process	0.021078	1	8	1394	48	23090	GSMUA_Achr7G14090_001,GSMUA_Achr5G02000_001,GSMUA_Achr4G08580_001,GSMUA_Achr3G10830_001,GSMUA_AchrUn_randomG11210_001,GSMUA_Achr8G02070_001,GSMUA_Achr11G08740_001,GSMUA_Achr7G00810_001	GO:0051920	peroxiredoxin activity	molecular_function	0.070582	1	1	289	6	23090	GSMUA_Achr6G18200_001	GO:0035032	phosphatidylinositol 3-kinase complex, class III	cellular_component	0.03355	1	2	1111	3	23090	GSMUA_Achr8G30870_001,GSMUA_Achr6G11250_001
GO:0043550	regulation of lipid kinase activity	biological_process	0.019484	0.94815	2	835	3	23090	GSMUA_Achr8G30870_001,GSMUA_Achr6G11250_001	GO:1990066	energy quenching	biological_process	0.045181	1	1	642	3	23090	GSMUA_Achr10G08490_001	GO:0004824	lysine-tRNA ligase activity	molecular_function	0.021709	1	2	1394	2	23090	GSMUA_Achr10G28260_001,GSMUA_Achr8G28230_001	GO:0009962	regulation of flavonoid biosynthetic process	biological_process	0.070756	1	1	289	7	23090	GSMUA_Achr3G08880_001	GO:0043550	regulation of lipid kinase activity	biological_process	0.03355	1	2	1111	3	23090	GSMUA_Achr6G11250_001,GSMUA_Achr8G30870_001
GO:0070772	PAS complex	cellular_component	0.019484	0.94815	2	835	3	23090	GSMUA_Achr6G11250_001,GSMUA_Achr8G30870_001	GO:0009496	plastoquinol--plastocyanin reductase activity	molecular_function	0.047123	1	1	642	2	23090	GSMUA_Achr10G08490_001	GO:0006430	lysyl-tRNA aminoacylation	biological_process	0.021709	1	2	1394	2	23090	GSMUA_Achr8G28230_001,GSMUA_Achr10G28260_001	GO:0010497	plasmodesmata-mediated intercellular transport	biological_process	0.070918	1	1	289	2	23090	GSMUA_Achr8G22600_001	GO:0070772	PAS complex	cellular_component	0.03355	1	2	1111	3	23090	GSMUA_Achr6G11250_001,GSMUA_Achr8G30870_001
GO:0009678	hydrogen-translocating pyrophosphatase activity	molecular_function	0.019578	0.94815	3	835	19	23090	GSMUA_Achr3G13280_001,GSMUA_Achr1G26020_001,GSMUA_Achr5G23480_001	GO:0052880	oxidoreductase activity, acting on diphenols and related substances as donors, with copper protein as acceptor	molecular_function	0.047123	1	1	642	2	23090	GSMUA_Achr10G08490_001	GO:0051017	actin filament bundle assembly	biological_process	0.021806	1	5	1394	16	23090	GSMUA_Achr10G02150_001,GSMUA_Achr1G23520_001,GSMUA_Achr6G03830_001,GSMUA_Achr9G22920_001,GSMUA_Achr3G08580_001	GO:0010494	cytoplasmic stress granule	cellular_component	0.073244	1	1	289	2	23090	GSMUA_Achr8G22600_001	GO:0006897	endocytosis	biological_process	0.034063	1	4	1111	18	23090	GSMUA_Achr6G19930_001,GSMUA_Achr11G00470_001,GSMUA_Achr6G21420_001,GSMUA_Achr11G17880_001
GO:0010629	negative regulation of gene expression	biological_process	0.019976	0.95936	16	835	159	23090	GSMUA_Achr1G17950_001,GSMUA_Achr3G05450_001,GSMUA_Achr3G27070_001,GSMUA_Achr8G16860_001,GSMUA_Achr2G08020_001,GSMUA_AchrUn_randomG02410_001,GSMUA_Achr4G05770_001,GSMUA_Achr11G03730_001,GSMUA_Achr1G07120_001,GSMUA_Achr8G30740_001,GSMUA_AchrUn_randomG09260_001,GSMUA_Achr3G13970_001,GSMUA_Achr3G25460_001,GSMUA_Achr1G25410_001,GSMUA_Achr8G07070_001,GSMUA_Achr2G02110_001	GO:0005576	extracellular region	cellular_component	0.047854	1	9	642	274	23090	GSMUA_Achr3G09960_001,GSMUA_Achr3G11090_001,GSMUA_Achr4G02960_001,GSMUA_Achr6G05000_001,GSMUA_Achr9G03350_001,GSMUA_Achr3G15320_001,GSMUA_Achr5G04350_001,GSMUA_Achr6G22080_001,GSMUA_Achr1G03130_001	GO:0061572	actin filament bundle organization	biological_process	0.021806	1	5	1394	16	23090	GSMUA_Achr3G08580_001,GSMUA_Achr9G22920_001,GSMUA_Achr1G23520_001,GSMUA_Achr6G03830_001,GSMUA_Achr10G02150_001	GO:0008430	selenium binding	molecular_function	0.074989	1	1	289	5	23090	GSMUA_Achr6G36110_001	GO:0047268	galactinol-raffinose galactosyltransferase activity	molecular_function	0.034867	1	1	1111	1	23090	GSMUA_Achr11G14030_001
GO:0008417	fucosyltransferase activity	molecular_function	0.022247	1	3	835	20	23090	GSMUA_Achr2G00820_001,GSMUA_AchrUn_randomG27350_001,GSMUA_Achr9G15270_001	GO:0016531	copper chaperone activity	molecular_function	0.048576	1	1	642	2	23090	GSMUA_Achr4G24900_001	GO:0015294	solute:cation symporter activity	molecular_function	0.022609	1	6	1394	26	23090	GSMUA_Achr9G24350_001,GSMUA_AchrUn_randomG12850_001,GSMUA_Achr10G16450_001,GSMUA_Achr2G19270_001,GSMUA_Achr7G14170_001,GSMUA_Achr7G20560_001	GO:0042537	benzene-containing compound metabolic process	biological_process	0.075882	1	2	289	40	23090	GSMUA_Achr5G04350_001,GSMUA_Achr10G08490_001	GO:0015293	symporter activity	molecular_function	0.035741	1	5	1111	27	23090	GSMUA_AchrUn_randomG12850_001,GSMUA_Achr9G24350_001,GSMUA_Achr10G16450_001,GSMUA_Achr2G19270_001,GSMUA_Achr7G14170_001
GO:0043141	ATP-dependent 5'-3' DNA helicase activity	molecular_function	0.02329	1	2	835	5	23090	GSMUA_Achr4G30550_001,GSMUA_Achr11G06770_001	GO:0072350	tricarboxylic acid metabolic process	biological_process	0.049338	1	4	642	44	23090	GSMUA_Achr11G08740_001,GSMUA_Achr7G00810_001,GSMUA_Achr8G02070_001,GSMUA_AchrUn_randomG11210_001	GO:0044700	single organism signaling	biological_process	0.023958	1	70	1394	776	23090	GSMUA_Achr1G11940_001,GSMUA_Achr2G02110_001,GSMUA_Achr4G01270_001,GSMUA_AchrUn_randomG05800_001,GSMUA_Achr6G19930_001,GSMUA_Achr5G18540_001,GSMUA_Achr11G01610_001,GSMUA_Achr11G25770_001,GSMUA_Achr11G22870_001,GSMUA_Achr8G09130_001,GSMUA_Achr11G18520_001,GSMUA_Achr8G16860_001,GSMUA_AchrUn_randomG00910_001,GSMUA_Achr3G18390_001,GSMUA_Achr1G22310_001,GSMUA_Achr5G19180_001,GSMUA_Achr4G11350_001,GSMUA…	GO:0005576	extracellular region	cellular_component	0.076234	1	5	289	274	23090	GSMUA_Achr9G03350_001,GSMUA_Achr3G11090_001,GSMUA_Achr3G15320_001,GSMUA_Achr5G04350_001,GSMUA_Achr3G09960_001	GO:0031146	SCF-dependent proteasomal ubiquitin-dependent protein catabolic process	biological_process	0.039883	1	1	1111	2	23090	GSMUA_Achr3G23630_001
GO:0000413	protein peptidyl-prolyl isomerization	biological_process	0.023822	1	6	835	53	23090	GSMUA_Achr1G07610_001,GSMUA_Achr8G23380_001,GSMUA_Achr6G12690_001,GSMUA_Achr5G03050_001,GSMUA_AchrUn_randomG24180_001,GSMUA_Achr9G28600_001	GO:0043169	cation binding	molecular_function	0.054385	1	112	642	3577	23090	GSMUA_Achr7G03450_001,GSMUA_Achr8G05790_001,GSMUA_Achr11G23110_001,GSMUA_Achr9G18420_001,GSMUA_Achr9G28310_001,GSMUA_AchrUn_randomG18040_001,GSMUA_Achr8G34370_001,GSMUA_Achr8G01750_001,GSMUA_Achr1G08440_001,GSMUA_Achr4G24900_001,GSMUA_Achr4G05330_001,GSMUA_Achr1G03100_001,GSMUA_Achr6G23810_001,GSMUA_Achr9G01450_001,GSMUA_Achr1G04940_001,GSMUA_Achr6G31940_001,GSMUA_Achr8G10840_001,GSMUA_Achr10G180…	GO:0023052	signaling	biological_process	0.024422	1	70	1394	777	23090	GSMUA_AchrUn_randomG00910_001,GSMUA_Achr3G18390_001,GSMUA_Achr1G22310_001,GSMUA_Achr4G11350_001,GSMUA_Achr5G19180_001,GSMUA_Achr11G25770_001,GSMUA_Achr8G09130_001,GSMUA_Achr11G22870_001,GSMUA_Achr11G18520_001,GSMUA_Achr8G16860_001,GSMUA_Achr5G18540_001,GSMUA_Achr11G01610_001,GSMUA_Achr1G11940_001,GSMUA_Achr2G02110_001,GSMUA_AchrUn_randomG05800_001,GSMUA_Achr6G19930_001,GSMUA_Achr4G01270_001,GSMUA…	GO:0046520	sphingoid biosynthetic process	biological_process	0.076558	1	1	289	7	23090	GSMUA_Achr5G04350_001	GO:0009059	macromolecule biosynthetic process	biological_process	0.040048	1	183	1111	3464	23090	GSMUA_Achr8G33620_001,GSMUA_Achr9G30290_001,GSMUA_Achr3G28120_001,GSMUA_Achr4G05770_001,GSMUA_Achr6G06190_001,GSMUA_Achr8G01590_001,GSMUA_Achr1G22870_001,GSMUA_Achr2G06220_001,GSMUA_Achr10G22350_001,GSMUA_Achr8G27110_001,GSMUA_AchrUn_randomG02940_001,GSMUA_AchrUn_randomG05800_001,GSMUA_Achr11G08900_001,GSMUA_Achr4G31660_001,GSMUA_Achr9G24300_001,GSMUA_Achr11G13590_001,GSMUA_Achr1G25410_001,GSMUA_…
GO:0018208	peptidyl-proline modification	biological_process	0.023822	1	6	835	53	23090	GSMUA_Achr8G23380_001,GSMUA_Achr1G07610_001,GSMUA_AchrUn_randomG24180_001,GSMUA_Achr9G28600_001,GSMUA_Achr5G03050_001,GSMUA_Achr6G12690_001	GO:0055114	oxidation-reduction process	biological_process	0.054865	1	53	642	1672	23090	GSMUA_Achr11G18810_001,GSMUA_AchrUn_randomG25220_001,GSMUA_Achr8G20780_001,GSMUA_Achr11G24220_001,GSMUA_Achr5G04350_001,GSMUA_Achr5G25410_001,GSMUA_Achr9G03350_001,GSMUA_Achr6G11440_001,GSMUA_Achr3G15320_001,GSMUA_Achr5G25890_001,GSMUA_Achr9G03380_001,GSMUA_AchrUn_randomG22740_001,GSMUA_Achr10G22060_001,GSMUA_Achr11G08740_001,GSMUA_Achr8G04610_001,GSMUA_Achr6G35680_001,GSMUA_Achr6G34080_001,GSMUA…	GO:0015293	symporter activity	molecular_function	0.025001	1	6	1394	27	23090	GSMUA_AchrUn_randomG12850_001,GSMUA_Achr9G24350_001,GSMUA_Achr10G16450_001,GSMUA_Achr2G19270_001,GSMUA_Achr7G14170_001,GSMUA_Achr7G20560_001	GO:0009958	positive gravitropism	biological_process	0.077042	1	1	289	7	23090	GSMUA_Achr4G10900_001	GO:0003886	DNA (cytosine-5-)-methyltransferase activity	molecular_function	0.043035	1	2	1111	4	23090	GSMUA_Achr4G22500_001,GSMUA_Achr7G00440_001
GO:0030029	actin filament-based process	biological_process	0.024038	1	13	835	141	23090	GSMUA_Achr6G03830_001,GSMUA_Achr3G07960_001,GSMUA_Achr1G23520_001,GSMUA_Achr7G19080_001,GSMUA_Achr3G05450_001,GSMUA_Achr5G13590_001,GSMUA_Achr10G02150_001,GSMUA_Achr5G18530_001,GSMUA_Achr8G30740_001,GSMUA_Achr5G13600_001,GSMUA_Achr6G21120_001,GSMUA_Achr7G26410_001,GSMUA_Achr3G12190_001	GO:0046872	metal ion binding	molecular_function	0.055057	1	111	642	3559	23090	GSMUA_Achr8G21510_001,GSMUA_AchrUn_randomG22730_001,GSMUA_Achr3G09960_001,GSMUA_Achr2G03070_001,GSMUA_AchrUn_randomG02430_001,GSMUA_Achr9G25000_001,GSMUA_Achr1G09240_001,GSMUA_Achr7G07810_001,GSMUA_Achr6G29370_001,GSMUA_Achr10G31360_001,GSMUA_Achr6G34080_001,GSMUA_Achr3G08880_001,GSMUA_Achr3G15120_001,GSMUA_Achr1G01960_001,GSMUA_Achr7G18220_001,GSMUA_Achr9G03350_001,GSMUA_Achr10G13170_001,GSMUA_A…	GO:0006099	tricarboxylic acid cycle	biological_process	0.025179	1	7	1394	39	23090	GSMUA_Achr7G00810_001,GSMUA_Achr8G02070_001,GSMUA_AchrUn_randomG11210_001,GSMUA_Achr7G14090_001,GSMUA_Achr11G08740_001,GSMUA_Achr5G02000_001,GSMUA_Achr4G08580_001	GO:0005085	guanyl-nucleotide exchange factor activity	molecular_function	0.078413	1	2	289	27	23090	GSMUA_Achr2G14140_001,GSMUA_Achr8G19420_001	GO:0009008	DNA-methyltransferase activity	molecular_function	0.043035	1	2	1111	4	23090	GSMUA_Achr4G22500_001,GSMUA_Achr7G00440_001
GO:0006099	tricarboxylic acid cycle	biological_process	0.025319	1	5	835	39	23090	GSMUA_Achr4G00910_001,GSMUA_Achr7G14090_001,GSMUA_Achr7G00810_001,GSMUA_Achr11G08740_001,GSMUA_AchrUn_randomG11210_001	GO:0008418	protein-N-terminal asparagine amidohydrolase activity	molecular_function	0.057038	1	1	642	1	23090	GSMUA_AchrUn_randomG05800_001	GO:0006101	citrate metabolic process	biological_process	0.025179	1	7	1394	39	23090	GSMUA_Achr11G08740_001,GSMUA_Achr5G02000_001,GSMUA_Achr7G14090_001,GSMUA_Achr4G08580_001,GSMUA_AchrUn_randomG11210_001,GSMUA_Achr8G02070_001,GSMUA_Achr7G00810_001	GO:0098661	inorganic anion transmembrane transport	biological_process	0.080311	1	1	289	6	23090	GSMUA_AchrUn_randomG21590_001	GO:0032776	DNA methylation on cytosine	biological_process	0.043035	1	2	1111	4	23090	GSMUA_Achr4G22500_001,GSMUA_Achr7G00440_001
GO:0006101	citrate metabolic process	biological_process	0.025319	1	5	835	39	23090	GSMUA_AchrUn_randomG11210_001,GSMUA_Achr7G00810_001,GSMUA_Achr11G08740_001,GSMUA_Achr7G14090_001,GSMUA_Achr4G00910_001	GO:0097164	ammonium ion metabolic process	biological_process	0.057094	1	3	642	27	23090	GSMUA_Achr5G20150_001,GSMUA_Achr8G12030_001,GSMUA_Achr9G18460_001	GO:0010374	stomatal complex development	biological_process	0.0258	1	8	1394	52	23090	GSMUA_Achr1G11720_001,GSMUA_Achr7G18220_001,GSMUA_Achr3G02560_001,GSMUA_Achr7G13570_001,GSMUA_Achr8G10780_001,GSMUA_Achr1G05190_001,GSMUA_Achr6G28900_001,GSMUA_Achr8G25430_001	GO:1902358	sulfate transmembrane transport	biological_process	0.080311	1	1	289	6	23090	GSMUA_AchrUn_randomG21590_001	GO:0090116	C-5 methylation of cytosine	biological_process	0.043035	1	2	1111	4	23090	GSMUA_Achr7G00440_001,GSMUA_Achr4G22500_001
GO:0090626	plant epidermis morphogenesis	biological_process	0.025954	1	9	835	77	23090	GSMUA_Achr3G05450_001,GSMUA_Achr8G30740_001,GSMUA_Achr5G18530_001,GSMUA_Achr8G16860_001,GSMUA_Achr7G18220_001,GSMUA_Achr3G12190_001,GSMUA_Achr6G28900_001,GSMUA_Achr3G02560_001,GSMUA_Achr1G11720_001	GO:0006278	RNA-dependent DNA replication	biological_process	0.059475	1	1	642	1	23090	GSMUA_Achr1G26290_001	GO:0010103	stomatal complex morphogenesis	biological_process	0.026472	1	7	1394	44	23090	GSMUA_Achr6G28900_001,GSMUA_Achr1G11720_001,GSMUA_Achr8G10780_001,GSMUA_Achr8G25430_001,GSMUA_Achr7G18220_001,GSMUA_Achr3G02560_001,GSMUA_Achr7G13570_001	GO:0048232	male gamete generation	biological_process	0.081768	1	1	289	5	23090	GSMUA_Achr1G01660_001	GO:0019187	beta-1,4-mannosyltransferase activity	molecular_function	0.044043	1	1	1111	1	23090	GSMUA_Achr3G24160_001
GO:0004450	isocitrate dehydrogenase (NADP+) activity	molecular_function	0.026842	1	2	835	6	23090	GSMUA_Achr4G00910_001,GSMUA_Achr7G14090_001	GO:0007004	telomere maintenance via telomerase	biological_process	0.059475	1	1	642	1	23090	GSMUA_Achr1G26290_001	GO:0009691	cytokinin biosynthetic process	biological_process	0.027882	1	2	1394	3	23090	GSMUA_AchrUn_randomG24650_001,GSMUA_Achr2G13090_001	GO:0004484	mRNA guanylyltransferase activity	molecular_function	0.082234	1	1	289	1	23090	GSMUA_Achr7G17850_001	GO:0051753	mannan synthase activity	molecular_function	0.044043	1	1	1111	1	23090	GSMUA_Achr3G24160_001
GO:0006102	isocitrate metabolic process	biological_process	0.026842	1	2	835	6	23090	GSMUA_Achr7G14090_001,GSMUA_Achr4G00910_001	GO:0010833	telomere maintenance via telomere lengthening	biological_process	0.059475	1	1	642	1	23090	GSMUA_Achr1G26290_001	GO:0005667	transcription factor complex	cellular_component	0.02991	1	8	1394	56	23090	GSMUA_Achr2G19150_001,GSMUA_Achr2G12930_001,GSMUA_Achr4G11090_001,GSMUA_Achr10G12980_001,GSMUA_AchrUn_randomG15140_001,GSMUA_Achr4G06680_001,GSMUA_Achr4G03600_001,GSMUA_Achr8G30700_001	GO:0004651	polynucleotide 5'-phosphatase activity	molecular_function	0.082234	1	1	289	1	23090	GSMUA_Achr7G17850_001	GO:0006898	receptor-mediated endocytosis	biological_process	0.044249	1	1	1111	1	23090	GSMUA_Achr6G19930_001
GO:0003755	peptidyl-prolyl cis-trans isomerase activity	molecular_function	0.027054	1	6	835	55	23090	GSMUA_AchrUn_randomG24180_001,GSMUA_Achr9G28600_001,GSMUA_Achr6G12690_001,GSMUA_Achr5G03050_001,GSMUA_Achr8G23380_001,GSMUA_Achr1G07610_001	GO:0000104	succinate dehydrogenase activity	molecular_function	0.060726	1	1	642	3	23090	GSMUA_Achr11G08740_001	GO:0030674	protein binding, bridging	molecular_function	0.030135	1	2	1394	4	23090	GSMUA_Achr2G14810_001,GSMUA_Achr2G14830_001	GO:0098518	polynucleotide phosphatase activity	molecular_function	0.082234	1	1	289	1	23090	GSMUA_Achr7G17850_001	GO:0052482	defense response by cell wall thickening	biological_process	0.044249	1	1	1111	1	23090	GSMUA_Achr6G19930_001
GO:0051015	actin filament binding	molecular_function	0.027257	1	4	835	18	23090	GSMUA_Achr10G02150_001,GSMUA_Achr6G03830_001,GSMUA_Achr7G19080_001,GSMUA_Achr1G23520_001	GO:0008177	succinate dehydrogenase (ubiquinone) activity	molecular_function	0.060726	1	1	642	3	23090	GSMUA_Achr11G08740_001	GO:0060090	binding, bridging	molecular_function	0.030135	1	2	1394	4	23090	GSMUA_Achr2G14830_001,GSMUA_Achr2G14810_001	GO:0004792	thiosulfate sulfurtransferase activity	molecular_function	0.082344	1	1	289	2	23090	GSMUA_Achr9G26180_001	GO:0052544	defense response by callose deposition in cell wall	biological_process	0.044249	1	1	1111	1	23090	GSMUA_Achr6G19930_001
GO:0046470	phosphatidylcholine metabolic process	biological_process	0.027405	1	3	835	10	23090	GSMUA_Achr8G12030_001,GSMUA_Achr11G01200_001,GSMUA_Achr5G20150_001	GO:0051538	3 iron, 4 sulfur cluster binding	molecular_function	0.060726	1	1	642	3	23090	GSMUA_Achr11G08740_001	GO:0007389	pattern specification process	biological_process	0.030158	1	11	1394	61	23090	GSMUA_Achr11G06300_001,GSMUA_Achr5G14350_001,GSMUA_Achr3G05450_001,GSMUA_Achr6G00420_001,GSMUA_Achr11G26550_001,GSMUA_Achr11G17880_001,GSMUA_AchrUn_randomG00910_001,GSMUA_Achr5G18530_001,GSMUA_Achr3G02630_001,GSMUA_Achr8G16860_001,GSMUA_Achr8G07070_001	GO:0010496	intercellular transport	biological_process	0.082794	1	1	289	3	23090	GSMUA_Achr8G22600_001	GO:0030259	lipid glycosylation	biological_process	0.045952	1	3	1111	11	23090	GSMUA_Achr5G22800_001,GSMUA_Achr4G12800_001,GSMUA_Achr7G03160_001
GO:0051130	positive regulation of cellular component organization	biological_process	0.027411	1	10	835	78	23090	GSMUA_Achr5G18530_001,GSMUA_Achr5G13590_001,GSMUA_Achr8G30740_001,GSMUA_Achr3G05450_001,GSMUA_Achr3G12190_001,GSMUA_Achr8G16860_001,GSMUA_Achr6G21120_001,GSMUA_Achr5G13600_001,GSMUA_Achr7G26410_001,GSMUA_Achr4G05770_001	GO:0019898	extrinsic component of membrane	cellular_component	0.060818	1	3	642	36	23090	GSMUA_Achr6G11250_001,GSMUA_Achr7G18220_001,GSMUA_Achr8G30870_001	GO:0007154	cell communication	biological_process	0.030212	1	75	1394	844	23090	GSMUA_Achr9G17120_001,GSMUA_Achr5G00590_001,GSMUA_Achr3G23290_001,GSMUA_AchrUn_randomG06470_001,GSMUA_Achr10G04600_001,GSMUA_Achr1G22400_001,GSMUA_Achr2G01170_001,GSMUA_Achr5G26580_001,GSMUA_Achr3G02630_001,GSMUA_Achr2G06670_001,GSMUA_Achr7G16340_001,GSMUA_Achr5G14390_001,GSMUA_Achr5G03960_001,GSMUA_Achr2G12930_001,GSMUA_Achr5G22430_001,GSMUA_Achr4G18240_001,GSMUA_Achr1G11940_001,GSMUA_AchrUn_ran…	GO:0005942	phosphatidylinositol 3-kinase complex	cellular_component	0.08297	1	1	289	3	23090	GSMUA_Achr8G30870_001	GO:0042440	pigment metabolic process	biological_process	0.046754	1	15	1111	156	23090	GSMUA_Achr8G34370_001,GSMUA_Achr4G22170_001,GSMUA_Achr6G29370_001,GSMUA_Achr4G17130_001,GSMUA_Achr8G18490_001,GSMUA_Achr4G00120_001,GSMUA_Achr6G06810_001,GSMUA_AchrUn_randomG16250_001,GSMUA_Achr3G19800_001,GSMUA_AchrUn_randomG12680_001,GSMUA_Achr9G27340_001,GSMUA_Achr3G07220_001,GSMUA_Achr1G11720_001,GSMUA_Achr7G03450_001,GSMUA_Achr6G27140_001
GO:0046148	pigment biosynthetic process	biological_process	0.027679	1	11	835	128	23090	GSMUA_Achr3G19800_001,GSMUA_Achr6G27140_001,GSMUA_Achr4G15780_001,GSMUA_Achr6G06810_001,GSMUA_Achr8G34370_001,GSMUA_Achr6G29370_001,GSMUA_Achr1G11720_001,GSMUA_Achr4G22170_001,GSMUA_Achr5G14350_001,GSMUA_Achr3G07220_001,GSMUA_Achr7G03450_001	GO:0005375	copper ion transmembrane transporter activity	molecular_function	0.061067	1	2	642	16	23090	GSMUA_Achr8G30620_001,GSMUA_Achr5G12300_001	GO:0004540	ribonuclease activity	molecular_function	0.03203	1	9	1394	65	23090	GSMUA_Achr9G23650_001,GSMUA_Achr2G15320_001,GSMUA_Achr8G07320_001,GSMUA_AchrUn_randomG12140_001,GSMUA_Achr9G07940_001,GSMUA_Achr10G10100_001,GSMUA_Achr5G16300_001,GSMUA_Achr9G07950_001,GSMUA_Achr8G12350_001	GO:0019209	kinase activator activity	molecular_function	0.08297	1	1	289	3	23090	GSMUA_Achr8G30870_001	GO:0032542	sulfiredoxin activity	molecular_function	0.048216	1	1	1111	1	23090	GSMUA_Achr1G08360_001
GO:0097164	ammonium ion metabolic process	biological_process	0.027766	1	4	835	27	23090	GSMUA_Achr9G18460_001,GSMUA_Achr11G01200_001,GSMUA_Achr5G20150_001,GSMUA_Achr8G12030_001	GO:0019207	kinase regulator activity	molecular_function	0.062288	1	3	642	32	23090	GSMUA_Achr8G30870_001,GSMUA_Achr5G21770_001,GSMUA_Achr6G11250_001	GO:0005575	cellular_component	cellular_component	0.032832	1	609	1394	9080	23090	GSMUA_Achr2G04650_001,GSMUA_Achr10G02970_001,GSMUA_Achr2G08510_001,GSMUA_Achr3G22790_001,GSMUA_Achr5G20170_001,GSMUA_Achr9G14410_001,GSMUA_AchrUn_randomG15490_001,GSMUA_Achr8G18260_001,GSMUA_Achr6G20250_001,GSMUA_Achr6G00070_001,GSMUA_Achr8G07320_001,GSMUA_Achr3G12740_001,GSMUA_Achr1G06120_001,GSMUA_Achr9G15970_001,GSMUA_Achr1G09810_001,GSMUA_Achr2G19780_001,GSMUA_Achr10G07900_001,GSMUA_Achr3G132…	GO:0035032	phosphatidylinositol 3-kinase complex, class III	cellular_component	0.08297	1	1	289	3	23090	GSMUA_Achr8G30870_001	GO:0008017	microtubule binding	molecular_function	0.048422	1	14	1111	113	23090	GSMUA_Achr3G26740_001,GSMUA_Achr6G11260_001,GSMUA_Achr9G15920_001,GSMUA_Achr2G21620_001,GSMUA_Achr3G27200_001,GSMUA_Achr4G11680_001,GSMUA_Achr1G06120_001,GSMUA_Achr3G10830_001,GSMUA_Achr7G06510_001,GSMUA_Achr8G23390_001,GSMUA_Achr11G09490_001,GSMUA_Achr10G17950_001,GSMUA_Achr9G22550_001,GSMUA_Achr9G04070_001
GO:0047268	galactinol-raffinose galactosyltransferase activity	molecular_function	0.027772	1	1	835	1	23090	GSMUA_Achr11G14030_001	GO:0008081	phosphoric diester hydrolase activity	molecular_function	0.063204	1	4	642	45	23090	GSMUA_AchrUn_randomG02430_001,GSMUA_Achr8G12030_001,GSMUA_Achr1G16520_001,GSMUA_Achr5G20150_001	GO:0010928	regulation of auxin mediated signaling pathway	biological_process	0.035901	1	2	1394	4	23090	GSMUA_Achr3G02630_001,GSMUA_AchrUn_randomG00910_001	GO:0043550	regulation of lipid kinase activity	biological_process	0.08297	1	1	289	3	23090	GSMUA_Achr8G30870_001	GO:0004450	isocitrate dehydrogenase (NADP+) activity	molecular_function	0.049794	1	2	1111	6	23090	GSMUA_Achr7G14090_001,GSMUA_Achr4G00910_001
GO:0009813	flavonoid biosynthetic process	biological_process	0.028382	1	3	835	21	23090	GSMUA_Achr7G03160_001,GSMUA_Achr3G08880_001,GSMUA_Achr5G14350_001	GO:0009060	aerobic respiration	biological_process	0.063321	1	4	642	48	23090	GSMUA_Achr7G00810_001,GSMUA_Achr8G02070_001,GSMUA_AchrUn_randomG11210_001,GSMUA_Achr11G08740_001	GO:0007021	tubulin complex assembly	biological_process	0.037206	1	2	1394	4	23090	GSMUA_Achr1G20090_001,GSMUA_Achr11G03730_001	GO:0070772	PAS complex	cellular_component	0.08297	1	1	289	3	23090	GSMUA_Achr8G30870_001	GO:0006102	isocitrate metabolic process	biological_process	0.049794	1	2	1111	6	23090	GSMUA_Achr7G14090_001,GSMUA_Achr4G00910_001
GO:0030838	positive regulation of actin filament polymerization	biological_process	0.028924	1	8	835	58	23090	GSMUA_Achr6G21120_001,GSMUA_Achr5G13600_001,GSMUA_Achr7G26410_001,GSMUA_Achr3G12190_001,GSMUA_Achr3G05450_001,GSMUA_Achr5G13590_001,GSMUA_Achr5G18530_001,GSMUA_Achr8G30740_001	GO:0019748	secondary metabolic process	biological_process	0.064023	1	7	642	110	23090	GSMUA_Achr6G05000_001,GSMUA_Achr4G18740_001,GSMUA_Achr3G08880_001,GSMUA_Achr9G03350_001,GSMUA_Achr3G15320_001,GSMUA_Achr3G09960_001,GSMUA_Achr3G02560_001	GO:0000123	histone acetyltransferase complex	cellular_component	0.037403	1	5	1394	25	23090	GSMUA_Achr8G00800_001,GSMUA_Achr10G06220_001,GSMUA_Achr8G16860_001,GSMUA_Achr1G10360_001,GSMUA_AchrUn_randomG04960_001	GO:0004605	phosphatidate cytidylyltransferase activity	molecular_function	0.085238	1	1	289	4	23090	GSMUA_Achr1G16810_001	GO:0010052	guard cell differentiation	biological_process	0.050927	1	1	1111	3	23090	GSMUA_Achr7G13570_001
GO:0031334	positive regulation of protein complex assembly	biological_process	0.028924	1	8	835	58	23090	GSMUA_Achr7G26410_001,GSMUA_Achr5G13600_001,GSMUA_Achr6G21120_001,GSMUA_Achr3G12190_001,GSMUA_Achr3G05450_001,GSMUA_Achr8G30740_001,GSMUA_Achr5G13590_001,GSMUA_Achr5G18530_001	GO:0030119	AP-type membrane coat adaptor complex	cellular_component	0.064689	1	4	642	32	23090	GSMUA_Achr5G15250_001,GSMUA_Achr1G25430_001,GSMUA_Achr1G13670_001,GSMUA_Achr4G04300_001	GO:0031248	protein acetyltransferase complex	cellular_component	0.037403	1	5	1394	25	23090	GSMUA_Achr8G00800_001,GSMUA_Achr10G06220_001,GSMUA_Achr8G16860_001,GSMUA_Achr1G10360_001,GSMUA_AchrUn_randomG04960_001	GO:0016024	CDP-diacylglycerol biosynthetic process	biological_process	0.085238	1	1	289	4	23090	GSMUA_Achr1G16810_001	GO:0016532	superoxide dismutase copper chaperone activity	molecular_function	0.051092	1	1	1111	1	23090	GSMUA_Achr4G24900_001
GO:0032273	positive regulation of protein polymerization	biological_process	0.028924	1	8	835	58	23090	GSMUA_Achr8G30740_001,GSMUA_Achr5G18530_001,GSMUA_Achr5G13590_001,GSMUA_Achr3G05450_001,GSMUA_Achr3G12190_001,GSMUA_Achr7G26410_001,GSMUA_Achr6G21120_001,GSMUA_Achr5G13600_001	GO:0004630	phospholipase D activity	molecular_function	0.065875	1	2	642	8	23090	GSMUA_Achr5G20150_001,GSMUA_Achr8G12030_001	GO:1902493	acetyltransferase complex	cellular_component	0.037403	1	5	1394	25	23090	GSMUA_Achr8G16860_001,GSMUA_AchrUn_randomG04960_001,GSMUA_Achr1G10360_001,GSMUA_Achr10G06220_001,GSMUA_Achr8G00800_001	GO:0046341	CDP-diacylglycerol metabolic process	biological_process	0.085238	1	1	289	4	23090	GSMUA_Achr1G16810_001	GO:0000387	spliceosomal snRNP assembly	biological_process	0.051332	1	2	1111	8	23090	GSMUA_Achr3G06150_001,GSMUA_Achr3G25550_001
GO:0044089	positive regulation of cellular component biogenesis	biological_process	0.028924	1	8	835	58	23090	GSMUA_Achr3G12190_001,GSMUA_Achr6G21120_001,GSMUA_Achr5G13600_001,GSMUA_Achr7G26410_001,GSMUA_Achr5G18530_001,GSMUA_Achr5G13590_001,GSMUA_Achr8G30740_001,GSMUA_Achr3G05450_001	GO:0070290	N-acylphosphatidylethanolamine-specific phospholipase D activity	molecular_function	0.065875	1	2	642	8	23090	GSMUA_Achr8G12030_001,GSMUA_Achr5G20150_001	GO:0008017	microtubule binding	molecular_function	0.037408	1	17	1394	113	23090	GSMUA_Achr9G22550_001,GSMUA_Achr6G11260_001,GSMUA_Achr3G10830_001,GSMUA_Achr7G06510_001,GSMUA_Achr4G11680_001,GSMUA_Achr9G15920_001,GSMUA_Achr9G04070_001,GSMUA_Achr1G09810_001,GSMUA_Achr9G15970_001,GSMUA_Achr10G17950_001,GSMUA_Achr1G06120_001,GSMUA_Achr11G13870_001,GSMUA_Achr8G23390_001,GSMUA_Achr2G21620_001,GSMUA_Achr3G26740_001,GSMUA_Achr11G09490_001,GSMUA_Achr3G27200_001	GO:0003886	DNA (cytosine-5-)-methyltransferase activity	molecular_function	0.085502	1	1	289	4	23090	GSMUA_Achr4G22500_001	GO:0019354	siroheme biosynthetic process	biological_process	0.05431	1	1	1111	1	23090	GSMUA_Achr6G27140_001
GO:0045010	actin nucleation	biological_process	0.028924	1	8	835	58	23090	GSMUA_Achr5G13590_001,GSMUA_Achr5G18530_001,GSMUA_Achr8G30740_001,GSMUA_Achr3G05450_001,GSMUA_Achr3G12190_001,GSMUA_Achr6G21120_001,GSMUA_Achr5G13600_001,GSMUA_Achr7G26410_001	GO:0090304	nucleic acid metabolic process	biological_process	0.066941	1	106	642	3172	23090	GSMUA_Achr11G00500_001,GSMUA_Achr10G10440_001,GSMUA_AchrUn_randomG06440_001,GSMUA_Achr3G25550_001,GSMUA_Achr3G07370_001,GSMUA_Achr10G28260_001,GSMUA_Achr11G25720_001,GSMUA_Achr5G21430_001,GSMUA_Achr6G06810_001,GSMUA_Achr2G11880_001,GSMUA_Achr3G29970_001,GSMUA_Achr6G10660_001,GSMUA_Achr4G07190_001,GSMUA_Achr7G02830_001,GSMUA_Achr9G14360_001,GSMUA_Achr8G11160_001,GSMUA_Achr4G04560_001,GSMUA_Achr3G2…	GO:0072350	tricarboxylic acid metabolic process	biological_process	0.038093	1	7	1394	44	23090	GSMUA_Achr4G08580_001,GSMUA_Achr7G14090_001,GSMUA_Achr5G02000_001,GSMUA_Achr11G08740_001,GSMUA_Achr7G00810_001,GSMUA_Achr8G02070_001,GSMUA_AchrUn_randomG11210_001	GO:0009008	DNA-methyltransferase activity	molecular_function	0.085502	1	1	289	4	23090	GSMUA_Achr4G22500_001	GO:0043115	precorrin-2 dehydrogenase activity	molecular_function	0.05431	1	1	1111	1	23090	GSMUA_Achr6G27140_001
GO:0051495	positive regulation of cytoskeleton organization	biological_process	0.028924	1	8	835	58	23090	GSMUA_Achr7G26410_001,GSMUA_Achr6G21120_001,GSMUA_Achr5G13600_001,GSMUA_Achr3G12190_001,GSMUA_Achr3G05450_001,GSMUA_Achr8G30740_001,GSMUA_Achr5G18530_001,GSMUA_Achr5G13590_001	GO:0060776	simple leaf morphogenesis	biological_process	0.07055	1	1	642	2	23090	GSMUA_AchrUn_randomG00910_001	GO:0046028	electron transporter, transferring electrons from cytochrome b6/f complex of photosystem II activity	molecular_function	0.038215	1	1	1394	1	23090	GSMUA_Achr10G08490_001	GO:0032776	DNA methylation on cytosine	biological_process	0.085502	1	1	289	4	23090	GSMUA_Achr4G22500_001	GO:0046156	siroheme metabolic process	biological_process	0.05431	1	1	1111	1	23090	GSMUA_Achr6G27140_001
GO:0019898	extrinsic component of membrane	cellular_component	0.02897	1	4	835	36	23090	GSMUA_Achr8G30870_001,GSMUA_Achr6G11250_001,GSMUA_Achr3G12740_001,GSMUA_Achr7G18220_001	GO:0031540	regulation of anthocyanin biosynthetic process	biological_process	0.070795	1	1	642	2	23090	GSMUA_Achr5G14350_001	GO:0009225	nucleotide-sugar metabolic process	biological_process	0.039126	1	4	1394	20	23090	GSMUA_Achr5G14520_001,GSMUA_Achr4G20510_001,GSMUA_Achr7G05110_001,GSMUA_Achr3G27030_001	GO:0090116	C-5 methylation of cytosine	biological_process	0.085502	1	1	289	4	23090	GSMUA_Achr4G22500_001	GO:0005575	cellular_component	cellular_component	0.057331	1	485	1111	9080	23090	GSMUA_AchrUn_randomG20290_001,GSMUA_Achr6G32820_001,GSMUA_Achr9G23140_001,GSMUA_Achr4G11690_001,GSMUA_Achr8G22290_001,GSMUA_AchrUn_randomG21160_001,GSMUA_Achr6G16520_001,GSMUA_Achr6G25880_001,GSMUA_Achr5G22320_001,GSMUA_Achr9G14410_001,GSMUA_Achr4G21630_001,GSMUA_Achr4G00170_001,GSMUA_Achr5G21770_001,GSMUA_Achr2G19150_001,GSMUA_Achr6G23340_001,GSMUA_Achr1G15580_001,GSMUA_Achr5G09720_001,GSMUA_Ach…
GO:0005351	sugar:proton symporter activity	molecular_function	0.029147	1	3	835	15	23090	GSMUA_Achr2G19270_001,GSMUA_Achr7G14170_001,GSMUA_Achr10G16450_001	GO:0008252	nucleotidase activity	molecular_function	0.071028	1	2	642	12	23090	GSMUA_Achr3G25870_001,GSMUA_Achr8G03300_001	GO:0048232	male gamete generation	biological_process	0.039272	1	2	1394	5	23090	GSMUA_Achr8G16860_001,GSMUA_Achr1G01660_001	GO:0009814	defense response, incompatible interaction	biological_process	0.086165	1	2	289	39	23090	GSMUA_Achr5G04350_001,GSMUA_Achr10G08490_001	GO:0003674	molecular_function	molecular_function	0.057762	1	994	1111	20190	23090	GSMUA_Achr2G13930_001,GSMUA_Achr6G22340_001,GSMUA_Achr5G08050_001,GSMUA_Achr2G11780_001,GSMUA_Achr4G22510_001,GSMUA_Achr7G17850_001,GSMUA_Achr1G16810_001,GSMUA_Achr11G02470_001,GSMUA_Achr9G03780_001,GSMUA_Achr9G12770_001,GSMUA_Achr5G01420_001,GSMUA_Achr5G00970_001,GSMUA_Achr11G10510_001,GSMUA_Achr7G09410_001,GSMUA_Achr8G29280_001,GSMUA_Achr9G22920_001,GSMUA_Achr4G16340_001,GSMUA_Achr4G01160_001,G…
GO:0005402	cation:sugar symporter activity	molecular_function	0.029147	1	3	835	15	23090	GSMUA_Achr2G19270_001,GSMUA_Achr7G14170_001,GSMUA_Achr10G16450_001	GO:0034645	cellular macromolecule biosynthetic process	biological_process	0.072053	1	106	642	3406	23090	GSMUA_Achr7G03320_001,GSMUA_Achr9G08900_001,GSMUA_Achr2G06770_001,GSMUA_Achr1G26290_001,GSMUA_Achr8G30150_001,GSMUA_Achr1G10080_001,GSMUA_Achr4G03600_001,GSMUA_AchrUn_randomG15140_001,GSMUA_Achr2G19150_001,GSMUA_Achr10G20720_001,GSMUA_Achr1G02000_001,GSMUA_Achr8G01750_001,GSMUA_Achr11G23110_001,GSMUA_Achr3G32510_001,GSMUA_Achr2G06420_001,GSMUA_Achr5G21340_001,GSMUA_Achr2G04340_001,GSMUA_Achr9G102…	GO:0008047	enzyme activator activity	molecular_function	0.041041	1	10	1394	54	23090	GSMUA_Achr4G24900_001,GSMUA_Achr1G22310_001,GSMUA_Achr7G20210_001,GSMUA_Achr1G01960_001,GSMUA_Achr6G11250_001,GSMUA_Achr9G12760_001,GSMUA_Achr2G06670_001,GSMUA_Achr8G30870_001,GSMUA_Achr11G17820_001,GSMUA_Achr11G26000_001	GO:0035434	copper ion transmembrane transport	biological_process	0.086372	1	1	289	9	23090	GSMUA_Achr8G30620_001	GO:0031977	thylakoid lumen	cellular_component	0.058182	1	4	1111	29	23090	GSMUA_Achr3G12740_001,GSMUA_Achr7G18220_001,GSMUA_Achr7G06710_001,GSMUA_Achr3G02560_001
GO:0016859	cis-trans isomerase activity	molecular_function	0.029229	1	6	835	56	23090	GSMUA_AchrUn_randomG24180_001,GSMUA_Achr9G28600_001,GSMUA_Achr5G03050_001,GSMUA_Achr6G12690_001,GSMUA_Achr8G23380_001,GSMUA_Achr1G07610_001	GO:0009963	positive regulation of flavonoid biosynthetic process	biological_process	0.074755	1	1	642	4	23090	GSMUA_Achr3G08880_001	GO:0033897	ribonuclease T2 activity	molecular_function	0.041271	1	2	1394	10	23090	GSMUA_Achr9G07940_001,GSMUA_Achr9G07950_001	GO:0010941	regulation of cell death	biological_process	0.086609	1	2	289	34	23090	GSMUA_Achr10G08490_001,GSMUA_Achr5G08050_001	GO:0006515	misfolded or incompletely synthesized protein catabolic process	biological_process	0.059815	1	2	1111	3	23090	GSMUA_Achr1G07700_001,GSMUA_Achr7G05610_001
GO:0048046	apoplast	cellular_component	0.029814	1	5	835	76	23090	GSMUA_Achr1G03130_001,GSMUA_Achr9G03350_001,GSMUA_Achr3G09960_001,GSMUA_Achr3G15320_001,GSMUA_Achr6G05000_001	GO:0006825	copper ion transport	biological_process	0.076244	1	2	642	18	23090	GSMUA_Achr5G12300_001,GSMUA_Achr8G30620_001	GO:0010155	regulation of proton transport	biological_process	0.041387	1	5	1394	23	23090	GSMUA_AchrUn_randomG24650_001,GSMUA_Achr8G28560_001,GSMUA_Achr11G03730_001,GSMUA_Achr8G25430_001,GSMUA_AchrUn_randomG12680_001	GO:0005774	vacuolar membrane	cellular_component	0.087338	1	4	289	88	23090	GSMUA_Achr11G05040_001,GSMUA_Achr8G30870_001,GSMUA_Achr11G03980_001,GSMUA_Achr3G11090_001	GO:0016857	racemase and epimerase activity, acting on carbohydrates and derivatives	molecular_function	0.060562	1	4	1111	31	23090	GSMUA_Achr7G16250_001,GSMUA_Achr8G08790_001,GSMUA_Achr6G26620_001,GSMUA_Achr4G31860_001
GO:0031146	SCF-dependent proteasomal ubiquitin-dependent protein catabolic process	biological_process	0.030367	1	1	835	2	23090	GSMUA_Achr3G23630_001	GO:0051640	organelle localization	biological_process	0.07702	1	6	642	69	23090	GSMUA_Achr6G06810_001,GSMUA_Achr3G07220_001,GSMUA_Achr3G07960_001,GSMUA_Achr8G23390_001,GSMUA_Achr1G01540_001,GSMUA_Achr3G21580_001	GO:0007015	actin filament organization	biological_process	0.041964	1	15	1394	109	23090	GSMUA_Achr7G26410_001,GSMUA_Achr3G08580_001,GSMUA_Achr9G22920_001,GSMUA_Achr3G30260_001,GSMUA_Achr1G23520_001,GSMUA_Achr2G17290_001,GSMUA_Achr5G18530_001,GSMUA_Achr8G01270_001,GSMUA_Achr5G13600_001,GSMUA_Achr2G14830_001,GSMUA_Achr3G05450_001,GSMUA_Achr5G13590_001,GSMUA_Achr6G03830_001,GSMUA_Achr2G14810_001,GSMUA_Achr10G02150_001	GO:0044437	vacuolar part	cellular_component	0.087338	1	4	289	88	23090	GSMUA_Achr3G11090_001,GSMUA_Achr11G03980_001,GSMUA_Achr8G30870_001,GSMUA_Achr11G05040_001	GO:0003919	FMN adenylyltransferase activity	molecular_function	0.060809	1	1	1111	1	23090	GSMUA_Achr10G08850_001
GO:0048366	leaf development	biological_process	0.03089	1	8	835	82	23090	GSMUA_Achr9G11080_001,GSMUA_Achr3G21580_001,GSMUA_Achr11G07890_001,GSMUA_Achr6G12690_001,GSMUA_Achr8G07070_001,GSMUA_AchrUn_randomG00910_001,GSMUA_Achr5G18530_001,GSMUA_Achr8G30740_001	GO:0043549	regulation of kinase activity	biological_process	0.079434	1	4	642	53	23090	GSMUA_Achr4G01470_001,GSMUA_Achr6G11250_001,GSMUA_Achr7G21380_001,GSMUA_Achr8G30870_001	GO:0019898	extrinsic component of membrane	cellular_component	0.042006	1	5	1394	36	23090	GSMUA_Achr3G12740_001,GSMUA_Achr6G11250_001,GSMUA_Achr9G14410_001,GSMUA_Achr8G30870_001,GSMUA_Achr7G18220_001	GO:0000387	spliceosomal snRNP assembly	biological_process	0.087835	1	1	289	8	23090	GSMUA_Achr3G25550_001	GO:0005096	GTPase activator activity	molecular_function	0.06122	1	7	1111	41	23090	GSMUA_Achr11G26000_001,GSMUA_Achr1G01960_001,GSMUA_Achr2G06670_001,GSMUA_Achr7G20210_001,GSMUA_Achr1G22310_001,GSMUA_Achr9G12760_001,GSMUA_Achr11G17820_001
GO:0007389	pattern specification process	biological_process	0.032372	1	8	835	61	23090	GSMUA_Achr8G16860_001,GSMUA_AchrUn_randomG00910_001,GSMUA_Achr5G14350_001,GSMUA_Achr5G18530_001,GSMUA_Achr3G05450_001,GSMUA_Achr11G07890_001,GSMUA_Achr8G07070_001,GSMUA_Achr11G06300_001	GO:0016530	metallochaperone activity	molecular_function	0.079904	1	1	642	3	23090	GSMUA_Achr4G24900_001	GO:0070403	NAD+ binding	molecular_function	0.042339	1	2	1394	3	23090	GSMUA_Achr6G25880_001,GSMUA_Achr8G24470_001	GO:0046519	sphingoid metabolic process	biological_process	0.089911	1	1	289	8	23090	GSMUA_Achr5G04350_001	GO:0009523	photosystem II	cellular_component	0.062333	1	4	1111	60	23090	GSMUA_Achr8G03730_001,GSMUA_Achr3G12740_001,GSMUA_Achr7G18220_001,GSMUA_Achr6G31940_001
GO:0030036	actin cytoskeleton organization	biological_process	0.03395	1	12	835	136	23090	GSMUA_Achr3G05450_001,GSMUA_Achr7G19080_001,GSMUA_Achr5G13590_001,GSMUA_Achr10G02150_001,GSMUA_Achr5G18530_001,GSMUA_Achr8G30740_001,GSMUA_Achr5G13600_001,GSMUA_Achr6G21120_001,GSMUA_Achr7G26410_001,GSMUA_Achr3G12190_001,GSMUA_Achr6G03830_001,GSMUA_Achr1G23520_001	GO:0034227	tRNA thio-modification	biological_process	0.080505	1	1	642	3	23090	GSMUA_Achr7G02830_001	GO:0016859	cis-trans isomerase activity	molecular_function	0.043571	1	8	1394	56	23090	GSMUA_Achr6G12690_001,GSMUA_Achr9G28600_001,GSMUA_Achr5G03050_001,GSMUA_Achr1G07610_001,GSMUA_Achr8G26670_001,GSMUA_Achr8G05680_001,GSMUA_AchrUn_randomG24180_001,GSMUA_Achr8G23380_001	GO:0001071	nucleic acid binding transcription factor activity	molecular_function	0.089977	1	15	289	1052	23090	GSMUA_Achr7G02510_001,GSMUA_Achr9G13660_001,GSMUA_Achr2G11880_001,GSMUA_Achr1G10080_001,GSMUA_Achr11G00500_001,GSMUA_AchrUn_randomG24010_001,GSMUA_Achr3G08880_001,GSMUA_Achr10G10440_001,GSMUA_Achr2G04340_001,GSMUA_Achr3G32510_001,GSMUA_Achr9G14360_001,GSMUA_Achr2G06770_001,GSMUA_Achr11G23110_001,GSMUA_Achr1G01660_001,GSMUA_Achr4G11350_001	GO:0016277	[myelin basic protein]-arginine N-methyltransferase activity	molecular_function	0.062533	1	1	1111	1	23090	GSMUA_Achr10G27110_001
GO:0072350	tricarboxylic acid metabolic process	biological_process	0.034897	1	5	835	44	23090	GSMUA_Achr11G08740_001,GSMUA_Achr7G00810_001,GSMUA_Achr7G14090_001,GSMUA_AchrUn_randomG11210_001,GSMUA_Achr4G00910_001	GO:0009186	deoxyribonucleoside diphosphate metabolic process	biological_process	0.081403	1	1	642	5	23090	GSMUA_Achr9G01450_001	GO:0015377	cation:chloride symporter activity	molecular_function	0.044496	1	2	1394	2	23090	GSMUA_AchrUn_randomG12850_001,GSMUA_Achr7G20560_001	GO:0003700	transcription factor activity, sequence-specific DNA binding	molecular_function	0.089977	1	15	289	1052	23090	GSMUA_Achr3G32510_001,GSMUA_Achr2G04340_001,GSMUA_Achr10G10440_001,GSMUA_Achr3G08880_001,GSMUA_AchrUn_randomG24010_001,GSMUA_Achr11G00500_001,GSMUA_Achr9G13660_001,GSMUA_Achr1G10080_001,GSMUA_Achr7G02510_001,GSMUA_Achr2G11880_001,GSMUA_Achr4G11350_001,GSMUA_Achr1G01660_001,GSMUA_Achr11G23110_001,GSMUA_Achr9G14360_001,GSMUA_Achr2G06770_001	GO:0019919	peptidyl-arginine methylation, to asymmetrical-dimethyl arginine	biological_process	0.062533	1	1	1111	1	23090	GSMUA_Achr10G27110_001
GO:0016578	histone deubiquitination	biological_process	0.035204	1	1	835	1	23090	GSMUA_Achr8G00800_001	GO:0042578	phosphoric ester hydrolase activity	molecular_function	0.082234	1	16	642	330	23090	GSMUA_Achr8G12030_001,GSMUA_Achr7G17850_001,GSMUA_Achr7G02710_001,GSMUA_Achr1G16520_001,GSMUA_Achr8G06590_001,GSMUA_Achr3G25870_001,GSMUA_Achr8G03300_001,GSMUA_AchrUn_randomG02430_001,GSMUA_AchrUn_randomG00020_001,GSMUA_Achr2G12930_001,GSMUA_Achr6G15470_001,GSMUA_Achr6G12720_001,GSMUA_Achr9G01090_001,GSMUA_Achr5G20150_001,GSMUA_Achr3G10210_001,GSMUA_Achr4G14980_001	GO:0048366	leaf development	biological_process	0.044718	1	11	1394	82	23090	GSMUA_Achr5G18530_001,GSMUA_AchrUn_randomG00910_001,GSMUA_Achr11G26550_001,GSMUA_Achr6G12690_001,GSMUA_Achr8G07070_001,GSMUA_Achr3G02630_001,GSMUA_Achr9G11080_001,GSMUA_Achr6G06310_001,GSMUA_Achr3G24160_001,GSMUA_Achr8G28560_001,GSMUA_Achr3G21580_001	GO:0006498	N-terminal protein lipidation	biological_process	0.090593	1	2	289	29	23090	GSMUA_Achr11G05040_001,GSMUA_AchrUn_randomG05800_001	GO:0035241	protein-arginine omega-N monomethyltransferase activity	molecular_function	0.062533	1	1	1111	1	23090	GSMUA_Achr10G27110_001
GO:0070390	transcription export complex 2	cellular_component	0.035204	1	1	835	1	23090	GSMUA_Achr8G00800_001	GO:0042440	pigment metabolic process	biological_process	0.083518	1	9	642	156	23090	GSMUA_Achr5G14350_001,GSMUA_Achr4G17130_001,GSMUA_Achr3G19800_001,GSMUA_Achr8G34370_001,GSMUA_Achr4G15780_001,GSMUA_Achr6G06810_001,GSMUA_Achr3G07220_001,GSMUA_Achr6G29370_001,GSMUA_Achr7G03450_001	GO:0016892	endoribonuclease activity, producing 3'-phosphomonoesters	molecular_function	0.045381	1	2	1394	11	23090	GSMUA_Achr9G07950_001,GSMUA_Achr9G07940_001	GO:0006499	N-terminal protein myristoylation	biological_process	0.090593	1	2	289	29	23090	GSMUA_AchrUn_randomG05800_001,GSMUA_Achr11G05040_001	GO:0035242	protein-arginine omega-N asymmetric methyltransferase activity	molecular_function	0.062533	1	1	1111	1	23090	GSMUA_Achr10G27110_001
GO:0071819	DUBm complex	cellular_component	0.035204	1	1	835	1	23090	GSMUA_Achr8G00800_001	GO:0046470	phosphatidylcholine metabolic process	biological_process	0.086274	1	2	642	10	23090	GSMUA_Achr8G12030_001,GSMUA_Achr5G20150_001	GO:0016894	endonuclease activity, active with either ribo- or deoxyribonucleic acids and producing 3'-phosphomonoesters	molecular_function	0.045381	1	2	1394	11	23090	GSMUA_Achr9G07940_001,GSMUA_Achr9G07950_001	GO:0018377	protein myristoylation	biological_process	0.090593	1	2	289	29	23090	GSMUA_Achr11G05040_001,GSMUA_AchrUn_randomG05800_001	GO:0035247	peptidyl-arginine omega-N-methylation	biological_process	0.062533	1	1	1111	1	23090	GSMUA_Achr10G27110_001
GO:0010605	negative regulation of macromolecule metabolic process	biological_process	0.037742	1	16	835	182	23090	GSMUA_Achr1G07120_001,GSMUA_Achr11G03730_001,GSMUA_Achr4G05770_001,GSMUA_AchrUn_randomG02410_001,GSMUA_Achr2G08020_001,GSMUA_Achr8G16860_001,GSMUA_Achr3G27070_001,GSMUA_Achr3G05450_001,GSMUA_Achr1G17950_001,GSMUA_Achr2G02110_001,GSMUA_Achr8G07070_001,GSMUA_Achr1G25410_001,GSMUA_Achr3G25460_001,GSMUA_Achr3G13970_001,GSMUA_AchrUn_randomG09260_001,GSMUA_Achr8G30740_001	GO:0008417	fucosyltransferase activity	molecular_function	0.08635	1	2	642	20	23090	GSMUA_Achr2G00820_001,GSMUA_AchrUn_randomG27350_001	GO:0043139	5'-3' DNA helicase activity	molecular_function	0.045892	1	3	1394	8	23090	GSMUA_Achr9G30570_001,GSMUA_Achr9G30550_001,GSMUA_Achr11G06770_001	GO:0003674	molecular_function	molecular_function	0.091423	1	262	289	20190	23090	GSMUA_AchrUn_randomG22880_001,GSMUA_Achr4G21630_001,GSMUA_Achr8G04610_001,GSMUA_Achr3G15120_001,GSMUA_Achr3G26030_001,GSMUA_Achr8G22600_001,GSMUA_Achr5G12840_001,GSMUA_Achr7G06130_001,GSMUA_Achr1G06120_001,GSMUA_Achr6G17010_001,GSMUA_Achr8G34370_001,GSMUA_Achr9G12900_001,GSMUA_Achr4G00620_001,GSMUA_Achr11G15360_001,GSMUA_Achr8G05790_001,GSMUA_AchrUn_randomG24180_001,GSMUA_Achr6G19510_001,GSMUA_Ac…	GO:0010605	negative regulation of macromolecule metabolic process	biological_process	0.063311	1	19	1111	182	23090	GSMUA_Achr11G03730_001,GSMUA_Achr3G13970_001,GSMUA_Achr2G08020_001,GSMUA_Achr3G05450_001,GSMUA_AchrUn_randomG09260_001,GSMUA_Achr1G25410_001,GSMUA_Achr3G25460_001,GSMUA_Achr6G00420_001,GSMUA_Achr2G02110_001,GSMUA_Achr8G07320_001,GSMUA_Achr8G27110_001,GSMUA_Achr8G07070_001,GSMUA_Achr1G07120_001,GSMUA_AchrUn_randomG02410_001,GSMUA_Achr4G05770_001,GSMUA_Achr6G15580_001,GSMUA_Achr3G27070_001,GSMUA_Ac…
GO:0006515	misfolded or incompletely synthesized protein catabolic process	biological_process	0.037875	1	2	835	3	23090	GSMUA_Achr1G07700_001,GSMUA_Achr7G05610_001	GO:0042325	regulation of phosphorylation	biological_process	0.088406	1	4	642	55	23090	GSMUA_Achr8G30870_001,GSMUA_Achr7G21380_001,GSMUA_Achr4G01470_001,GSMUA_Achr6G11250_001	GO:0009962	regulation of flavonoid biosynthetic process	biological_process	0.046284	1	2	1394	7	23090	GSMUA_Achr5G14350_001,GSMUA_Achr3G08880_001	GO:0006606	protein import into nucleus	biological_process	0.091846	1	3	289	52	23090	GSMUA_Achr10G17560_001,GSMUA_Achr3G07960_001,GSMUA_Achr1G14770_001	GO:0000123	histone acetyltransferase complex	cellular_component	0.064459	1	4	1111	25	23090	GSMUA_Achr10G06220_001,GSMUA_Achr8G16860_001,GSMUA_AchrUn_randomG04960_001,GSMUA_Achr1G10360_001
GO:0016532	superoxide dismutase copper chaperone activity	molecular_function	0.037994	1	1	835	1	23090	GSMUA_Achr4G24900_001	GO:0004014	adenosylmethionine decarboxylase activity	molecular_function	0.089552	1	1	642	7	23090	GSMUA_Achr9G18460_001	GO:0005787	signal peptidase complex	cellular_component	0.046687	1	2	1394	8	23090	GSMUA_Achr2G07160_001,GSMUA_Achr7G18540_001	GO:0034504	protein localization to nucleus	biological_process	0.091846	1	3	289	52	23090	GSMUA_Achr10G17560_001,GSMUA_Achr1G14770_001,GSMUA_Achr3G07960_001	GO:0031248	protein acetyltransferase complex	cellular_component	0.064459	1	4	1111	25	23090	GSMUA_Achr1G10360_001,GSMUA_Achr8G16860_001,GSMUA_Achr10G06220_001,GSMUA_AchrUn_randomG04960_001
GO:0008064	regulation of actin polymerization or depolymerization	biological_process	0.038064	1	8	835	61	23090	GSMUA_Achr5G18530_001,GSMUA_Achr5G13590_001,GSMUA_Achr8G30740_001,GSMUA_Achr3G05450_001,GSMUA_Achr3G12190_001,GSMUA_Achr5G13600_001,GSMUA_Achr6G21120_001,GSMUA_Achr7G26410_001	GO:0006597	spermine biosynthetic process	biological_process	0.089552	1	1	642	7	23090	GSMUA_Achr9G18460_001	GO:0031146	SCF-dependent proteasomal ubiquitin-dependent protein catabolic process	biological_process	0.048344	1	1	1394	2	23090	GSMUA_Achr3G23630_001	GO:0044744	protein targeting to nucleus	biological_process	0.091846	1	3	289	52	23090	GSMUA_Achr1G14770_001,GSMUA_Achr3G07960_001,GSMUA_Achr10G17560_001	GO:1902493	acetyltransferase complex	cellular_component	0.064459	1	4	1111	25	23090	GSMUA_AchrUn_randomG04960_001,GSMUA_Achr10G06220_001,GSMUA_Achr8G16860_001,GSMUA_Achr1G10360_001
GO:0030041	actin filament polymerization	biological_process	0.038064	1	8	835	61	23090	GSMUA_Achr7G26410_001,GSMUA_Achr5G13600_001,GSMUA_Achr6G21120_001,GSMUA_Achr3G12190_001,GSMUA_Achr3G05450_001,GSMUA_Achr8G30740_001,GSMUA_Achr5G13590_001,GSMUA_Achr5G18530_001	GO:0008215	spermine metabolic process	biological_process	0.089552	1	1	642	7	23090	GSMUA_Achr9G18460_001	GO:0005942	phosphatidylinositol 3-kinase complex	cellular_component	0.048707	1	2	1394	3	23090	GSMUA_Achr6G11250_001,GSMUA_Achr8G30870_001	GO:0051170	nuclear import	biological_process	0.091846	1	3	289	52	23090	GSMUA_Achr10G17560_001,GSMUA_Achr1G14770_001,GSMUA_Achr3G07960_001	GO:0010072	primary shoot apical meristem specification	biological_process	0.064927	1	3	1111	7	23090	GSMUA_Achr8G07070_001,GSMUA_Achr5G18530_001,GSMUA_Achr11G26550_001
GO:0030832	regulation of actin filament length	biological_process	0.038064	1	8	835	61	23090	GSMUA_Achr7G26410_001,GSMUA_Achr6G21120_001,GSMUA_Achr5G13600_001,GSMUA_Achr3G12190_001,GSMUA_Achr3G05450_001,GSMUA_Achr8G30740_001,GSMUA_Achr5G18530_001,GSMUA_Achr5G13590_001	GO:0009509	chromoplast	cellular_component	0.090299	1	1	642	1	23090	GSMUA_Achr4G17130_001	GO:0019209	kinase activator activity	molecular_function	0.048707	1	2	1394	3	23090	GSMUA_Achr8G30870_001,GSMUA_Achr6G11250_001	GO:1902593	single-organism nuclear import	biological_process	0.091846	1	3	289	52	23090	GSMUA_Achr1G14770_001,GSMUA_Achr3G07960_001,GSMUA_Achr10G17560_001	GO:0090421	embryonic meristem initiation	biological_process	0.064927	1	3	1111	7	23090	GSMUA_Achr5G18530_001,GSMUA_Achr11G26550_001,GSMUA_Achr8G07070_001
GO:0030833	regulation of actin filament polymerization	biological_process	0.038064	1	8	835	61	23090	GSMUA_Achr8G30740_001,GSMUA_Achr5G18530_001,GSMUA_Achr5G13590_001,GSMUA_Achr3G05450_001,GSMUA_Achr3G12190_001,GSMUA_Achr7G26410_001,GSMUA_Achr5G13600_001,GSMUA_Achr6G21120_001	GO:0016719	carotene 7,8-desaturase activity	molecular_function	0.090299	1	1	642	1	23090	GSMUA_Achr4G17130_001	GO:0035032	phosphatidylinositol 3-kinase complex, class III	cellular_component	0.048707	1	2	1394	3	23090	GSMUA_Achr8G30870_001,GSMUA_Achr6G11250_001	GO:0030148	sphingolipid biosynthetic process	biological_process	0.092294	1	1	289	9	23090	GSMUA_Achr5G04350_001	GO:0009608	response to symbiont	biological_process	0.065487	1	2	1111	7	23090	GSMUA_Achr8G09130_001,GSMUA_Achr8G22290_001
GO:0032271	regulation of protein polymerization	biological_process	0.038064	1	8	835	61	23090	GSMUA_Achr6G21120_001,GSMUA_Achr5G13600_001,GSMUA_Achr7G26410_001,GSMUA_Achr3G12190_001,GSMUA_Achr3G05450_001,GSMUA_Achr5G13590_001,GSMUA_Achr5G18530_001,GSMUA_Achr8G30740_001	GO:0052886	9,9'-dicis-carotene:quinone oxidoreductase activity	molecular_function	0.090299	1	1	642	1	23090	GSMUA_Achr4G17130_001	GO:0043550	regulation of lipid kinase activity	biological_process	0.048707	1	2	1394	3	23090	GSMUA_Achr8G30870_001,GSMUA_Achr6G11250_001	GO:0004222	metalloendopeptidase activity	molecular_function	0.092869	1	3	289	51	23090	GSMUA_Achr1G14230_001,GSMUA_Achr8G05440_001,GSMUA_Achr3G15120_001	GO:0005351	sugar:proton symporter activity	molecular_function	0.065525	1	3	1111	15	23090	GSMUA_Achr2G19270_001,GSMUA_Achr7G14170_001,GSMUA_Achr10G16450_001
GO:0032956	regulation of actin cytoskeleton organization	biological_process	0.038064	1	8	835	61	23090	GSMUA_Achr3G05450_001,GSMUA_Achr8G30740_001,GSMUA_Achr5G13590_001,GSMUA_Achr5G18530_001,GSMUA_Achr7G26410_001,GSMUA_Achr6G21120_001,GSMUA_Achr5G13600_001,GSMUA_Achr3G12190_001	GO:0052887	7,9,9'-tricis-neurosporene:quinone oxidoreductase activity	molecular_function	0.090299	1	1	642	1	23090	GSMUA_Achr4G17130_001	GO:0070772	PAS complex	cellular_component	0.048707	1	2	1394	3	23090	GSMUA_Achr6G11250_001,GSMUA_Achr8G30870_001	GO:0006370	7-methylguanosine mRNA capping	biological_process	0.094781	1	1	289	2	23090	GSMUA_Achr7G17850_001	GO:0005402	cation:sugar symporter activity	molecular_function	0.065525	1	3	1111	15	23090	GSMUA_Achr10G16450_001,GSMUA_Achr2G19270_001,GSMUA_Achr7G14170_001
GO:0032970	regulation of actin filament-based process	biological_process	0.038064	1	8	835	61	23090	GSMUA_Achr7G26410_001,GSMUA_Achr6G21120_001,GSMUA_Achr5G13600_001,GSMUA_Achr3G12190_001,GSMUA_Achr3G05450_001,GSMUA_Achr8G30740_001,GSMUA_Achr5G18530_001,GSMUA_Achr5G13590_001	GO:0052889	9,9'-di-cis-zeta-carotene desaturation to 7,9,7',9'-tetra-cis-lycopene	biological_process	0.090299	1	1	642	1	23090	GSMUA_Achr4G17130_001	GO:0009798	axis specification	biological_process	0.050209	1	3	1394	11	23090	GSMUA_Achr5G18530_001,GSMUA_Achr11G17880_001,GSMUA_Achr3G02630_001	GO:0007569	cell aging	biological_process	0.095632	1	1	289	1	23090	GSMUA_Achr6G09140_001	GO:0010374	stomatal complex development	biological_process	0.066179	1	6	1111	52	23090	GSMUA_Achr1G05190_001,GSMUA_Achr7G13570_001,GSMUA_Achr1G11720_001,GSMUA_Achr3G02560_001,GSMUA_Achr7G18220_001,GSMUA_Achr6G28900_001
GO:0043254	regulation of protein complex assembly	biological_process	0.038064	1	8	835	61	23090	GSMUA_Achr8G30740_001,GSMUA_Achr5G18530_001,GSMUA_Achr5G13590_001,GSMUA_Achr3G05450_001,GSMUA_Achr3G12190_001,GSMUA_Achr7G26410_001,GSMUA_Achr5G13600_001,GSMUA_Achr6G21120_001	GO:0098805	whole membrane	cellular_component	0.093688	1	12	642	196	23090	GSMUA_Achr11G05040_001,GSMUA_Achr7G03160_001,GSMUA_Achr11G09830_001,GSMUA_Achr7G23900_001,GSMUA_Achr11G03980_001,GSMUA_Achr6G20250_001,GSMUA_Achr3G11090_001,GSMUA_Achr8G30870_001,GSMUA_Achr5G15370_001,GSMUA_Achr4G04300_001,GSMUA_Achr6G11250_001,GSMUA_Achr11G18410_001	GO:0003779	actin binding	molecular_function	0.05049	1	11	1394	88	23090	GSMUA_Achr2G14810_001,GSMUA_Achr5G09720_001,GSMUA_Achr10G02150_001,GSMUA_Achr6G03830_001,GSMUA_Achr2G14830_001,GSMUA_Achr2G17290_001,GSMUA_Achr6G12120_001,GSMUA_Achr1G23520_001,GSMUA_Achr9G22920_001,GSMUA_Achr4G07150_001,GSMUA_Achr3G08580_001	GO:0090399	replicative senescence	biological_process	0.095632	1	1	289	1	23090	GSMUA_Achr6G09140_001	GO:0019200	carbohydrate kinase activity	molecular_function	0.067703	1	6	1111	47	23090	GSMUA_Achr7G20550_001,GSMUA_Achr1G04940_001,GSMUA_Achr1G03440_001,GSMUA_Achr5G28130_001,GSMUA_Achr11G00390_001,GSMUA_AchrUn_randomG02910_001
GO:0015295	solute:proton symporter activity	molecular_function	0.038598	1	3	835	17	23090	GSMUA_Achr7G14170_001,GSMUA_Achr10G16450_001,GSMUA_Achr2G19270_001	GO:0042752	regulation of circadian rhythm	biological_process	0.093917	1	1	642	5	23090	GSMUA_Achr3G23630_001	GO:0006268	DNA unwinding involved in DNA replication	biological_process	0.052739	1	2	1394	5	23090	GSMUA_Achr2G02110_001,GSMUA_Achr1G25410_001	GO:0042546	cell wall biogenesis	biological_process	0.096944	1	3	289	79	23090	GSMUA_Achr3G15320_001,GSMUA_Achr2G00820_001,GSMUA_AchrUn_randomG27350_001	GO:0010155	regulation of proton transport	biological_process	0.068669	1	4	1111	23	23090	GSMUA_AchrUn_randomG24650_001,GSMUA_Achr11G03730_001,GSMUA_Achr8G28560_001,GSMUA_AchrUn_randomG12680_001
GO:0033179	proton-transporting V-type ATPase, V0 domain	cellular_component	0.038691	1	3	835	19	23090	GSMUA_Achr5G17050_001,GSMUA_Achr3G22410_001,GSMUA_Achr6G18890_001	GO:0004591	oxoglutarate dehydrogenase (succinyl-transferring) activity	molecular_function	0.09484	1	1	642	3	23090	GSMUA_Achr8G02070_001	GO:0070566	adenylyltransferase activity	molecular_function	0.053617	1	4	1394	19	23090	GSMUA_Achr3G13570_001,GSMUA_Achr1G14080_001,GSMUA_Achr10G08850_001,GSMUA_Achr8G26890_001	GO:0016144	S-glycoside biosynthetic process	biological_process	0.099576	1	2	289	35	23090	GSMUA_Achr3G02560_001,GSMUA_Achr4G18740_001	GO:0003779	actin binding	molecular_function	0.068946	1	9	1111	88	23090	GSMUA_Achr5G09720_001,GSMUA_Achr9G22920_001,GSMUA_Achr10G02150_001,GSMUA_Achr3G08580_001,GSMUA_Achr1G23520_001,GSMUA_Achr6G03830_001,GSMUA_Achr4G07150_001,GSMUA_Achr6G12120_001,GSMUA_Achr2G17290_001
GO:0019354	siroheme biosynthetic process	biological_process	0.039555	1	1	835	1	23090	GSMUA_Achr6G27140_001	GO:0009696	salicylic acid metabolic process	biological_process	0.095047	1	2	642	19	23090	GSMUA_Achr5G04350_001,GSMUA_Achr10G08490_001	GO:0010052	guard cell differentiation	biological_process	0.054823	1	1	1394	3	23090	GSMUA_Achr7G13570_001	GO:0019758	glycosinolate biosynthetic process	biological_process	0.099576	1	2	289	35	23090	GSMUA_Achr4G18740_001,GSMUA_Achr3G02560_001	GO:0030060	L-malate dehydrogenase activity	molecular_function	0.06939	1	2	1111	11	23090	GSMUA_Achr4G08580_001,GSMUA_AchrUn_randomG11210_001
GO:0043115	precorrin-2 dehydrogenase activity	molecular_function	0.039555	1	1	835	1	23090	GSMUA_Achr6G27140_001	GO:0009697	salicylic acid biosynthetic process	biological_process	0.095047	1	2	642	19	23090	GSMUA_Achr10G08490_001,GSMUA_Achr5G04350_001	GO:0000773	phosphatidyl-N-methylethanolamine N-methyltransferase activity	molecular_function	0.055071	1	1	1394	1	23090	GSMUA_Achr5G04530_001	GO:0019761	glucosinolate biosynthetic process	biological_process	0.099576	1	2	289	35	23090	GSMUA_Achr3G02560_001,GSMUA_Achr4G18740_001	GO:0005759	mitochondrial matrix	cellular_component	0.072338	1	4	1111	27	23090	GSMUA_Achr6G25880_001,GSMUA_Achr7G05610_001,GSMUA_Achr10G08050_001,GSMUA_Achr3G07220_001
GO:0046156	siroheme metabolic process	biological_process	0.039555	1	1	835	1	23090	GSMUA_Achr6G27140_001	GO:0051338	regulation of transferase activity	biological_process	0.09678	1	4	642	56	23090	GSMUA_Achr4G01470_001,GSMUA_Achr6G11250_001,GSMUA_Achr7G21380_001,GSMUA_Achr8G30870_001	GO:0080101	phosphatidyl-N-dimethylethanolamine N-methyltransferase activity	molecular_function	0.055071	1	1	1394	1	23090	GSMUA_Achr5G04530_001	GO:0035770	ribonucleoprotein granule	cellular_component	0.099943	1	1	289	5	23090	GSMUA_Achr8G22600_001	GO:0003989	acetyl-CoA carboxylase activity	molecular_function	0.072395	1	2	1111	8	23090	GSMUA_Achr4G11690_001,GSMUA_Achr10G19000_001
GO:0044087	regulation of cellular component biogenesis	biological_process	0.041453	1	8	835	63	23090	GSMUA_Achr5G13590_001,GSMUA_Achr5G18530_001,GSMUA_Achr8G30740_001,GSMUA_Achr3G05450_001,GSMUA_Achr3G12190_001,GSMUA_Achr6G21120_001,GSMUA_Achr5G13600_001,GSMUA_Achr7G26410_001	GO:0004506	squalene monooxygenase activity	molecular_function	0.09744	1	1	642	6	23090	GSMUA_Achr3G25800_001	GO:0010359	regulation of anion channel activity	biological_process	0.055587	1	2	1394	3	23090	GSMUA_Achr6G19930_001,GSMUA_Achr8G25430_001	GO:0036464	cytoplasmic ribonucleoprotein granule	cellular_component	0.099943	1	1	289	5	23090	GSMUA_Achr8G22600_001	GO:0016421	CoA carboxylase activity	molecular_function	0.072395	1	2	1111	8	23090	GSMUA_Achr10G19000_001,GSMUA_Achr4G11690_001
GO:0003002	regionalization	biological_process	0.041568	1	5	835	42	23090	GSMUA_Achr5G14350_001,GSMUA_AchrUn_randomG00910_001,GSMUA_Achr5G18530_001,GSMUA_Achr3G05450_001,GSMUA_Achr11G06300_001	GO:0009059	macromolecule biosynthetic process	biological_process	0.098673	1	106	642	3464	23090	GSMUA_Achr11G17950_001,GSMUA_Achr3G23360_001,GSMUA_Achr6G21560_001,GSMUA_Achr3G29730_001,GSMUA_Achr7G02510_001,GSMUA_Achr2G08510_001,GSMUA_Achr2G19490_001,GSMUA_AchrUn_randomG24010_001,GSMUA_Achr2G22710_001,GSMUA_AchrUn_randomG05800_001,GSMUA_Achr5G17400_001,GSMUA_Achr5G12940_001,GSMUA_Achr1G05940_001,GSMUA_Achr8G30440_001,GSMUA_AchrUn_randomG02940_001,GSMUA_Achr6G31350_001,GSMUA_Achr9G30290_001,…	GO:0022898	regulation of transmembrane transporter activity	biological_process	0.055587	1	2	1394	3	23090	GSMUA_Achr6G19930_001,GSMUA_Achr8G25430_001	GO:0000338	protein deneddylation	biological_process	0.10034	1	2	289	29	23090	GSMUA_Achr3G05450_001,GSMUA_Achr4G00170_001	GO:0016885	ligase activity, forming carbon-carbon bonds	molecular_function	0.072395	1	2	1111	8	23090	GSMUA_Achr4G11690_001,GSMUA_Achr10G19000_001
GO:0032403	protein complex binding	molecular_function	0.042299	1	14	835	142	23090	GSMUA_Achr3G27200_001,GSMUA_Achr9G15920_001,GSMUA_Achr8G23390_001,GSMUA_Achr7G19080_001,GSMUA_Achr7G18190_001,GSMUA_Achr10G02150_001,GSMUA_Achr7G06510_001,GSMUA_Achr9G15970_001,GSMUA_Achr1G23520_001,GSMUA_Achr3G26740_001,GSMUA_Achr9G04070_001,GSMUA_Achr6G03830_001,GSMUA_Achr1G06120_001,GSMUA_Achr11G03600_001	GO:0009804	coumarin metabolic process	biological_process	0.099475	1	1	642	5	23090	GSMUA_Achr3G08880_001	GO:0032409	regulation of transporter activity	biological_process	0.055587	1	2	1394	3	23090	GSMUA_Achr6G19930_001,GSMUA_Achr8G25430_001	GO:0010388	cullin deneddylation	biological_process	0.10034	1	2	289	29	23090	GSMUA_Achr4G00170_001,GSMUA_Achr3G05450_001	GO:0065001	specification of axis polarity	biological_process	0.072797	1	2	1111	9	23090	GSMUA_Achr5G18530_001,GSMUA_Achr3G02630_001
GO:0051493	regulation of cytoskeleton organization	biological_process	0.042429	1	8	835	62	23090	GSMUA_Achr8G30740_001,GSMUA_Achr5G18530_001,GSMUA_Achr5G13590_001,GSMUA_Achr3G05450_001,GSMUA_Achr3G12190_001,GSMUA_Achr7G26410_001,GSMUA_Achr6G21120_001,GSMUA_Achr5G13600_001	GO:0009805	coumarin biosynthetic process	biological_process	0.099475	1	1	642	5	23090	GSMUA_Achr3G08880_001	GO:0032412	regulation of ion transmembrane transporter activity	biological_process	0.055587	1	2	1394	3	23090	GSMUA_Achr8G25430_001,GSMUA_Achr6G19930_001	GO:0005829	cytosol	cellular_component	0.10062	1	8	289	277	23090	GSMUA_Achr11G03980_001,GSMUA_Achr3G05450_001,GSMUA_Achr1G04940_001,GSMUA_Achr4G18740_001,GSMUA_Achr4G15720_001,GSMUA_Achr1G12970_001,GSMUA_Achr5G00730_001,GSMUA_Achr4G00170_001	GO:0016635	oxidoreductase activity, acting on the CH-CH group of donors, quinone or related compound as acceptor	molecular_function	0.073511	1	2	1111	7	23090	GSMUA_Achr11G08740_001,GSMUA_Achr4G17130_001
GO:0003919	FMN adenylyltransferase activity	molecular_function	0.042855	1	1	835	1	23090	GSMUA_Achr10G08850_001	GO:0019216	regulation of lipid metabolic process	biological_process	0.099752	1	2	642	15	23090	GSMUA_Achr8G30870_001,GSMUA_Achr6G11250_001	GO:0034762	regulation of transmembrane transport	biological_process	0.055587	1	2	1394	3	23090	GSMUA_Achr8G25430_001,GSMUA_Achr6G19930_001	GO:0031365	N-terminal protein amino acid modification	biological_process	0.10122	1	2	289	32	23090	GSMUA_Achr11G05040_001,GSMUA_AchrUn_randomG05800_001	GO:0040029	regulation of gene expression, epigenetic	biological_process	0.073671	1	16	1111	136	23090	GSMUA_Achr2G02110_001,GSMUA_Achr6G00420_001,GSMUA_Achr8G07320_001,GSMUA_Achr8G27110_001,GSMUA_Achr8G07070_001,GSMUA_AchrUn_randomG02410_001,GSMUA_Achr4G05770_001,GSMUA_Achr6G15580_001,GSMUA_Achr8G16860_001,GSMUA_Achr11G03730_001,GSMUA_Achr4G22500_001,GSMUA_Achr2G08020_001,GSMUA_Achr3G05450_001,GSMUA_Achr1G25410_001,GSMUA_Achr7G00440_001,GSMUA_Achr3G25460_001
GO:0006814	sodium ion transport	biological_process	0.043147	1	5	835	41	23090	GSMUA_Achr7G27130_001,GSMUA_Achr6G20250_001,GSMUA_Achr4G03580_001,GSMUA_Achr9G24350_001,GSMUA_Achr3G11430_001	GO:0010285	L,L-diaminopimelate aminotransferase activity	molecular_function	0.099909	1	1	642	4	23090	GSMUA_AchrUn_randomG08410_001	GO:0034765	regulation of ion transmembrane transport	biological_process	0.055587	1	2	1394	3	23090	GSMUA_Achr8G25430_001,GSMUA_Achr6G19930_001	GO:0007076	mitotic chromosome condensation	biological_process	0.10281	1	1	289	7	23090	GSMUA_Achr1G26640_001	GO:0016854	racemase and epimerase activity	molecular_function	0.074021	1	4	1111	34	23090	GSMUA_Achr4G31860_001,GSMUA_Achr7G16250_001,GSMUA_Achr6G26620_001,GSMUA_Achr8G08790_001
GO:0015740	C4-dicarboxylate transport	biological_process	0.043354	1	2	835	12	23090	GSMUA_Achr4G21730_001,GSMUA_Achr10G26450_001	GO:0043562	cellular response to nitrogen levels	biological_process	0.10073	1	1	642	4	23090	GSMUA_Achr8G21600_001	GO:1903959	regulation of anion transmembrane transport	biological_process	0.055587	1	2	1394	3	23090	GSMUA_Achr6G19930_001,GSMUA_Achr8G25430_001	GO:0009595	detection of biotic stimulus	biological_process	0.10359	1	1	289	10	23090	GSMUA_Achr10G08490_001	GO:0009226	nucleotide-sugar biosynthetic process	biological_process	0.074127	1	2	1111	11	23090	GSMUA_Achr7G05110_001,GSMUA_Achr4G20510_001
GO:0015743	malate transport	biological_process	0.043354	1	2	835	12	23090	GSMUA_Achr4G21730_001,GSMUA_Achr10G26450_001	GO:0000049	tRNA binding	molecular_function	0.10261	1	2	642	15	23090	GSMUA_Achr4G00170_001,GSMUA_Achr8G33620_001	GO:0019187	beta-1,4-mannosyltransferase activity	molecular_function	0.056121	1	1	1394	1	23090	GSMUA_Achr3G24160_001	GO:0008240	tripeptidyl-peptidase activity	molecular_function	0.10434	1	1	289	1	23090	GSMUA_Achr11G03980_001	GO:0010305	leaf vascular tissue pattern formation	biological_process	0.074479	1	2	1111	6	23090	GSMUA_AchrUn_randomG00910_001,GSMUA_Achr11G06300_001
GO:0010305	leaf vascular tissue pattern formation	biological_process	0.043505	1	2	835	6	23090	GSMUA_Achr11G06300_001,GSMUA_AchrUn_randomG00910_001	GO:0051656	establishment of organelle localization	biological_process	0.10313	1	5	642	64	23090	GSMUA_Achr6G06810_001,GSMUA_Achr3G07220_001,GSMUA_Achr8G23390_001,GSMUA_Achr1G01540_001,GSMUA_Achr3G21580_001	GO:0051753	mannan synthase activity	molecular_function	0.056121	1	1	1394	1	23090	GSMUA_Achr3G24160_001	GO:0003913	DNA photolyase activity	molecular_function	0.10484	1	1	289	8	23090	GSMUA_Achr5G21430_001	GO:0030581	symbiont intracellular protein transport in host	biological_process	0.074609	1	1	1111	1	23090	GSMUA_Achr8G22290_001
GO:0009226	nucleotide-sugar biosynthetic process	biological_process	0.043724	1	2	835	11	23090	GSMUA_Achr7G05110_001,GSMUA_Achr4G20510_001	GO:0005509	calcium ion binding	molecular_function	0.10469	1	14	642	354	23090	GSMUA_Achr7G03630_001,GSMUA_Achr7G18220_001,GSMUA_Achr6G16020_001,GSMUA_Achr5G20150_001,GSMUA_Achr1G09200_001,GSMUA_Achr7G07810_001,GSMUA_Achr1G09240_001,GSMUA_Achr3G18430_001,GSMUA_Achr7G22040_001,GSMUA_Achr8G05790_001,GSMUA_Achr10G12640_001,GSMUA_Achr8G12030_001,GSMUA_Achr6G23680_001,GSMUA_AchrUn_randomG15670_001	GO:0006807	nitrogen compound metabolic process	biological_process	0.056354	1	332	1394	4920	23090	GSMUA_Achr6G26980_001,GSMUA_Achr3G24160_001,GSMUA_Achr5G17450_001,GSMUA_Achr6G10660_001,GSMUA_Achr3G06800_001,GSMUA_Achr6G18900_001,GSMUA_Achr11G21890_001,GSMUA_Achr5G00500_001,GSMUA_Achr3G18790_001,GSMUA_Achr10G15910_001,GSMUA_Achr7G00440_001,GSMUA_AchrUn_randomG06470_001,GSMUA_Achr6G06810_001,GSMUA_Achr8G27110_001,GSMUA_Achr11G20390_001,GSMUA_Achr11G25720_001,GSMUA_Achr1G10080_001,GSMUA_Achr1G2…	GO:0006878	cellular copper ion homeostasis	biological_process	0.10498	1	1	289	3	23090	GSMUA_Achr4G24900_001	GO:0044766	multi-organism transport	biological_process	0.074609	1	1	1111	1	23090	GSMUA_Achr8G22290_001
GO:0009812	flavonoid metabolic process	biological_process	0.044331	1	3	835	24	23090	GSMUA_Achr5G14350_001,GSMUA_Achr7G03160_001,GSMUA_Achr3G08880_001	GO:0010044	response to aluminum ion	biological_process	0.10498	1	1	642	2	23090	GSMUA_Achr1G26290_001	GO:0006898	receptor-mediated endocytosis	biological_process	0.056358	1	1	1394	1	23090	GSMUA_Achr6G19930_001	GO:0051645	Golgi localization	biological_process	0.10499	1	1	289	2	23090	GSMUA_Achr3G07960_001	GO:0051708	intracellular protein transport in other organism involved in symbiotic interaction	biological_process	0.074609	1	1	1111	1	23090	GSMUA_Achr8G22290_001
GO:0042439	ethanolamine-containing compound metabolic process	biological_process	0.044376	1	3	835	11	23090	GSMUA_Achr11G01200_001,GSMUA_Achr5G20150_001,GSMUA_Achr8G12030_001	GO:0006677	glycosylceramide metabolic process	biological_process	0.10949	1	1	642	3	23090	GSMUA_Achr6G18500_001	GO:0052482	defense response by cell wall thickening	biological_process	0.056358	1	1	1394	1	23090	GSMUA_Achr6G19930_001	GO:0060151	peroxisome localization	biological_process	0.10499	1	1	289	2	23090	GSMUA_Achr3G07960_001	GO:0080034	host response to induction by symbiont of tumor, nodule or growth in host	biological_process	0.074609	1	1	1111	1	23090	GSMUA_Achr8G22290_001
GO:0009909	regulation of flower development	biological_process	0.044803	1	9	835	78	23090	GSMUA_Achr3G05450_001,GSMUA_Achr8G30740_001,GSMUA_Achr1G25410_001,GSMUA_Achr4G11350_001,GSMUA_Achr8G16860_001,GSMUA_Achr4G00170_001,GSMUA_Achr8G07070_001,GSMUA_Achr11G07890_001,GSMUA_Achr4G05770_001	GO:0006678	glucosylceramide metabolic process	biological_process	0.10949	1	1	642	3	23090	GSMUA_Achr6G18500_001	GO:0052544	defense response by callose deposition in cell wall	biological_process	0.056358	1	1	1394	1	23090	GSMUA_Achr6G19930_001	GO:0006890	retrograde vesicle-mediated transport, Golgi to ER	biological_process	0.10507	1	1	289	6	23090	GSMUA_Achr4G04300_001	GO:1902579	multi-organism localization	biological_process	0.074609	1	1	1111	1	23090	GSMUA_Achr8G22290_001
GO:0000184	nuclear-transcribed mRNA catabolic process, nonsense-mediated decay	biological_process	0.045084	1	2	835	4	23090	GSMUA_Achr4G20950_001,GSMUA_Achr4G12030_001	GO:0006680	glucosylceramide catabolic process	biological_process	0.10949	1	1	642	3	23090	GSMUA_Achr6G18500_001	GO:0016869	intramolecular transferase activity, transferring amino groups	molecular_function	0.058113	1	1	1394	1	23090	GSMUA_Achr6G07940_001	GO:0030060	L-malate dehydrogenase activity	molecular_function	0.10567	1	1	289	11	23090	GSMUA_Achr4G08580_001	GO:1902583	multi-organism intracellular transport	biological_process	0.074609	1	1	1111	1	23090	GSMUA_Achr8G22290_001
GO:0008047	enzyme activator activity	molecular_function	0.045544	1	7	835	54	23090	GSMUA_Achr1G01960_001,GSMUA_Achr11G26000_001,GSMUA_Achr8G30870_001,GSMUA_Achr4G24900_001,GSMUA_Achr9G12760_001,GSMUA_Achr6G11250_001,GSMUA_Achr11G17820_001	GO:0006687	glycosphingolipid metabolic process	biological_process	0.10949	1	1	642	3	23090	GSMUA_Achr6G18500_001	GO:0042286	glutamate-1-semialdehyde 2,1-aminomutase activity	molecular_function	0.058113	1	1	1394	1	23090	GSMUA_Achr6G07940_001	GO:0008121	ubiquinol-cytochrome-c reductase activity	molecular_function	0.10662	1	1	289	11	23090	GSMUA_Achr10G08490_001	GO:0009799	specification of symmetry	biological_process	0.074849	1	4	1111	22	23090	GSMUA_Achr8G07070_001,GSMUA_Achr6G00420_001,GSMUA_Achr5G18530_001,GSMUA_Achr8G16860_001
GO:0015294	solute:cation symporter activity	molecular_function	0.045744	1	4	835	26	23090	GSMUA_Achr7G14170_001,GSMUA_Achr10G16450_001,GSMUA_Achr9G24350_001,GSMUA_Achr2G19270_001	GO:0019377	glycolipid catabolic process	biological_process	0.10949	1	1	642	3	23090	GSMUA_Achr6G18500_001	GO:0016578	histone deubiquitination	biological_process	0.058445	1	1	1394	1	23090	GSMUA_Achr8G00800_001	GO:0016681	oxidoreductase activity, acting on diphenols and related substances as donors, cytochrome as acceptor	molecular_function	0.10662	1	1	289	11	23090	GSMUA_Achr10G08490_001	GO:0009855	determination of bilateral symmetry	biological_process	0.074849	1	4	1111	22	23090	GSMUA_Achr8G07070_001,GSMUA_Achr6G00420_001,GSMUA_Achr8G16860_001,GSMUA_Achr5G18530_001
GO:0042555	MCM complex	cellular_component	0.046403	1	2	835	8	23090	GSMUA_Achr1G25410_001,GSMUA_Achr2G02110_001	GO:0046477	glycosylceramide catabolic process	biological_process	0.10949	1	1	642	3	23090	GSMUA_Achr6G18500_001	GO:0070390	transcription export complex 2	cellular_component	0.058445	1	1	1394	1	23090	GSMUA_Achr8G00800_001	GO:0016635	oxidoreductase activity, acting on the CH-CH group of donors, quinone or related compound as acceptor	molecular_function	0.1099	1	1	289	7	23090	GSMUA_Achr11G08740_001	GO:0090501	RNA phosphodiester bond hydrolysis	biological_process	0.07834	1	2	1111	7	23090	GSMUA_Achr2G15320_001,GSMUA_Achr9G23650_001
GO:0010072	primary shoot apical meristem specification	biological_process	0.047028	1	3	835	7	23090	GSMUA_Achr5G18530_001,GSMUA_Achr8G07070_001,GSMUA_Achr11G07890_001	GO:0046479	glycosphingolipid catabolic process	biological_process	0.10949	1	1	642	3	23090	GSMUA_Achr6G18500_001	GO:0071819	DUBm complex	cellular_component	0.058445	1	1	1394	1	23090	GSMUA_Achr8G00800_001	GO:0007264	small GTPase mediated signal transduction	biological_process	0.11062	1	5	289	195	23090	GSMUA_Achr8G19420_001,GSMUA_Achr2G14140_001,GSMUA_Achr4G01270_001,GSMUA_Achr2G01170_001,GSMUA_Achr5G15590_001	GO:0004644	phosphoribosylglycinamide formyltransferase activity	molecular_function	0.078343	1	1	1111	2	23090	GSMUA_Achr11G19170_001
GO:0090421	embryonic meristem initiation	biological_process	0.047028	1	3	835	7	23090	GSMUA_Achr11G07890_001,GSMUA_Achr5G18530_001,GSMUA_Achr8G07070_001	GO:0046514	ceramide catabolic process	biological_process	0.10949	1	1	642	3	23090	GSMUA_Achr6G18500_001	GO:0032392	DNA geometric change	biological_process	0.059422	1	4	1394	16	23090	GSMUA_Achr9G30550_001,GSMUA_Achr2G02110_001,GSMUA_Achr1G25410_001,GSMUA_Achr9G30570_001	GO:0019439	aromatic compound catabolic process	biological_process	0.11155	1	4	289	101	23090	GSMUA_Achr3G15320_001,GSMUA_Achr3G09960_001,GSMUA_Achr9G03350_001,GSMUA_Achr9G11080_001	GO:0016531	copper chaperone activity	molecular_function	0.078705	1	1	1111	2	23090	GSMUA_Achr4G24900_001
GO:0042440	pigment metabolic process	biological_process	0.047966	1	12	835	156	23090	GSMUA_Achr6G27140_001,GSMUA_Achr3G19800_001,GSMUA_Achr4G15780_001,GSMUA_Achr6G06810_001,GSMUA_Achr8G34370_001,GSMUA_Achr6G29370_001,GSMUA_Achr1G11720_001,GSMUA_Achr4G22170_001,GSMUA_Achr4G00120_001,GSMUA_Achr5G14350_001,GSMUA_Achr3G07220_001,GSMUA_Achr7G03450_001	GO:0006576	cellular biogenic amine metabolic process	biological_process	0.1101	1	4	642	55	23090	GSMUA_Achr9G18460_001,GSMUA_Achr5G20150_001,GSMUA_Achr4G07140_001,GSMUA_Achr8G12030_001	GO:0032508	DNA duplex unwinding	biological_process	0.059422	1	4	1394	16	23090	GSMUA_Achr9G30550_001,GSMUA_Achr2G02110_001,GSMUA_Achr1G25410_001,GSMUA_Achr9G30570_001	GO:0008192	RNA guanylyltransferase activity	molecular_function	0.11253	1	1	289	4	23090	GSMUA_Achr7G17850_001	GO:0000049	tRNA binding	molecular_function	0.07872	1	3	1111	15	23090	GSMUA_Achr8G33620_001,GSMUA_Achr4G00170_001,GSMUA_Achr1G22870_001
GO:0048367	shoot system development	biological_process	0.048397	1	21	835	283	23090	GSMUA_Achr4G05770_001,GSMUA_Achr8G28230_001,GSMUA_Achr3G02560_001,GSMUA_Achr3G21580_001,GSMUA_Achr9G11080_001,GSMUA_Achr11G07890_001,GSMUA_Achr6G12690_001,GSMUA_Achr4G00170_001,GSMUA_Achr3G12190_001,GSMUA_Achr7G18220_001,GSMUA_Achr8G16860_001,GSMUA_Achr3G05450_001,GSMUA_Achr1G11720_001,GSMUA_Achr8G07070_001,GSMUA_Achr6G28900_001,GSMUA_Achr5G14350_001,GSMUA_Achr1G25410_001,GSMUA_AchrUn_randomG0091…	GO:0006665	sphingolipid metabolic process	biological_process	0.11046	1	2	642	19	23090	GSMUA_Achr6G18500_001,GSMUA_Achr5G04350_001	GO:0004834	tryptophan synthase activity	molecular_function	0.059957	1	2	1394	6	23090	GSMUA_Achr8G20600_001,GSMUA_Achr4G07140_001	GO:0070568	guanylyltransferase activity	molecular_function	0.11253	1	1	289	4	23090	GSMUA_Achr7G17850_001	GO:0016045	detection of bacterium	biological_process	0.078747	1	1	1111	2	23090	GSMUA_Achr6G19930_001
GO:0008081	phosphoric diester hydrolase activity	molecular_function	0.048423	1	5	835	45	23090	GSMUA_Achr1G16520_001,GSMUA_Achr8G12030_001,GSMUA_AchrUn_randomG02430_001,GSMUA_Achr5G20150_001,GSMUA_Achr11G01200_001	GO:0010214	seed coat development	biological_process	0.11113	1	1	642	1	23090	GSMUA_Achr7G03160_001	GO:0032542	sulfiredoxin activity	molecular_function	0.061084	1	1	1394	1	23090	GSMUA_Achr1G08360_001	GO:0009266	response to temperature stimulus	biological_process	0.11257	1	5	289	184	23090	GSMUA_Achr10G08490_001,GSMUA_Achr2G11880_001,GSMUA_Achr3G05450_001,GSMUA_Achr8G05680_001,GSMUA_Achr4G15720_001	GO:0098543	detection of other organism	biological_process	0.078747	1	1	1111	2	23090	GSMUA_Achr6G19930_001
GO:0048825	cotyledon development	biological_process	0.048424	1	3	835	13	23090	GSMUA_Achr9G11080_001,GSMUA_Achr11G07890_001,GSMUA_Achr8G07070_001	GO:0048235	pollen sperm cell differentiation	biological_process	0.11355	1	1	642	2	23090	GSMUA_Achr1G01660_001	GO:0015296	anion:cation symporter activity	molecular_function	0.061623	1	3	1394	9	23090	GSMUA_Achr7G20560_001,GSMUA_Achr9G24350_001,GSMUA_AchrUn_randomG12850_001	GO:0015740	C4-dicarboxylate transport	biological_process	0.11437	1	1	289	12	23090	GSMUA_Achr4G21730_001	GO:0098581	detection of external biotic stimulus	biological_process	0.078747	1	1	1111	2	23090	GSMUA_Achr6G19930_001
GO:0009060	aerobic respiration	biological_process	0.048467	1	5	835	48	23090	GSMUA_Achr7G14090_001,GSMUA_Achr11G08740_001,GSMUA_Achr7G00810_001,GSMUA_AchrUn_randomG11210_001,GSMUA_Achr4G00910_001	GO:0044106	cellular amine metabolic process	biological_process	0.11472	1	4	642	57	23090	GSMUA_Achr4G07140_001,GSMUA_Achr8G12030_001,GSMUA_Achr5G20150_001,GSMUA_Achr9G18460_001	GO:0003774	motor activity	molecular_function	0.062631	1	17	1394	103	23090	GSMUA_Achr3G26740_001,GSMUA_Achr1G03340_001,GSMUA_Achr8G23390_001,GSMUA_Achr5G09720_001,GSMUA_Achr3G07960_001,GSMUA_Achr4G07150_001,GSMUA_Achr2G10680_001,GSMUA_Achr11G13870_001,GSMUA_Achr9G28220_001,GSMUA_Achr9G04070_001,GSMUA_Achr9G15970_001,GSMUA_Achr1G09810_001,GSMUA_Achr1G06120_001,GSMUA_Achr4G11680_001,GSMUA_Achr9G22550_001,GSMUA_Achr3G10830_001,GSMUA_Achr7G06510_001	GO:0015743	malate transport	biological_process	0.11437	1	1	289	12	23090	GSMUA_Achr4G21730_001	GO:0008443	phosphofructokinase activity	molecular_function	0.078889	1	4	1111	24	23090	GSMUA_Achr5G28130_001,GSMUA_AchrUn_randomG02910_001,GSMUA_Achr7G20550_001,GSMUA_Achr1G04940_001
GO:0015293	symporter activity	molecular_function	0.048912	1	4	835	27	23090	GSMUA_Achr2G19270_001,GSMUA_Achr7G14170_001,GSMUA_Achr9G24350_001,GSMUA_Achr10G16450_001	GO:0042439	ethanolamine-containing compound metabolic process	biological_process	0.11642	1	2	642	11	23090	GSMUA_Achr5G20150_001,GSMUA_Achr8G12030_001	GO:0003886	DNA (cytosine-5-)-methyltransferase activity	molecular_function	0.064382	1	2	1394	4	23090	GSMUA_Achr7G00440_001,GSMUA_Achr4G22500_001	GO:0005798	Golgi-associated vesicle	cellular_component	0.11534	1	2	289	33	23090	GSMUA_Achr4G04300_001,GSMUA_Achr5G15370_001	GO:0052386	cell wall thickening	biological_process	0.079363	1	1	1111	2	23090	GSMUA_Achr6G19930_001
GO:0042327	positive regulation of phosphorylation	biological_process	0.049967	1	2	835	5	23090	GSMUA_Achr6G11250_001,GSMUA_Achr8G30870_001	GO:0044438	microbody part	cellular_component	0.11919	1	2	642	15	23090	GSMUA_Achr1G07700_001,GSMUA_Achr11G18410_001	GO:0009008	DNA-methyltransferase activity	molecular_function	0.064382	1	2	1394	4	23090	GSMUA_Achr4G22500_001,GSMUA_Achr7G00440_001	GO:0030660	Golgi-associated vesicle membrane	cellular_component	0.11534	1	2	289	33	23090	GSMUA_Achr5G15370_001,GSMUA_Achr4G04300_001	GO:0052543	callose deposition in cell wall	biological_process	0.079363	1	1	1111	2	23090	GSMUA_Achr6G19930_001
GO:0048580	regulation of post-embryonic development	biological_process	0.050774	1	10	835	93	23090	GSMUA_Achr8G16860_001,GSMUA_Achr4G11350_001,GSMUA_Achr1G25410_001,GSMUA_Achr8G30740_001,GSMUA_Achr3G05450_001,GSMUA_Achr4G22180_001,GSMUA_Achr4G05770_001,GSMUA_Achr11G07890_001,GSMUA_Achr8G07070_001,GSMUA_Achr4G00170_001	GO:0044439	peroxisomal part	cellular_component	0.11919	1	2	642	15	23090	GSMUA_Achr1G07700_001,GSMUA_Achr11G18410_001	GO:0032776	DNA methylation on cytosine	biological_process	0.064382	1	2	1394	4	23090	GSMUA_Achr7G00440_001,GSMUA_Achr4G22500_001	GO:0009911	positive regulation of flower development	biological_process	0.11549	1	1	289	3	23090	GSMUA_Achr4G11350_001	GO:0007008	outer mitochondrial membrane organization	biological_process	0.080006	1	2	1111	6	23090	GSMUA_AchrUn_randomG00960_001,GSMUA_Achr8G09300_001
GO:0010051	xylem and phloem pattern formation	biological_process	0.051209	1	3	835	14	23090	GSMUA_Achr5G18530_001,GSMUA_Achr11G06300_001,GSMUA_AchrUn_randomG00910_001	GO:0046189	phenol-containing compound biosynthetic process	biological_process	0.11947	1	2	642	22	23090	GSMUA_Achr5G04350_001,GSMUA_Achr10G08490_001	GO:0090116	C-5 methylation of cytosine	biological_process	0.064382	1	2	1394	4	23090	GSMUA_Achr4G22500_001,GSMUA_Achr7G00440_001	GO:2000243	positive regulation of reproductive process	biological_process	0.11549	1	1	289	3	23090	GSMUA_Achr4G11350_001	GO:0045040	protein import into mitochondrial outer membrane	biological_process	0.080006	1	2	1111	6	23090	GSMUA_AchrUn_randomG00960_001,GSMUA_Achr8G09300_001
GO:0032535	regulation of cellular component size	biological_process	0.052119	1	8	835	70	23090	GSMUA_Achr3G12190_001,GSMUA_Achr6G21120_001,GSMUA_Achr5G13600_001,GSMUA_Achr7G26410_001,GSMUA_Achr5G13590_001,GSMUA_Achr5G18530_001,GSMUA_Achr8G30740_001,GSMUA_Achr3G05450_001	GO:0030126	COPI vesicle coat	cellular_component	0.12071	1	2	642	15	23090	GSMUA_Achr4G04300_001,GSMUA_Achr5G15370_001	GO:0016532	superoxide dismutase copper chaperone activity	molecular_function	0.064848	1	1	1394	1	23090	GSMUA_Achr4G24900_001	GO:0055070	copper ion homeostasis	biological_process	0.11555	1	1	289	4	23090	GSMUA_Achr4G24900_001	GO:0042779	tRNA 3'-trailer cleavage	biological_process	0.082565	1	1	1111	1	23090	GSMUA_Achr2G15320_001
GO:0090066	regulation of anatomical structure size	biological_process	0.052119	1	8	835	70	23090	GSMUA_Achr3G12190_001,GSMUA_Achr5G13600_001,GSMUA_Achr6G21120_001,GSMUA_Achr7G26410_001,GSMUA_Achr5G13590_001,GSMUA_Achr5G18530_001,GSMUA_Achr8G30740_001,GSMUA_Achr3G05450_001	GO:0030137	COPI-coated vesicle	cellular_component	0.12071	1	2	642	15	23090	GSMUA_Achr5G15370_001,GSMUA_Achr4G04300_001	GO:0001716	L-amino-acid oxidase activity	molecular_function	0.065425	1	1	1394	1	23090	GSMUA_Achr10G20370_001	GO:0030048	actin filament-based movement	biological_process	0.11677	1	1	289	4	23090	GSMUA_Achr3G07960_001	GO:0004675	transmembrane receptor protein serine/threonine kinase activity	molecular_function	0.082703	1	1	1111	2	23090	GSMUA_Achr6G19930_001
GO:0003713	transcription coactivator activity	molecular_function	0.05376	1	2	835	7	23090	GSMUA_Achr8G30150_001,GSMUA_Achr8G00800_001	GO:0030663	COPI-coated vesicle membrane	cellular_component	0.12071	1	2	642	15	23090	GSMUA_Achr4G04300_001,GSMUA_Achr5G15370_001	GO:0008734	L-aspartate oxidase activity	molecular_function	0.065425	1	1	1394	1	23090	GSMUA_Achr10G20370_001	GO:0008216	spermidine metabolic process	biological_process	0.11951	1	1	289	14	23090	GSMUA_Achr9G18460_001	GO:0007167	enzyme linked receptor protein signaling pathway	biological_process	0.082703	1	1	1111	2	23090	GSMUA_Achr6G19930_001
GO:0090329	regulation of DNA-dependent DNA replication	biological_process	0.055796	1	3	835	13	23090	GSMUA_Achr7G05610_001,GSMUA_Achr8G07070_001,GSMUA_Achr8G30740_001	GO:0004488	methylenetetrahydrofolate dehydrogenase (NADP+) activity	molecular_function	0.12109	1	1	642	6	23090	GSMUA_Achr1G26660_001	GO:0015922	aspartate oxidase activity	molecular_function	0.065425	1	1	1394	1	23090	GSMUA_Achr10G20370_001	GO:0008295	spermidine biosynthetic process	biological_process	0.11951	1	1	289	14	23090	GSMUA_Achr9G18460_001	GO:0007178	transmembrane receptor protein serine/threonine kinase signaling pathway	biological_process	0.082703	1	1	1111	2	23090	GSMUA_Achr6G19930_001
GO:0032392	DNA geometric change	biological_process	0.056695	1	3	835	16	23090	GSMUA_Achr4G30550_001,GSMUA_Achr1G25410_001,GSMUA_Achr2G02110_001	GO:0009225	nucleotide-sugar metabolic process	biological_process	0.12118	1	2	642	20	23090	GSMUA_Achr4G20510_001,GSMUA_Achr7G05110_001	GO:0004630	phospholipase D activity	molecular_function	0.066556	1	3	1394	8	23090	GSMUA_Achr11G01200_001,GSMUA_Achr8G12030_001,GSMUA_Achr5G20150_001	GO:0004372	glycine hydroxymethyltransferase activity	molecular_function	0.12124	1	1	289	11	23090	GSMUA_Achr6G06520_001	GO:0005829	cytosol	cellular_component	0.083262	1	25	1111	277	23090	GSMUA_AchrUn_randomG02910_001,GSMUA_Achr8G22290_001,GSMUA_Achr3G02630_001,GSMUA_Achr11G03980_001,GSMUA_Achr1G15010_001,GSMUA_Achr3G07990_001,GSMUA_Achr1G04940_001,GSMUA_Achr1G22870_001,GSMUA_Achr1G12970_001,GSMUA_Achr4G00170_001,GSMUA_Achr5G10120_001,GSMUA_Achr1G20090_001,GSMUA_Achr4G15720_001,GSMUA_Achr5G00730_001,GSMUA_Achr1G25410_001,GSMUA_Achr7G20550_001,GSMUA_Achr3G05450_001,GSMUA_Achr10G271…
GO:0032508	DNA duplex unwinding	biological_process	0.056695	1	3	835	16	23090	GSMUA_Achr4G30550_001,GSMUA_Achr1G25410_001,GSMUA_Achr2G02110_001	GO:1901615	organic hydroxy compound metabolic process	biological_process	0.12188	1	10	642	200	23090	GSMUA_Achr11G06480_001,GSMUA_Achr7G03160_001,GSMUA_Achr5G20150_001,GSMUA_Achr1G16520_001,GSMUA_Achr10G08490_001,GSMUA_Achr7G03670_001,GSMUA_Achr3G24380_001,GSMUA_Achr7G03660_001,GSMUA_Achr8G12030_001,GSMUA_Achr5G04350_001	GO:0070290	N-acylphosphatidylethanolamine-specific phospholipase D activity	molecular_function	0.066556	1	3	1394	8	23090	GSMUA_Achr8G12030_001,GSMUA_Achr11G01200_001,GSMUA_Achr5G20150_001	GO:0070567	cytidylyltransferase activity	molecular_function	0.12162	1	1	289	8	23090	GSMUA_Achr1G16810_001	GO:0042327	positive regulation of phosphorylation	biological_process	0.084149	1	2	1111	5	23090	GSMUA_Achr6G11250_001,GSMUA_Achr8G30870_001
GO:0048831	regulation of shoot system development	biological_process	0.056729	1	9	835	82	23090	GSMUA_Achr1G25410_001,GSMUA_Achr4G11350_001,GSMUA_Achr8G16860_001,GSMUA_Achr3G05450_001,GSMUA_Achr8G30740_001,GSMUA_Achr11G07890_001,GSMUA_Achr4G05770_001,GSMUA_Achr4G00170_001,GSMUA_Achr8G07070_001	GO:0016843	amine-lyase activity	molecular_function	0.12338	1	1	642	7	23090	GSMUA_Achr3G30810_001	GO:0009756	carbohydrate mediated signaling	biological_process	0.069192	1	6	1394	30	23090	GSMUA_Achr8G16860_001,GSMUA_Achr2G02110_001,GSMUA_Achr9G11080_001,GSMUA_Achr8G07070_001,GSMUA_Achr3G05450_001,GSMUA_Achr11G26550_001	GO:0070069	cytochrome complex	cellular_component	0.12195	1	1	289	12	23090	GSMUA_Achr10G08490_001	GO:0042555	MCM complex	cellular_component	0.084443	1	2	1111	8	23090	GSMUA_Achr1G25410_001,GSMUA_Achr2G02110_001
GO:0019915	lipid storage	biological_process	0.057139	1	4	835	25	23090	GSMUA_Achr3G05450_001,GSMUA_Achr8G07070_001,GSMUA_Achr11G07890_001,GSMUA_Achr8G16860_001	GO:0016844	strictosidine synthase activity	molecular_function	0.12338	1	1	642	7	23090	GSMUA_Achr3G30810_001	GO:0010182	sugar mediated signaling pathway	biological_process	0.069192	1	6	1394	30	23090	GSMUA_Achr8G16860_001,GSMUA_Achr2G02110_001,GSMUA_Achr9G11080_001,GSMUA_Achr8G07070_001,GSMUA_Achr3G05450_001,GSMUA_Achr11G26550_001	GO:0055046	microgametogenesis	biological_process	0.12222	1	1	289	5	23090	GSMUA_Achr1G01660_001	GO:0009225	nucleotide-sugar metabolic process	biological_process	0.084511	1	3	1111	20	23090	GSMUA_Achr4G20510_001,GSMUA_Achr5G14520_001,GSMUA_Achr7G05110_001
GO:0051258	protein polymerization	biological_process	0.059613	1	10	835	111	23090	GSMUA_Achr11G03730_001,GSMUA_Achr7G03320_001,GSMUA_Achr8G30740_001,GSMUA_Achr5G18530_001,GSMUA_Achr5G13590_001,GSMUA_Achr3G05450_001,GSMUA_Achr3G12190_001,GSMUA_Achr7G26410_001,GSMUA_Achr6G21120_001,GSMUA_Achr5G13600_001	GO:0007000	nucleolus organization	biological_process	0.12547	1	1	642	4	23090	GSMUA_Achr1G25410_001	GO:0071322	cellular response to carbohydrate stimulus	biological_process	0.069192	1	6	1394	30	23090	GSMUA_Achr2G02110_001,GSMUA_Achr9G11080_001,GSMUA_Achr8G16860_001,GSMUA_Achr3G05450_001,GSMUA_Achr8G07070_001,GSMUA_Achr11G26550_001	GO:0009756	carbohydrate mediated signaling	biological_process	0.12236	1	2	289	30	23090	GSMUA_Achr3G05450_001,GSMUA_Achr9G11080_001	GO:0015295	solute:proton symporter activity	molecular_function	0.084661	1	3	1111	17	23090	GSMUA_Achr10G16450_001,GSMUA_Achr2G19270_001,GSMUA_Achr7G14170_001
GO:0016531	copper chaperone activity	molecular_function	0.060418	1	1	835	2	23090	GSMUA_Achr4G24900_001	GO:0006903	vesicle targeting	biological_process	0.12637	1	1	642	3	23090	GSMUA_Achr1G01540_001	GO:0019354	siroheme biosynthetic process	biological_process	0.069454	1	1	1394	1	23090	GSMUA_Achr6G27140_001	GO:0010182	sugar mediated signaling pathway	biological_process	0.12236	1	2	289	30	23090	GSMUA_Achr3G05450_001,GSMUA_Achr9G11080_001	GO:0010103	stomatal complex morphogenesis	biological_process	0.084905	1	5	1111	44	23090	GSMUA_Achr7G13570_001,GSMUA_Achr1G11720_001,GSMUA_Achr3G02560_001,GSMUA_Achr7G18220_001,GSMUA_Achr6G28900_001
GO:0003724	RNA helicase activity	molecular_function	0.061058	1	2	835	5	23090	GSMUA_Achr3G05450_001,GSMUA_Achr3G25460_001	GO:0048199	vesicle targeting, to, from or within Golgi	biological_process	0.12637	1	1	642	3	23090	GSMUA_Achr1G01540_001	GO:0043115	precorrin-2 dehydrogenase activity	molecular_function	0.069454	1	1	1394	1	23090	GSMUA_Achr6G27140_001	GO:0071322	cellular response to carbohydrate stimulus	biological_process	0.12236	1	2	289	30	23090	GSMUA_Achr3G05450_001,GSMUA_Achr9G11080_001	GO:0010390	histone monoubiquitination	biological_process	0.089053	1	1	1111	1	23090	GSMUA_Achr6G06310_001
GO:0051119	sugar transmembrane transporter activity	molecular_function	0.061912	1	3	835	20	23090	GSMUA_Achr10G16450_001,GSMUA_Achr7G14170_001,GSMUA_Achr2G19270_001	GO:0048207	vesicle targeting, rough ER to cis-Golgi	biological_process	0.12637	1	1	642	3	23090	GSMUA_Achr1G01540_001	GO:0046156	siroheme metabolic process	biological_process	0.069454	1	1	1394	1	23090	GSMUA_Achr6G27140_001	GO:0004832	valine-tRNA ligase activity	molecular_function	0.12241	1	1	289	7	23090	GSMUA_AchrUn_randomG06440_001	GO:0016574	histone ubiquitination	biological_process	0.089053	1	1	1111	1	23090	GSMUA_Achr6G06310_001
GO:0046914	transition metal ion binding	molecular_function	0.063765	1	84	835	1939	23090	GSMUA_Achr8G01750_001,GSMUA_Achr8G12560_001,GSMUA_Achr8G17640_001,GSMUA_Achr9G22210_001,GSMUA_Achr5G02680_001,GSMUA_Achr6G30160_001,GSMUA_Achr6G11190_001,GSMUA_Achr5G25100_001,GSMUA_Achr2G09260_001,GSMUA_Achr3G05190_001,GSMUA_Achr2G18580_001,GSMUA_Achr9G01030_001,GSMUA_AchrUn_randomG13910_001,GSMUA_Achr9G12760_001,GSMUA_Achr11G03600_001,GSMUA_Achr4G20950_001,GSMUA_Achr6G07680_001,GSMUA_Achr6G0500…	GO:0048208	COPII vesicle coating	biological_process	0.12637	1	1	642	3	23090	GSMUA_Achr1G01540_001	GO:0045333	cellular respiration	biological_process	0.070367	1	9	1394	72	23090	GSMUA_Achr7G00810_001,GSMUA_Achr11G08740_001,GSMUA_Achr8G02070_001,GSMUA_AchrUn_randomG11210_001,GSMUA_Achr3G10830_001,GSMUA_Achr8G04100_001,GSMUA_Achr7G14090_001,GSMUA_Achr5G02000_001,GSMUA_Achr4G08580_001	GO:0006438	valyl-tRNA aminoacylation	biological_process	0.12241	1	1	289	7	23090	GSMUA_AchrUn_randomG06440_001	GO:0033523	histone H2B ubiquitination	biological_process	0.089053	1	1	1111	1	23090	GSMUA_Achr6G06310_001
GO:0010562	positive regulation of phosphorus metabolic process	biological_process	0.065297	1	2	835	6	23090	GSMUA_Achr6G11250_001,GSMUA_Achr8G30870_001	GO:0051648	vesicle localization	biological_process	0.12637	1	1	642	3	23090	GSMUA_Achr1G01540_001	GO:0009678	hydrogen-translocating pyrophosphatase activity	molecular_function	0.07365	1	3	1394	19	23090	GSMUA_Achr3G13280_001,GSMUA_Achr5G23480_001,GSMUA_Achr1G26020_001	GO:0042327	positive regulation of phosphorylation	biological_process	0.12292	1	1	289	5	23090	GSMUA_Achr8G30870_001	GO:0003156	regulation of organ formation	biological_process	0.089314	1	1	1111	1	23090	GSMUA_Achr3G02630_001
GO:0045937	positive regulation of phosphate metabolic process	biological_process	0.065297	1	2	835	6	23090	GSMUA_Achr6G11250_001,GSMUA_Achr8G30870_001	GO:0051650	establishment of vesicle localization	biological_process	0.12637	1	1	642	3	23090	GSMUA_Achr1G01540_001	GO:0090626	plant epidermis morphogenesis	biological_process	0.074099	1	11	1394	77	23090	GSMUA_Achr3G05450_001,GSMUA_Achr8G10780_001,GSMUA_Achr3G02560_001,GSMUA_Achr7G18220_001,GSMUA_Achr7G13570_001,GSMUA_Achr1G11720_001,GSMUA_Achr8G16860_001,GSMUA_Achr8G25430_001,GSMUA_Achr6G28900_001,GSMUA_Achr5G18530_001,GSMUA_Achr8G01270_001	GO:0004860	protein kinase inhibitor activity	molecular_function	0.12307	1	1	289	15	23090	GSMUA_Achr5G21770_001	GO:0010084	specification of organ axis polarity	biological_process	0.089314	1	1	1111	1	23090	GSMUA_Achr3G02630_001
GO:2000241	regulation of reproductive process	biological_process	0.066175	1	9	835	84	23090	GSMUA_Achr8G07070_001,GSMUA_Achr4G00170_001,GSMUA_Achr4G05770_001,GSMUA_Achr11G07890_001,GSMUA_Achr8G30740_001,GSMUA_Achr3G05450_001,GSMUA_Achr1G25410_001,GSMUA_Achr8G16860_001,GSMUA_Achr4G11350_001	GO:0051668	localization within membrane	biological_process	0.12637	1	1	642	3	23090	GSMUA_Achr1G01540_001	GO:0009662	etioplast organization	biological_process	0.074724	1	1	1394	1	23090	GSMUA_Achr8G26670_001	GO:0004861	cyclin-dependent protein serine/threonine kinase inhibitor activity	molecular_function	0.12307	1	1	289	15	23090	GSMUA_Achr5G21770_001	GO:1900618	regulation of shoot system morphogenesis	biological_process	0.089314	1	1	1111	1	23090	GSMUA_Achr3G02630_001
GO:0045435	lycopene epsilon cyclase activity	molecular_function	0.066928	1	1	835	1	23090	GSMUA_Achr1G11720_001	GO:0090114	COPII-coated vesicle budding	biological_process	0.12637	1	1	642	3	23090	GSMUA_Achr1G01540_001	GO:0046608	carotenoid isomerase activity	molecular_function	0.074724	1	1	1394	1	23090	GSMUA_Achr8G26670_001	GO:0019210	kinase inhibitor activity	molecular_function	0.12307	1	1	289	15	23090	GSMUA_Achr5G21770_001	GO:1901371	regulation of leaf morphogenesis	biological_process	0.089314	1	1	1111	1	23090	GSMUA_Achr3G02630_001
GO:0008092	cytoskeletal protein binding	molecular_function	0.067146	1	16	835	205	23090	GSMUA_Achr3G27200_001,GSMUA_Achr8G23390_001,GSMUA_Achr9G15920_001,GSMUA_Achr7G19080_001,GSMUA_Achr9G15970_001,GSMUA_Achr1G23520_001,GSMUA_Achr5G09720_001,GSMUA_Achr11G03600_001,GSMUA_Achr1G06120_001,GSMUA_Achr7G18190_001,GSMUA_Achr10G02150_001,GSMUA_Achr7G06510_001,GSMUA_Achr11G03730_001,GSMUA_Achr9G04070_001,GSMUA_Achr3G26740_001,GSMUA_Achr6G03830_001	GO:1902591	single-organism membrane budding	biological_process	0.12637	1	1	642	3	23090	GSMUA_Achr1G01540_001	GO:0008252	nucleotidase activity	molecular_function	0.076182	1	3	1394	12	23090	GSMUA_Achr8G05520_001,GSMUA_Achr8G03300_001,GSMUA_Achr3G25870_001	GO:0030291	protein serine/threonine kinase inhibitor activity	molecular_function	0.12307	1	1	289	15	23090	GSMUA_Achr5G21770_001	GO:2000025	regulation of leaf formation	biological_process	0.089314	1	1	1111	1	23090	GSMUA_Achr3G02630_001
GO:0004427	inorganic diphosphatase activity	molecular_function	0.069252	1	3	835	30	23090	GSMUA_Achr5G23480_001,GSMUA_Achr1G26020_001,GSMUA_Achr3G13280_001	GO:0004325	ferrochelatase activity	molecular_function	0.12687	1	1	642	4	23090	GSMUA_Achr4G15780_001	GO:0009965	leaf morphogenesis	biological_process	0.076854	1	7	1394	51	23090	GSMUA_Achr5G18530_001,GSMUA_AchrUn_randomG00910_001,GSMUA_Achr3G24160_001,GSMUA_Achr6G06310_001,GSMUA_Achr3G21580_001,GSMUA_Achr8G28560_001,GSMUA_Achr3G02630_001	GO:0035999	tetrahydrofolate interconversion	biological_process	0.12626	1	1	289	11	23090	GSMUA_Achr6G06520_001	GO:0045435	lycopene epsilon cyclase activity	molecular_function	0.092352	1	1	1111	1	23090	GSMUA_Achr1G11720_001
GO:0048508	embryonic meristem development	biological_process	0.06937	1	3	835	9	23090	GSMUA_Achr11G07890_001,GSMUA_Achr5G18530_001,GSMUA_Achr8G07070_001	GO:0051920	peroxiredoxin activity	molecular_function	0.13038	1	1	642	6	23090	GSMUA_Achr6G18200_001	GO:0042440	pigment metabolic process	biological_process	0.077288	1	17	1394	156	23090	GSMUA_AchrUn_randomG12680_001,GSMUA_Achr1G11720_001,GSMUA_Achr6G06810_001,GSMUA_Achr8G26670_001,GSMUA_Achr7G03450_001,GSMUA_Achr9G27340_001,GSMUA_Achr3G19800_001,GSMUA_Achr4G22170_001,GSMUA_Achr8G34370_001,GSMUA_Achr6G29370_001,GSMUA_Achr4G17130_001,GSMUA_Achr4G15780_001,GSMUA_AchrUn_randomG16250_001,GSMUA_Achr5G14350_001,GSMUA_Achr6G27140_001,GSMUA_Achr8G18490_001,GSMUA_Achr3G07220_001	GO:0010103	stomatal complex morphogenesis	biological_process	0.12792	1	2	289	44	23090	GSMUA_Achr3G02560_001,GSMUA_Achr7G18220_001	GO:0090626	plant epidermis morphogenesis	biological_process	0.092754	1	9	1111	77	23090	GSMUA_Achr7G18220_001,GSMUA_Achr8G01270_001,GSMUA_Achr7G13570_001,GSMUA_Achr1G11720_001,GSMUA_Achr6G28900_001,GSMUA_Achr8G16860_001,GSMUA_Achr5G18530_001,GSMUA_Achr3G05450_001,GSMUA_Achr3G02560_001
GO:0071822	protein complex subunit organization	biological_process	0.069923	1	25	835	478	23090	GSMUA_Achr8G24960_001,GSMUA_Achr7G03320_001,GSMUA_Achr1G23520_001,GSMUA_Achr4G22180_001,GSMUA_Achr7G19080_001,GSMUA_Achr5G18530_001,GSMUA_Achr1G01540_001,GSMUA_Achr8G30740_001,GSMUA_Achr5G13600_001,GSMUA_Achr5G16270_001,GSMUA_Achr6G03830_001,GSMUA_Achr6G06810_001,GSMUA_Achr2G16760_001,GSMUA_Achr6G23340_001,GSMUA_Achr3G21580_001,GSMUA_Achr7G05610_001,GSMUA_Achr11G03730_001,GSMUA_Achr3G05450_001,GS…	GO:0018958	phenol-containing compound metabolic process	biological_process	0.13189	1	2	642	23	23090	GSMUA_Achr5G04350_001,GSMUA_Achr10G08490_001	GO:0030259	lipid glycosylation	biological_process	0.078152	1	3	1394	11	23090	GSMUA_Achr5G22800_001,GSMUA_Achr7G03160_001,GSMUA_Achr4G12800_001	GO:0044436	thylakoid part	cellular_component	0.12799	1	4	289	195	23090	GSMUA_Achr7G06710_001,GSMUA_Achr7G18220_001,GSMUA_Achr3G02560_001,GSMUA_Achr10G08490_001	GO:0006139	nucleobase-containing compound metabolic process	biological_process	0.094005	1	206	1111	3695	23090	GSMUA_Achr8G16860_001,GSMUA_Achr1G01580_001,GSMUA_Achr11G26550_001,GSMUA_Achr6G03200_001,GSMUA_Achr1G14900_001,GSMUA_Achr9G01450_001,GSMUA_Achr1G10080_001,GSMUA_Achr11G14210_001,GSMUA_Achr9G26140_001,GSMUA_Achr6G06810_001,GSMUA_AchrUn_randomG15140_001,GSMUA_Achr5G20860_001,GSMUA_Achr7G18220_001,GSMUA_Achr4G26260_001,GSMUA_Achr11G25720_001,GSMUA_Achr7G00440_001,GSMUA_Achr3G29810_001,GSMUA_Achr5G14…
GO:0009743	response to carbohydrate	biological_process	0.070241	1	7	835	64	23090	GSMUA_Achr2G02110_001,GSMUA_Achr11G07890_001,GSMUA_Achr9G11080_001,GSMUA_Achr8G16860_001,GSMUA_Achr8G21600_001,GSMUA_Achr8G07070_001,GSMUA_Achr3G05450_001	GO:0008180	COP9 signalosome	cellular_component	0.13251	1	1	642	3	23090	GSMUA_Achr4G21630_001	GO:0046777	protein autophosphorylation	biological_process	0.078528	1	5	1394	28	23090	GSMUA_AchrUn_randomG12680_001,GSMUA_AchrUn_randomG24650_001,GSMUA_Achr8G25430_001,GSMUA_Achr11G03730_001,GSMUA_Achr8G28560_001	GO:0050832	defense response to fungus	biological_process	0.12987	1	2	289	37	23090	GSMUA_Achr4G11350_001,GSMUA_Achr10G08490_001	GO:0043022	ribosome binding	molecular_function	0.094009	1	3	1111	16	23090	GSMUA_Achr8G27110_001,GSMUA_Achr3G18790_001,GSMUA_Achr3G07220_001
GO:0006835	dicarboxylic acid transport	biological_process	0.070567	1	2	835	14	23090	GSMUA_Achr4G21730_001,GSMUA_Achr10G26450_001	GO:0010928	regulation of auxin mediated signaling pathway	biological_process	0.13378	1	1	642	4	23090	GSMUA_AchrUn_randomG00910_001	GO:0003919	FMN adenylyltransferase activity	molecular_function	0.079013	1	1	1394	1	23090	GSMUA_Achr10G08850_001	GO:0007050	cell cycle arrest	biological_process	0.13186	1	1	289	16	23090	GSMUA_Achr5G21770_001	GO:0005742	mitochondrial outer membrane translocase complex	cellular_component	0.094219	1	2	1111	9	23090	GSMUA_Achr8G09300_001,GSMUA_AchrUn_randomG00960_001
GO:0015631	tubulin binding	molecular_function	0.074774	1	11	835	117	23090	GSMUA_Achr7G18190_001,GSMUA_Achr3G27200_001,GSMUA_Achr8G23390_001,GSMUA_Achr9G15920_001,GSMUA_Achr3G26740_001,GSMUA_Achr9G04070_001,GSMUA_Achr1G06120_001,GSMUA_Achr11G03600_001,GSMUA_Achr7G06510_001,GSMUA_Achr9G15970_001,GSMUA_Achr11G03730_001	GO:0031537	regulation of anthocyanin metabolic process	biological_process	0.13442	1	1	642	4	23090	GSMUA_Achr5G14350_001	GO:0000387	spliceosomal snRNP assembly	biological_process	0.08008	1	2	1394	8	23090	GSMUA_Achr3G25550_001,GSMUA_Achr3G06150_001	GO:0015980	energy derivation by oxidation of organic compounds	biological_process	0.1328	1	3	289	82	23090	GSMUA_Achr7G00810_001,GSMUA_Achr11G08740_001,GSMUA_Achr4G08580_001	GO:0098799	outer mitochondrial membrane protein complex	cellular_component	0.094219	1	2	1111	9	23090	GSMUA_AchrUn_randomG00960_001,GSMUA_Achr8G09300_001
GO:0019843	rRNA binding	molecular_function	0.074998	1	3	835	35	23090	GSMUA_Achr5G16270_001,GSMUA_Achr2G08510_001,GSMUA_Achr3G24380_001	GO:0010497	plasmodesmata-mediated intercellular transport	biological_process	0.13674	1	1	642	2	23090	GSMUA_Achr8G22600_001	GO:0016277	[myelin basic protein]-arginine N-methyltransferase activity	molecular_function	0.081327	1	1	1394	1	23090	GSMUA_Achr10G27110_001	GO:0009409	response to cold	biological_process	0.1351	1	3	289	74	23090	GSMUA_Achr4G15720_001,GSMUA_Achr10G08490_001,GSMUA_Achr3G05450_001	GO:0048825	cotyledon development	biological_process	0.094673	1	3	1111	13	23090	GSMUA_Achr11G26550_001,GSMUA_Achr9G11080_001,GSMUA_Achr8G07070_001
GO:0046872	metal ion binding	molecular_function	0.07611	1	140	835	3559	23090	GSMUA_Achr2G18310_001,GSMUA_AchrUn_randomG13520_001,GSMUA_Achr7G07810_001,GSMUA_Achr1G09240_001,GSMUA_Achr9G03380_001,GSMUA_Achr1G08840_001,GSMUA_Achr4G16340_001,GSMUA_AchrUn_randomG25220_001,GSMUA_Achr1G15430_001,GSMUA_Achr4G30820_001,GSMUA_Achr2G16380_001,GSMUA_AchrUn_randomG11680_001,GSMUA_Achr7G03630_001,GSMUA_Achr3G12740_001,GSMUA_Achr11G24220_001,GSMUA_Achr3G22450_001,GSMUA_Achr4G05330_001,…	GO:0009309	amine biosynthetic process	biological_process	0.13944	1	2	642	27	23090	GSMUA_Achr9G18460_001,GSMUA_Achr4G07140_001	GO:0019919	peptidyl-arginine methylation, to asymmetrical-dimethyl arginine	biological_process	0.081327	1	1	1394	1	23090	GSMUA_Achr10G27110_001	GO:0043900	regulation of multi-organism process	biological_process	0.13692	1	1	289	13	23090	GSMUA_Achr10G08490_001	GO:0005751	mitochondrial respiratory chain complex IV	cellular_component	0.095287	1	1	1111	3	23090	GSMUA_Achr5G08780_001
GO:0004620	phospholipase activity	molecular_function	0.076919	1	3	835	21	23090	GSMUA_Achr8G12030_001,GSMUA_Achr11G01200_001,GSMUA_Achr5G20150_001	GO:0042401	cellular biogenic amine biosynthetic process	biological_process	0.13944	1	2	642	27	23090	GSMUA_Achr9G18460_001,GSMUA_Achr4G07140_001	GO:0035241	protein-arginine omega-N monomethyltransferase activity	molecular_function	0.081327	1	1	1394	1	23090	GSMUA_Achr10G27110_001	GO:0000077	DNA damage checkpoint	biological_process	0.13715	1	1	289	6	23090	GSMUA_Achr6G09140_001	GO:0045277	respiratory chain complex IV	cellular_component	0.095287	1	1	1111	3	23090	GSMUA_Achr5G08780_001
GO:0016673	oxidoreductase activity, acting on a sulfur group of donors, iron-sulfur protein as acceptor	molecular_function	0.077089	1	1	835	2	23090	GSMUA_Achr1G22900_001	GO:0005773	vacuole	cellular_component	0.13994	1	8	642	126	23090	GSMUA_Achr6G11250_001,GSMUA_Achr8G30870_001,GSMUA_Achr11G09830_001,GSMUA_Achr11G03980_001,GSMUA_Achr3G11090_001,GSMUA_Achr6G20250_001,GSMUA_Achr7G03160_001,GSMUA_Achr11G05040_001	GO:0035242	protein-arginine omega-N asymmetric methyltransferase activity	molecular_function	0.081327	1	1	1394	1	23090	GSMUA_Achr10G27110_001	GO:0031570	DNA integrity checkpoint	biological_process	0.13715	1	1	289	6	23090	GSMUA_Achr6G09140_001	GO:0003724	RNA helicase activity	molecular_function	0.095457	1	2	1111	5	23090	GSMUA_Achr3G25460_001,GSMUA_Achr3G05450_001
GO:0050311	sulfite reductase (ferredoxin) activity	molecular_function	0.077089	1	1	835	2	23090	GSMUA_Achr1G22900_001	GO:0015399	primary active transmembrane transporter activity	molecular_function	0.14443	1	11	642	208	23090	GSMUA_Achr8G21510_001,GSMUA_Achr3G09670_001,GSMUA_Achr5G23480_001,GSMUA_AchrUn_randomG24700_001,GSMUA_Achr11G26650_001,GSMUA_Achr1G26020_001,GSMUA_Achr3G13280_001,GSMUA_Achr3G18140_001,GSMUA_Achr4G12130_001,GSMUA_Achr5G12300_001,GSMUA_Achr8G30620_001	GO:0035247	peptidyl-arginine omega-N-methylation	biological_process	0.081327	1	1	1394	1	23090	GSMUA_Achr10G27110_001	GO:0004129	cytochrome-c oxidase activity	molecular_function	0.13747	1	1	289	14	23090	GSMUA_Achr10G27090_001	GO:0000790	nuclear chromatin	cellular_component	0.096146	1	3	1111	15	23090	GSMUA_Achr2G19070_001,GSMUA_Achr3G02630_001,GSMUA_Achr8G16860_001
GO:0003674	molecular_function	molecular_function	0.077391	1	748	835	20190	23090	GSMUA_Achr10G05360_001,GSMUA_Achr5G17400_001,GSMUA_Achr8G17640_001,GSMUA_Achr11G16520_001,GSMUA_Achr8G19420_001,GSMUA_Achr3G26740_001,GSMUA_Achr11G19580_001,GSMUA_AchrUn_randomG16200_001,GSMUA_Achr2G12930_001,GSMUA_Achr3G10960_001,GSMUA_AchrUn_randomG02430_001,GSMUA_Achr4G31860_001,GSMUA_Achr1G05220_001,GSMUA_AchrUn_randomG03020_001,GSMUA_AchrUn_randomG21590_001,GSMUA_Achr8G30710_001,GSMUA_Achr4G…	GO:0015405	P-P-bond-hydrolysis-driven transmembrane transporter activity	molecular_function	0.14443	1	11	642	208	23090	GSMUA_Achr3G18140_001,GSMUA_Achr3G13280_001,GSMUA_Achr4G12130_001,GSMUA_Achr8G30620_001,GSMUA_Achr5G12300_001,GSMUA_Achr8G21510_001,GSMUA_Achr5G23480_001,GSMUA_Achr3G09670_001,GSMUA_Achr11G26650_001,GSMUA_AchrUn_randomG24700_001,GSMUA_Achr1G26020_001	GO:0009512	cytochrome b6f complex	cellular_component	0.082793	1	1	1394	3	23090	GSMUA_Achr10G08490_001	GO:0015002	heme-copper terminal oxidase activity	molecular_function	0.13747	1	1	289	14	23090	GSMUA_Achr10G27090_001	GO:0048508	embryonic meristem development	biological_process	0.098424	1	3	1111	9	23090	GSMUA_Achr5G18530_001,GSMUA_Achr11G26550_001,GSMUA_Achr8G07070_001
GO:0000104	succinate dehydrogenase activity	molecular_function	0.077505	1	1	835	3	23090	GSMUA_Achr11G08740_001	GO:0030149	sphingolipid catabolic process	biological_process	0.14483	1	1	642	4	23090	GSMUA_Achr6G18500_001	GO:0044070	regulation of anion transport	biological_process	0.083174	1	3	1394	11	23090	GSMUA_Achr7G23900_001,GSMUA_Achr6G19930_001,GSMUA_Achr8G25430_001	GO:0016675	oxidoreductase activity, acting on a heme group of donors	molecular_function	0.13747	1	1	289	14	23090	GSMUA_Achr10G27090_001	GO:0010162	seed dormancy process	biological_process	0.098788	1	5	1111	33	23090	GSMUA_Achr8G16860_001,GSMUA_Achr11G26550_001,GSMUA_Achr8G07070_001,GSMUA_Achr3G05450_001,GSMUA_Achr6G06310_001
GO:0008177	succinate dehydrogenase (ubiquinone) activity	molecular_function	0.077505	1	1	835	3	23090	GSMUA_Achr11G08740_001	GO:0046466	membrane lipid catabolic process	biological_process	0.14483	1	1	642	4	23090	GSMUA_Achr6G18500_001	GO:0000413	protein peptidyl-prolyl isomerization	biological_process	0.083206	1	7	1394	53	23090	GSMUA_Achr8G23380_001,GSMUA_AchrUn_randomG24180_001,GSMUA_Achr8G05680_001,GSMUA_Achr5G03050_001,GSMUA_Achr1G07610_001,GSMUA_Achr9G28600_001,GSMUA_Achr6G12690_001	GO:0016676	oxidoreductase activity, acting on a heme group of donors, oxygen as acceptor	molecular_function	0.13747	1	1	289	14	23090	GSMUA_Achr10G27090_001	GO:0022611	dormancy process	biological_process	0.098788	1	5	1111	33	23090	GSMUA_Achr6G06310_001,GSMUA_Achr8G07070_001,GSMUA_Achr3G05450_001,GSMUA_Achr8G16860_001,GSMUA_Achr11G26550_001
GO:0051538	3 iron, 4 sulfur cluster binding	molecular_function	0.077505	1	1	835	3	23090	GSMUA_Achr11G08740_001	GO:0010494	cytoplasmic stress granule	cellular_component	0.14494	1	1	642	2	23090	GSMUA_Achr8G22600_001	GO:0018208	peptidyl-proline modification	biological_process	0.083206	1	7	1394	53	23090	GSMUA_Achr8G05680_001,GSMUA_Achr1G07610_001,GSMUA_Achr5G03050_001,GSMUA_Achr6G12690_001,GSMUA_Achr9G28600_001,GSMUA_AchrUn_randomG24180_001,GSMUA_Achr8G23380_001	GO:0010562	positive regulation of phosphorus metabolic process	biological_process	0.13748	1	1	289	6	23090	GSMUA_Achr8G30870_001	GO:0010051	xylem and phloem pattern formation	biological_process	0.10262	1	3	1111	14	23090	GSMUA_AchrUn_randomG00910_001,GSMUA_Achr11G06300_001,GSMUA_Achr5G18530_001
GO:0016783	sulfurtransferase activity	molecular_function	0.077612	1	2	835	9	23090	GSMUA_Achr3G23430_001,GSMUA_Achr9G26180_001	GO:0048037	cofactor binding	molecular_function	0.1463	1	23	642	602	23090	GSMUA_Achr3G25800_001,GSMUA_Achr7G03660_001,GSMUA_Achr4G18740_001,GSMUA_AchrUn_randomG08410_001,GSMUA_Achr8G08790_001,GSMUA_Achr10G22060_001,GSMUA_Achr8G04610_001,GSMUA_Achr6G08010_001,GSMUA_Achr6G16490_001,GSMUA_Achr4G20510_001,GSMUA_Achr4G18030_001,GSMUA_Achr8G28000_001,GSMUA_Achr5G25410_001,GSMUA_Achr4G31860_001,GSMUA_Achr8G02070_001,GSMUA_Achr7G03670_001,GSMUA_Achr7G24140_001,GSMUA_Achr7G0511…	GO:0008417	fucosyltransferase activity	molecular_function	0.083967	1	3	1394	20	23090	GSMUA_Achr2G00820_001,GSMUA_AchrUn_randomG27350_001,GSMUA_Achr9G15270_001	GO:0045937	positive regulation of phosphate metabolic process	biological_process	0.13748	1	1	289	6	23090	GSMUA_Achr8G30870_001	GO:0000104	succinate dehydrogenase activity	molecular_function	0.10327	1	1	1111	3	23090	GSMUA_Achr11G08740_001
GO:0008154	actin polymerization or depolymerization	biological_process	0.077772	1	8	835	89	23090	GSMUA_Achr3G05450_001,GSMUA_Achr5G13590_001,GSMUA_Achr5G18530_001,GSMUA_Achr8G30740_001,GSMUA_Achr5G13600_001,GSMUA_Achr6G21120_001,GSMUA_Achr7G26410_001,GSMUA_Achr3G12190_001	GO:0022804	active transmembrane transporter activity	molecular_function	0.14703	1	17	642	374	23090	GSMUA_Achr8G30620_001,GSMUA_Achr8G21510_001,GSMUA_Achr3G09670_001,GSMUA_Achr3G11430_001,GSMUA_Achr6G20250_001,GSMUA_Achr5G23480_001,GSMUA_AchrUn_randomG24700_001,GSMUA_Achr11G26650_001,GSMUA_Achr10G16450_001,GSMUA_Achr3G13280_001,GSMUA_Achr3G18140_001,GSMUA_Achr8G03000_001,GSMUA_Achr4G12130_001,GSMUA_AchrUn_randomG21590_001,GSMUA_Achr5G12300_001,GSMUA_Achr4G05060_001,GSMUA_Achr1G26020_001	GO:0010196	nonphotochemical quenching	biological_process	0.084409	1	1	1394	3	23090	GSMUA_Achr10G08490_001	GO:0048582	positive regulation of post-embryonic development	biological_process	0.13787	1	1	289	5	23090	GSMUA_Achr4G11350_001	GO:0008177	succinate dehydrogenase (ubiquinone) activity	molecular_function	0.10327	1	1	1111	3	23090	GSMUA_Achr11G08740_001
GO:0004448	isocitrate dehydrogenase activity	molecular_function	0.078326	1	2	835	11	23090	GSMUA_Achr7G14090_001,GSMUA_Achr4G00910_001	GO:0004826	phenylalanine-tRNA ligase activity	molecular_function	0.14941	1	1	642	4	23090	GSMUA_Achr8G33620_001	GO:1990066	energy quenching	biological_process	0.084409	1	1	1394	3	23090	GSMUA_Achr10G08490_001	GO:0006771	riboflavin metabolic process	biological_process	0.13883	1	1	289	13	23090	GSMUA_Achr10G08850_001	GO:0051538	3 iron, 4 sulfur cluster binding	molecular_function	0.10327	1	1	1111	3	23090	GSMUA_Achr11G08740_001
GO:0003682	chromatin binding	molecular_function	0.078483	1	23	835	585	23090	GSMUA_Achr9G16610_001,GSMUA_Achr3G09450_001,GSMUA_Achr1G17150_001,GSMUA_Achr2G11910_001,GSMUA_Achr5G06530_001,GSMUA_Achr5G29070_001,GSMUA_Achr7G00280_001,GSMUA_AchrUn_randomG03020_001,GSMUA_Achr8G07630_001,GSMUA_Achr8G30770_001,GSMUA_Achr8G24960_001,GSMUA_Achr4G27730_001,GSMUA_Achr4G00620_001,GSMUA_AchrUn_randomG18240_001,GSMUA_Achr11G13340_001,GSMUA_Achr3G16490_001,GSMUA_Achr5G26000_001,GSMUA_Ac…	GO:0006432	phenylalanyl-tRNA aminoacylation	biological_process	0.14941	1	1	642	4	23090	GSMUA_Achr8G33620_001	GO:0055046	microgametogenesis	biological_process	0.08552	1	2	1394	5	23090	GSMUA_Achr1G01660_001,GSMUA_Achr8G16860_001	GO:0009231	riboflavin biosynthetic process	biological_process	0.13883	1	1	289	13	23090	GSMUA_Achr10G08850_001	GO:0004129	cytochrome-c oxidase activity	molecular_function	0.10444	1	2	1111	14	23090	GSMUA_Achr5G08780_001,GSMUA_Achr10G27090_001
GO:0050826	response to freezing	biological_process	0.079274	1	4	835	32	23090	GSMUA_Achr11G07890_001,GSMUA_Achr8G16860_001,GSMUA_Achr3G05450_001,GSMUA_Achr8G07070_001	GO:0050832	defense response to fungus	biological_process	0.15164	1	3	642	37	23090	GSMUA_Achr4G11350_001,GSMUA_AchrUn_randomG02410_001,GSMUA_Achr10G08490_001	GO:0006011	UDP-glucose metabolic process	biological_process	0.091189	1	2	1394	4	23090	GSMUA_Achr5G14520_001,GSMUA_Achr3G27030_001	GO:0042726	flavin-containing compound metabolic process	biological_process	0.13883	1	1	289	13	23090	GSMUA_Achr10G08850_001	GO:0015002	heme-copper terminal oxidase activity	molecular_function	0.10444	1	2	1111	14	23090	GSMUA_Achr10G27090_001,GSMUA_Achr5G08780_001
GO:0015144	carbohydrate transmembrane transporter activity	molecular_function	0.079787	1	3	835	23	23090	GSMUA_Achr2G19270_001,GSMUA_Achr7G14170_001,GSMUA_Achr10G16450_001	GO:0035335	peptidyl-tyrosine dephosphorylation	biological_process	0.15181	1	3	642	40	23090	GSMUA_Achr7G17850_001,GSMUA_Achr7G02710_001,GSMUA_Achr9G01090_001	GO:0008428	ribonuclease inhibitor activity	molecular_function	0.093497	1	1	1394	4	23090	GSMUA_Achr3G14020_001	GO:0042727	flavin-containing compound biosynthetic process	biological_process	0.13883	1	1	289	13	23090	GSMUA_Achr10G08850_001	GO:0016675	oxidoreductase activity, acting on a heme group of donors	molecular_function	0.10444	1	2	1111	14	23090	GSMUA_Achr10G27090_001,GSMUA_Achr5G08780_001
GO:1901476	carbohydrate transporter activity	molecular_function	0.079787	1	3	835	23	23090	GSMUA_Achr2G19270_001,GSMUA_Achr10G16450_001,GSMUA_Achr7G14170_001	GO:0035434	copper ion transmembrane transport	biological_process	0.15408	1	1	642	9	23090	GSMUA_Achr8G30620_001	GO:0008948	oxaloacetate decarboxylase activity	molecular_function	0.093497	1	1	1394	4	23090	GSMUA_Achr3G14020_001	GO:0008081	phosphoric diester hydrolase activity	molecular_function	0.13991	1	2	289	45	23090	GSMUA_Achr1G16520_001,GSMUA_AchrUn_randomG02430_001	GO:0016676	oxidoreductase activity, acting on a heme group of donors, oxygen as acceptor	molecular_function	0.10444	1	2	1111	14	23090	GSMUA_Achr10G27090_001,GSMUA_Achr5G08780_001
GO:0008418	protein-N-terminal asparagine amidohydrolase activity	molecular_function	0.082427	1	1	835	1	23090	GSMUA_AchrUn_randomG05800_001	GO:0048232	male gamete generation	biological_process	0.15467	1	1	642	5	23090	GSMUA_Achr1G01660_001	GO:0047443	4-hydroxy-4-methyl-2-oxoglutarate aldolase activity	molecular_function	0.093497	1	1	1394	4	23090	GSMUA_Achr3G14020_001	GO:1901361	organic cyclic compound catabolic process	biological_process	0.14059	1	4	289	109	23090	GSMUA_Achr3G09960_001,GSMUA_Achr3G15320_001,GSMUA_Achr9G11080_001,GSMUA_Achr9G03350_001	GO:0016673	oxidoreductase activity, acting on a sulfur group of donors, iron-sulfur protein as acceptor	molecular_function	0.10476	1	1	1111	2	23090	GSMUA_Achr1G22900_001
GO:0009654	photosystem II oxygen evolving complex	cellular_component	0.08437	1	2	835	23	23090	GSMUA_Achr3G12740_001,GSMUA_Achr7G18220_001	GO:0019220	regulation of phosphate metabolic process	biological_process	0.15558	1	5	642	92	23090	GSMUA_Achr3G21580_001,GSMUA_Achr4G01470_001,GSMUA_Achr6G11250_001,GSMUA_Achr8G30870_001,GSMUA_Achr7G21380_001	GO:0003755	peptidyl-prolyl cis-trans isomerase activity	molecular_function	0.093556	1	7	1394	55	23090	GSMUA_Achr8G23380_001,GSMUA_AchrUn_randomG24180_001,GSMUA_Achr6G12690_001,GSMUA_Achr9G28600_001,GSMUA_Achr8G05680_001,GSMUA_Achr5G03050_001,GSMUA_Achr1G07610_001	GO:0006835	dicarboxylic acid transport	biological_process	0.14382	1	1	289	14	23090	GSMUA_Achr4G21730_001	GO:0050311	sulfite reductase (ferredoxin) activity	molecular_function	0.10476	1	1	1111	2	23090	GSMUA_Achr1G22900_001
GO:0016491	oxidoreductase activity	molecular_function	0.084474	1	63	835	1714	23090	GSMUA_Achr2G05990_001,GSMUA_Achr9G28310_001,GSMUA_Achr8G28000_001,GSMUA_Achr6G23810_001,GSMUA_Achr9G03350_001,GSMUA_Achr6G11440_001,GSMUA_Achr2G10580_001,GSMUA_AchrUn_randomG11210_001,GSMUA_Achr1G01440_001,GSMUA_Achr7G03450_001,GSMUA_Achr9G17900_001,GSMUA_Achr6G18200_001,GSMUA_Achr5G29410_001,GSMUA_Achr1G03100_001,GSMUA_Achr8G34370_001,GSMUA_Achr1G11720_001,GSMUA_Achr5G25410_001,GSMUA_Achr7G11720…	GO:0051174	regulation of phosphorus metabolic process	biological_process	0.15558	1	5	642	92	23090	GSMUA_Achr7G21380_001,GSMUA_Achr8G30870_001,GSMUA_Achr6G11250_001,GSMUA_Achr3G21580_001,GSMUA_Achr4G01470_001	GO:0009496	plastoquinol--plastocyanin reductase activity	molecular_function	0.094782	1	1	1394	2	23090	GSMUA_Achr10G08490_001	GO:0009893	positive regulation of metabolic process	biological_process	0.14519	1	6	289	213	23090	GSMUA_Achr3G05450_001,GSMUA_Achr11G00500_001,GSMUA_Achr1G22310_001,GSMUA_Achr8G30870_001,GSMUA_Achr3G08880_001,GSMUA_Achr7G18220_001	GO:0042546	cell wall biogenesis	biological_process	0.10511	1	7	1111	79	23090	GSMUA_Achr9G27090_001,GSMUA_AchrUn_randomG27350_001,GSMUA_Achr11G19480_001,GSMUA_Achr2G00820_001,GSMUA_AchrUn_randomG16840_001,GSMUA_Achr9G15270_001,GSMUA_Achr3G24160_001
GO:0010354	homogentisate prenyltransferase activity	molecular_function	0.085262	1	1	835	1	23090	GSMUA_Achr4G22170_001	GO:0005782	peroxisomal matrix	cellular_component	0.15571	1	1	642	3	23090	GSMUA_Achr1G07700_001	GO:0052880	oxidoreductase activity, acting on diphenols and related substances as donors, with copper protein as acceptor	molecular_function	0.094782	1	1	1394	2	23090	GSMUA_Achr10G08490_001	GO:0098805	whole membrane	cellular_component	0.14588	1	6	289	196	23090	GSMUA_Achr8G30870_001,GSMUA_Achr11G05040_001,GSMUA_Achr4G04300_001,GSMUA_Achr5G15370_001,GSMUA_Achr3G11090_001,GSMUA_Achr11G03980_001	GO:0090151	establishment of protein localization to mitochondrial membrane	biological_process	0.10535	1	2	1111	8	23090	GSMUA_AchrUn_randomG00960_001,GSMUA_Achr8G09300_001
GO:0010355	homogentisate farnesyltransferase activity	molecular_function	0.085262	1	1	835	1	23090	GSMUA_Achr4G22170_001	GO:0031907	microbody lumen	cellular_component	0.15571	1	1	642	3	23090	GSMUA_Achr1G07700_001	GO:0009813	flavonoid biosynthetic process	biological_process	0.094944	1	3	1394	21	23090	GSMUA_Achr7G03160_001,GSMUA_Achr5G14350_001,GSMUA_Achr3G08880_001	GO:0006596	polyamine biosynthetic process	biological_process	0.14649	1	1	289	16	23090	GSMUA_Achr9G18460_001	GO:0015931	nucleobase-containing compound transport	biological_process	0.10625	1	6	1111	45	23090	GSMUA_Achr2G19270_001,GSMUA_Achr11G26550_001,GSMUA_Achr8G22290_001,GSMUA_AchrUn_randomG21160_001,GSMUA_Achr8G07070_001,GSMUA_AchrUn_randomG02410_001
GO:0010356	homogentisate geranylgeranyltransferase activity	molecular_function	0.085262	1	1	835	1	23090	GSMUA_Achr4G22170_001	GO:0006268	DNA unwinding involved in DNA replication	biological_process	0.15619	1	1	642	5	23090	GSMUA_Achr1G25410_001	GO:0030581	symbiont intracellular protein transport in host	biological_process	0.095623	1	1	1394	1	23090	GSMUA_Achr8G22290_001	GO:0016143	S-glycoside metabolic process	biological_process	0.14879	1	2	289	47	23090	GSMUA_Achr4G18740_001,GSMUA_Achr3G02560_001	GO:0008883	glutamyl-tRNA reductase activity	molecular_function	0.10679	1	1	1111	3	23090	GSMUA_AchrUn_randomG16250_001
GO:0010357	homogentisate solanesyltransferase activity	molecular_function	0.085262	1	1	835	1	23090	GSMUA_Achr4G22170_001	GO:0004792	thiosulfate sulfurtransferase activity	molecular_function	0.15724	1	1	642	2	23090	GSMUA_Achr9G26180_001	GO:0044766	multi-organism transport	biological_process	0.095623	1	1	1394	1	23090	GSMUA_Achr8G22290_001	GO:0019757	glycosinolate metabolic process	biological_process	0.14879	1	2	289	47	23090	GSMUA_Achr3G02560_001,GSMUA_Achr4G18740_001	GO:0010817	regulation of hormone levels	biological_process	0.10781	1	6	1111	64	23090	GSMUA_Achr4G18340_001,GSMUA_Achr4G17340_001,GSMUA_Achr6G09960_001,GSMUA_AchrUn_randomG24650_001,GSMUA_Achr2G13090_001,GSMUA_Achr11G06300_001
GO:0051017	actin filament bundle assembly	biological_process	0.085266	1	3	835	16	23090	GSMUA_Achr1G23520_001,GSMUA_Achr10G02150_001,GSMUA_Achr6G03830_001	GO:0016119	carotene metabolic process	biological_process	0.15966	1	1	642	3	23090	GSMUA_Achr4G17130_001	GO:0051708	intracellular protein transport in other organism involved in symbiotic interaction	biological_process	0.095623	1	1	1394	1	23090	GSMUA_Achr8G22290_001	GO:0019760	glucosinolate metabolic process	biological_process	0.14879	1	2	289	47	23090	GSMUA_Achr4G18740_001,GSMUA_Achr3G02560_001	GO:0010562	positive regulation of phosphorus metabolic process	biological_process	0.10991	1	2	1111	6	23090	GSMUA_Achr6G11250_001,GSMUA_Achr8G30870_001
GO:0061572	actin filament bundle organization	biological_process	0.085266	1	3	835	16	23090	GSMUA_Achr10G02150_001,GSMUA_Achr6G03830_001,GSMUA_Achr1G23520_001	GO:0042214	terpene metabolic process	biological_process	0.15966	1	1	642	3	23090	GSMUA_Achr4G17130_001	GO:0080034	host response to induction by symbiont of tumor, nodule or growth in host	biological_process	0.095623	1	1	1394	1	23090	GSMUA_Achr8G22290_001	GO:0016783	sulfurtransferase activity	molecular_function	0.15107	1	1	289	9	23090	GSMUA_Achr9G26180_001	GO:0045937	positive regulation of phosphate metabolic process	biological_process	0.10991	1	2	1111	6	23090	GSMUA_Achr6G11250_001,GSMUA_Achr8G30870_001
GO:0045595	regulation of cell differentiation	biological_process	0.085977	1	3	835	9	23090	GSMUA_Achr5G18530_001,GSMUA_Achr8G07070_001,GSMUA_Achr11G07890_001	GO:0008430	selenium binding	molecular_function	0.16095	1	1	642	5	23090	GSMUA_Achr6G36110_001	GO:1902579	multi-organism localization	biological_process	0.095623	1	1	1394	1	23090	GSMUA_Achr8G22290_001	GO:0015031	protein transport	biological_process	0.15177	1	15	289	694	23090	GSMUA_Achr5G09580_001,GSMUA_Achr5G15370_001,GSMUA_Achr10G08490_001,GSMUA_Achr4G04300_001,GSMUA_Achr4G01270_001,GSMUA_Achr10G17560_001,GSMUA_Achr1G00780_001,GSMUA_Achr8G05680_001,GSMUA_Achr5G12840_001,GSMUA_Achr1G14770_001,GSMUA_Achr3G07960_001,GSMUA_Achr9G17830_001,GSMUA_Achr5G15590_001,GSMUA_Achr2G06050_001,GSMUA_Achr10G28310_001	GO:0008418	protein-N-terminal asparagine amidohydrolase activity	molecular_function	0.11063	1	1	1111	1	23090	GSMUA_AchrUn_randomG05800_001
GO:0051731	polynucleotide 5'-hydroxyl-kinase activity	molecular_function	0.087071	1	1	835	1	23090	GSMUA_Achr3G32490_001	GO:0098661	inorganic anion transmembrane transport	biological_process	0.16154	1	1	642	6	23090	GSMUA_AchrUn_randomG21590_001	GO:1902583	multi-organism intracellular transport	biological_process	0.095623	1	1	1394	1	23090	GSMUA_Achr8G22290_001	GO:0008889	glycerophosphodiester phosphodiesterase activity	molecular_function	0.15461	1	1	289	13	23090	GSMUA_Achr1G16520_001	GO:0030246	carbohydrate binding	molecular_function	0.11277	1	15	1111	203	23090	GSMUA_Achr5G28130_001,GSMUA_Achr4G32560_001,GSMUA_Achr3G23340_001,GSMUA_Achr8G34380_001,GSMUA_Achr6G04470_001,GSMUA_Achr4G12800_001,GSMUA_Achr4G13580_001,GSMUA_Achr1G23170_001,GSMUA_AchrUn_randomG09650_001,GSMUA_Achr1G09200_001,GSMUA_Achr11G14910_001,GSMUA_Achr9G01030_001,GSMUA_Achr1G09240_001,GSMUA_Achr9G10000_001,GSMUA_Achr5G22800_001
GO:0009845	seed germination	biological_process	0.08842	1	5	835	42	23090	GSMUA_Achr3G05450_001,GSMUA_Achr8G07070_001,GSMUA_Achr8G16860_001,GSMUA_Achr11G07890_001,GSMUA_Achr7G03160_001	GO:1902358	sulfate transmembrane transport	biological_process	0.16154	1	1	642	6	23090	GSMUA_AchrUn_randomG21590_001	GO:0009608	response to symbiont	biological_process	0.096576	1	2	1394	7	23090	GSMUA_Achr8G09130_001,GSMUA_Achr8G22290_001	GO:0032504	multicellular organism reproduction	biological_process	0.15509	1	4	289	106	23090	GSMUA_Achr1G26290_001,GSMUA_Achr1G01660_001,GSMUA_Achr3G05450_001,GSMUA_AchrUn_randomG02940_001	GO:0004733	pyridoxamine-phosphate oxidase activity	molecular_function	0.11294	1	1	1111	2	23090	GSMUA_Achr2G22320_001
GO:0030131	clathrin adaptor complex	cellular_component	0.089386	1	4	835	24	23090	GSMUA_Achr4G04300_001,GSMUA_Achr1G25430_001,GSMUA_Achr1G13670_001,GSMUA_Achr5G15250_001	GO:0010103	stomatal complex morphogenesis	biological_process	0.16161	1	3	642	44	23090	GSMUA_Achr6G28900_001,GSMUA_Achr7G18220_001,GSMUA_Achr3G02560_001	GO:0046470	phosphatidylcholine metabolic process	biological_process	0.099779	1	3	1394	10	23090	GSMUA_Achr11G01200_001,GSMUA_Achr8G12030_001,GSMUA_Achr5G20150_001	GO:0016538	cyclin-dependent protein serine/threonine kinase regulator activity	molecular_function	0.15546	1	1	289	19	23090	GSMUA_Achr5G21770_001	GO:0008614	pyridoxine metabolic process	biological_process	0.11294	1	1	1111	2	23090	GSMUA_Achr2G22320_001
GO:0033043	regulation of organelle organization	biological_process	0.089782	1	11	835	103	23090	GSMUA_Achr8G30740_001,GSMUA_Achr5G13590_001,GSMUA_Achr5G18530_001,GSMUA_Achr3G05450_001,GSMUA_Achr3G12190_001,GSMUA_Achr7G26410_001,GSMUA_Achr8G16860_001,GSMUA_Achr6G21120_001,GSMUA_Achr5G13600_001,GSMUA_Achr4G05770_001,GSMUA_Achr7G05610_001	GO:0004721	phosphoprotein phosphatase activity	molecular_function	0.16241	1	8	642	168	23090	GSMUA_Achr2G12930_001,GSMUA_AchrUn_randomG00020_001,GSMUA_Achr8G06590_001,GSMUA_Achr7G02710_001,GSMUA_Achr9G01090_001,GSMUA_Achr6G12720_001,GSMUA_Achr7G17850_001,GSMUA_Achr6G15470_001	GO:0006928	movement of cell or subcellular component	biological_process	0.09979	1	13	1394	88	23090	GSMUA_Achr11G13870_001,GSMUA_Achr1G09810_001,GSMUA_Achr9G15970_001,GSMUA_Achr1G06120_001,GSMUA_Achr9G28220_001,GSMUA_Achr9G04070_001,GSMUA_Achr4G11680_001,GSMUA_Achr3G26740_001,GSMUA_Achr8G23390_001,GSMUA_Achr3G10830_001,GSMUA_Achr3G07960_001,GSMUA_Achr7G06510_001,GSMUA_Achr9G22550_001	GO:0009452	7-methylguanosine RNA capping	biological_process	0.15645	1	1	289	8	23090	GSMUA_Achr7G17850_001	GO:0008615	pyridoxine biosynthetic process	biological_process	0.11294	1	1	1111	2	23090	GSMUA_Achr2G22320_001
GO:0060776	simple leaf morphogenesis	biological_process	0.090357	1	1	835	2	23090	GSMUA_AchrUn_randomG00910_001	GO:0004348	glucosylceramidase activity	molecular_function	0.16316	1	1	642	5	23090	GSMUA_Achr6G18500_001	GO:0006890	retrograde vesicle-mediated transport, Golgi to ER	biological_process	0.10017	1	2	1394	6	23090	GSMUA_Achr4G04300_001,GSMUA_Achr1G20180_001	GO:0036260	RNA capping	biological_process	0.15645	1	1	289	8	23090	GSMUA_Achr7G17850_001	GO:0019220	regulation of phosphate metabolic process	biological_process	0.1132	1	8	1111	92	23090	GSMUA_Achr9G27340_001,GSMUA_AchrUn_randomG24650_001,GSMUA_Achr3G22650_001,GSMUA_Achr8G30870_001,GSMUA_Achr6G11250_001,GSMUA_Achr4G01470_001,GSMUA_Achr7G21380_001,GSMUA_Achr3G21580_001
GO:0043139	5'-3' DNA helicase activity	molecular_function	0.090439	1	2	835	8	23090	GSMUA_Achr11G06770_001,GSMUA_Achr4G30550_001	GO:0006334	nucleosome assembly	biological_process	0.16431	1	3	642	93	23090	GSMUA_Achr8G24960_001,GSMUA_Achr2G16760_001,GSMUA_Achr6G23340_001	GO:0004644	phosphoribosylglycinamide formyltransferase activity	molecular_function	0.10026	1	1	1394	2	23090	GSMUA_Achr11G19170_001	GO:0000723	telomere maintenance	biological_process	0.15671	1	2	289	29	23090	GSMUA_Achr1G26290_001,GSMUA_Achr6G09140_001	GO:0051174	regulation of phosphorus metabolic process	biological_process	0.1132	1	8	1111	92	23090	GSMUA_AchrUn_randomG24650_001,GSMUA_Achr9G27340_001,GSMUA_Achr3G22650_001,GSMUA_Achr6G11250_001,GSMUA_Achr8G30870_001,GSMUA_Achr4G01470_001,GSMUA_Achr7G21380_001,GSMUA_Achr3G21580_001
GO:0009963	positive regulation of flavonoid biosynthetic process	biological_process	0.091041	1	1	835	4	23090	GSMUA_Achr3G08880_001	GO:0034728	nucleosome organization	biological_process	0.16431	1	3	642	93	23090	GSMUA_Achr2G16760_001,GSMUA_Achr8G24960_001,GSMUA_Achr6G23340_001	GO:0016531	copper chaperone activity	molecular_function	0.10051	1	1	1394	2	23090	GSMUA_Achr4G24900_001	GO:0032200	telomere organization	biological_process	0.15671	1	2	289	29	23090	GSMUA_Achr1G26290_001,GSMUA_Achr6G09140_001	GO:0051130	positive regulation of cellular component organization	biological_process	0.11361	1	10	1111	78	23090	GSMUA_Achr11G19480_001,GSMUA_Achr8G16860_001,GSMUA_Achr5G18530_001,GSMUA_Achr3G05450_001,GSMUA_Achr5G13600_001,GSMUA_Achr4G05770_001,GSMUA_Achr8G01270_001,GSMUA_Achr3G18790_001,GSMUA_Achr5G13590_001,GSMUA_Achr8G07320_001
GO:0006928	movement of cell or subcellular component	biological_process	0.091931	1	9	835	88	23090	GSMUA_Achr8G23390_001,GSMUA_Achr7G18190_001,GSMUA_Achr3G07960_001,GSMUA_Achr9G15970_001,GSMUA_Achr7G06510_001,GSMUA_Achr1G06120_001,GSMUA_Achr11G03600_001,GSMUA_Achr9G04070_001,GSMUA_Achr3G26740_001	GO:0000339	RNA cap binding	molecular_function	0.16436	1	1	642	4	23090	GSMUA_AchrUn_randomG21160_001	GO:0016045	detection of bacterium	biological_process	0.10067	1	1	1394	2	23090	GSMUA_Achr6G19930_001	GO:0042991	transcription factor import into nucleus	biological_process	0.15959	1	1	289	10	23090	GSMUA_Achr10G17560_001	GO:0010354	homogentisate prenyltransferase activity	molecular_function	0.1139	1	1	1111	1	23090	GSMUA_Achr4G22170_001
GO:0006461	protein complex assembly	biological_process	0.09271	1	21	835	404	23090	GSMUA_Achr11G03730_001,GSMUA_Achr7G05610_001,GSMUA_Achr3G21580_001,GSMUA_Achr2G16760_001,GSMUA_Achr6G23340_001,GSMUA_Achr6G06810_001,GSMUA_Achr3G12740_001,GSMUA_Achr3G12190_001,GSMUA_Achr7G26410_001,GSMUA_Achr7G18220_001,GSMUA_Achr6G21120_001,GSMUA_Achr5G13590_001,GSMUA_Achr3G05450_001,GSMUA_Achr7G03320_001,GSMUA_Achr8G24960_001,GSMUA_Achr5G13600_001,GSMUA_Achr5G16270_001,GSMUA_Achr8G30740_001,GS…	GO:0005846	nuclear cap binding complex	cellular_component	0.16436	1	1	642	4	23090	GSMUA_AchrUn_randomG21160_001	GO:0098543	detection of other organism	biological_process	0.10067	1	1	1394	2	23090	GSMUA_Achr6G19930_001	GO:0060249	anatomical structure homeostasis	biological_process	0.16383	1	2	289	30	23090	GSMUA_Achr6G09140_001,GSMUA_Achr1G26290_001	GO:0010355	homogentisate farnesyltransferase activity	molecular_function	0.1139	1	1	1111	1	23090	GSMUA_Achr4G22170_001
GO:0010876	lipid localization	biological_process	0.092805	1	8	835	92	23090	GSMUA_AchrUn_randomG13960_001,GSMUA_Achr8G16860_001,GSMUA_Achr8G21510_001,GSMUA_Achr7G20310_001,GSMUA_Achr3G05450_001,GSMUA_Achr11G07890_001,GSMUA_Achr8G07070_001,GSMUA_Achr11G05620_001	GO:0034518	RNA cap binding complex	cellular_component	0.16436	1	1	642	4	23090	GSMUA_AchrUn_randomG21160_001	GO:0098581	detection of external biotic stimulus	biological_process	0.10067	1	1	1394	2	23090	GSMUA_Achr6G19930_001	GO:0046653	tetrahydrofolate metabolic process	biological_process	0.16508	1	1	289	15	23090	GSMUA_Achr6G06520_001	GO:0010356	homogentisate geranylgeranyltransferase activity	molecular_function	0.1139	1	1	1111	1	23090	GSMUA_Achr4G22170_001
GO:0031540	regulation of anthocyanin biosynthetic process	biological_process	0.09408	1	1	835	2	23090	GSMUA_Achr5G14350_001	GO:0009904	chloroplast accumulation movement	biological_process	0.16601	1	1	642	2	23090	GSMUA_Achr8G23390_001	GO:0004075	biotin carboxylase activity	molecular_function	0.10109	1	2	1394	5	23090	GSMUA_Achr10G19000_001,GSMUA_Achr8G24640_001	GO:0045184	establishment of protein localization	biological_process	0.1654	1	15	289	704	23090	GSMUA_Achr10G08490_001,GSMUA_Achr5G15370_001,GSMUA_Achr5G09580_001,GSMUA_Achr5G12840_001,GSMUA_Achr8G05680_001,GSMUA_Achr1G00780_001,GSMUA_Achr4G04300_001,GSMUA_Achr10G17560_001,GSMUA_Achr4G01270_001,GSMUA_Achr3G07960_001,GSMUA_Achr1G14770_001,GSMUA_Achr10G28310_001,GSMUA_Achr2G06050_001,GSMUA_Achr5G15590_001,GSMUA_Achr9G17830_001	GO:0010357	homogentisate solanesyltransferase activity	molecular_function	0.1139	1	1	1111	1	23090	GSMUA_Achr4G22170_001
GO:0010090	trichome morphogenesis	biological_process	0.094349	1	5	835	33	23090	GSMUA_Achr8G16860_001,GSMUA_Achr3G12190_001,GSMUA_Achr3G05450_001,GSMUA_Achr8G30740_001,GSMUA_Achr5G18530_001	GO:0009718	anthocyanin-containing compound biosynthetic process	biological_process	0.16638	1	1	642	7	23090	GSMUA_Achr5G14350_001	GO:0052386	cell wall thickening	biological_process	0.10139	1	1	1394	2	23090	GSMUA_Achr6G19930_001	GO:0010310	regulation of hydrogen peroxide metabolic process	biological_process	0.1656	1	1	289	13	23090	GSMUA_Achr10G08490_001	GO:0046271	phenylpropanoid catabolic process	biological_process	0.1147	1	1	1111	4	23090	GSMUA_Achr3G09960_001
GO:0043169	cation binding	molecular_function	0.094714	1	140	835	3577	23090	GSMUA_Achr3G19300_001,GSMUA_Achr8G05890_001,GSMUA_Achr6G23680_001,GSMUA_Achr6G29370_001,GSMUA_Achr7G14090_001,GSMUA_Achr11G08770_001,GSMUA_Achr1G01960_001,GSMUA_Achr6G12720_001,GSMUA_Achr4G11350_001,GSMUA_Achr5G29140_001,GSMUA_Achr10G12640_001,GSMUA_AchrUn_randomG18040_001,GSMUA_Achr2G13570_001,GSMUA_Achr10G11270_001,GSMUA_Achr1G14230_001,GSMUA_Achr3G12190_001,GSMUA_Achr4G15930_001,GSMUA_Achr6G10…	GO:0004484	mRNA guanylyltransferase activity	molecular_function	0.16651	1	1	642	1	23090	GSMUA_Achr7G17850_001	GO:0052543	callose deposition in cell wall	biological_process	0.10139	1	1	1394	2	23090	GSMUA_Achr6G19930_001	GO:0008219	cell death	biological_process	0.16576	1	2	289	48	23090	GSMUA_Achr10G08490_001,GSMUA_Achr5G08050_001	GO:0046274	lignin catabolic process	biological_process	0.1147	1	1	1111	4	23090	GSMUA_Achr3G09960_001
GO:0015931	nucleobase-containing compound transport	biological_process	0.095123	1	5	835	45	23090	GSMUA_AchrUn_randomG21160_001,GSMUA_Achr8G07070_001,GSMUA_Achr8G00800_001,GSMUA_Achr2G19270_001,GSMUA_AchrUn_randomG02410_001	GO:0004651	polynucleotide 5'-phosphatase activity	molecular_function	0.16651	1	1	642	1	23090	GSMUA_Achr7G17850_001	GO:0098656	anion transmembrane transport	biological_process	0.1031	1	5	1394	39	23090	GSMUA_Achr7G07960_001,GSMUA_AchrUn_randomG21590_001,GSMUA_Achr6G19840_001,GSMUA_Achr6G19930_001,GSMUA_Achr8G25430_001	GO:0016265	death	biological_process	0.16576	1	2	289	48	23090	GSMUA_Achr5G08050_001,GSMUA_Achr10G08490_001	GO:0052716	hydroquinone:oxygen oxidoreductase activity	molecular_function	0.1147	1	1	1111	4	23090	GSMUA_Achr3G09960_001
GO:0006576	cellular biogenic amine metabolic process	biological_process	0.095562	1	5	835	55	23090	GSMUA_Achr9G18460_001,GSMUA_Achr4G07140_001,GSMUA_Achr5G20150_001,GSMUA_Achr11G01200_001,GSMUA_Achr8G12030_001	GO:0098518	polynucleotide phosphatase activity	molecular_function	0.16651	1	1	642	1	23090	GSMUA_Achr7G17850_001	GO:0042779	tRNA 3'-trailer cleavage	biological_process	0.10425	1	1	1394	1	23090	GSMUA_Achr2G15320_001	GO:0033036	macromolecule localization	biological_process	0.166	1	17	289	810	23090	GSMUA_Achr3G07960_001,GSMUA_Achr1G14770_001,GSMUA_Achr2G06050_001,GSMUA_Achr10G28310_001,GSMUA_Achr9G17830_001,GSMUA_Achr5G15370_001,GSMUA_Achr3G05450_001,GSMUA_Achr5G09580_001,GSMUA_Achr5G12840_001,GSMUA_Achr8G05680_001,GSMUA_Achr4G01270_001,GSMUA_Achr4G04300_001,GSMUA_Achr5G15590_001,GSMUA_Achr10G08490_001,GSMUA_Achr8G21510_001,GSMUA_Achr10G17560_001,GSMUA_Achr1G00780_001	GO:0046777	protein autophosphorylation	biological_process	0.11481	1	4	1111	28	23090	GSMUA_Achr8G28560_001,GSMUA_AchrUn_randomG12680_001,GSMUA_AchrUn_randomG24650_001,GSMUA_Achr11G03730_001
GO:0031977	thylakoid lumen	cellular_component	0.096207	1	3	835	29	23090	GSMUA_Achr3G02560_001,GSMUA_Achr3G12740_001,GSMUA_Achr7G18220_001	GO:0010496	intercellular transport	biological_process	0.16659	1	1	642	3	23090	GSMUA_Achr8G22600_001	GO:0004675	transmembrane receptor protein serine/threonine kinase activity	molecular_function	0.10521	1	1	1394	2	23090	GSMUA_Achr6G19930_001	GO:0043687	post-translational protein modification	biological_process	0.16729	1	2	289	39	23090	GSMUA_Achr11G00500_001,GSMUA_Achr3G05450_001	GO:0051731	polynucleotide 5'-hydroxyl-kinase activity	molecular_function	0.11597	1	1	1111	1	23090	GSMUA_Achr3G32490_001
GO:0090558	plant epidermis development	biological_process	0.096689	1	9	835	109	23090	GSMUA_Achr3G02560_001,GSMUA_Achr1G11720_001,GSMUA_Achr8G30740_001,GSMUA_Achr5G18530_001,GSMUA_Achr3G05450_001,GSMUA_Achr6G28900_001,GSMUA_Achr3G12190_001,GSMUA_Achr7G18220_001,GSMUA_Achr8G16860_001	GO:0003825	alpha,alpha-trehalose-phosphate synthase (UDP-forming) activity	molecular_function	0.16692	1	1	642	2	23090	GSMUA_Achr6G26110_001	GO:0007167	enzyme linked receptor protein signaling pathway	biological_process	0.10521	1	1	1394	2	23090	GSMUA_Achr6G19930_001	GO:0019773	proteasome core complex, alpha-subunit complex	cellular_component	0.16739	1	1	289	15	23090	GSMUA_Achr4G00300_001	GO:0005673	transcription factor TFIIE complex	cellular_component	0.11661	1	1	1111	2	23090	GSMUA_Achr4G06680_001
GO:0016857	racemase and epimerase activity, acting on carbohydrates and derivatives	molecular_function	0.096995	1	3	835	31	23090	GSMUA_Achr4G31860_001,GSMUA_Achr6G26620_001,GSMUA_Achr8G08790_001	GO:0008565	protein transporter activity	molecular_function	0.16703	1	4	642	50	23090	GSMUA_Achr1G14770_001,GSMUA_Achr5G09580_001,GSMUA_Achr1G13670_001,GSMUA_Achr5G15250_001	GO:0007178	transmembrane receptor protein serine/threonine kinase signaling pathway	biological_process	0.10521	1	1	1394	2	23090	GSMUA_Achr6G19930_001	GO:0009611	response to wounding	biological_process	0.16768	1	1	289	16	23090	GSMUA_Achr3G08880_001	GO:0009963	positive regulation of flavonoid biosynthetic process	biological_process	0.11696	1	1	1111	4	23090	GSMUA_Achr3G08880_001
GO:0009186	deoxyribonucleoside diphosphate metabolic process	biological_process	0.097021	1	1	835	5	23090	GSMUA_Achr9G01450_001	GO:0004620	phospholipase activity	molecular_function	0.16981	1	2	642	21	23090	GSMUA_Achr5G20150_001,GSMUA_Achr8G12030_001	GO:0003989	acetyl-CoA carboxylase activity	molecular_function	0.10592	1	2	1394	8	23090	GSMUA_Achr10G19000_001,GSMUA_Achr4G11690_001	GO:0048518	positive regulation of biological process	biological_process	0.16814	1	8	289	308	23090	GSMUA_Achr11G00500_001,GSMUA_Achr7G18220_001,GSMUA_Achr3G08880_001,GSMUA_Achr3G05450_001,GSMUA_Achr1G22310_001,GSMUA_Achr5G13600_001,GSMUA_Achr4G11350_001,GSMUA_Achr8G30870_001	GO:0048831	regulation of shoot system development	biological_process	0.11701	1	10	1111	82	23090	GSMUA_Achr4G05770_001,GSMUA_Achr3G05450_001,GSMUA_Achr8G07070_001,GSMUA_Achr3G02630_001,GSMUA_Achr8G16860_001,GSMUA_Achr4G11350_001,GSMUA_Achr1G25410_001,GSMUA_Achr11G26550_001,GSMUA_Achr4G00170_001,GSMUA_Achr10G27110_001
GO:0009523	photosystem II	cellular_component	0.09751	1	3	835	60	23090	GSMUA_Achr7G18220_001,GSMUA_Achr3G12740_001,GSMUA_Achr6G31940_001	GO:0004834	tryptophan synthase activity	molecular_function	0.1716	1	1	642	6	23090	GSMUA_Achr4G07140_001	GO:0016421	CoA carboxylase activity	molecular_function	0.10592	1	2	1394	8	23090	GSMUA_Achr4G11690_001,GSMUA_Achr10G19000_001	GO:1901615	organic hydroxy compound metabolic process	biological_process	0.16881	1	5	289	200	23090	GSMUA_Achr1G16520_001,GSMUA_Achr3G24380_001,GSMUA_Achr7G03660_001,GSMUA_Achr5G04350_001,GSMUA_Achr10G08490_001	GO:0015672	monovalent inorganic cation transport	biological_process	0.11833	1	19	1111	256	23090	GSMUA_Achr3G11430_001,GSMUA_Achr3G13280_001,GSMUA_Achr3G06140_001,GSMUA_Achr7G27130_001,GSMUA_Achr7G12380_001,GSMUA_Achr10G28810_001,GSMUA_Achr6G20250_001,GSMUA_Achr7G20310_001,GSMUA_Achr8G22290_001,GSMUA_AchrUn_randomG12680_001,GSMUA_AchrUn_randomG05550_001,GSMUA_Achr11G03730_001,GSMUA_Achr1G26020_001,GSMUA_AchrUn_randomG24650_001,GSMUA_Achr9G11540_001,GSMUA_Achr7G22120_001,GSMUA_Achr8G28560_001…
GO:0051640	organelle localization	biological_process	0.097826	1	7	835	69	23090	GSMUA_Achr1G01540_001,GSMUA_Achr6G06810_001,GSMUA_Achr3G21580_001,GSMUA_Achr3G07220_001,GSMUA_Achr11G00390_001,GSMUA_Achr3G07960_001,GSMUA_Achr8G23390_001	GO:0003002	regionalization	biological_process	0.17185	1	3	642	42	23090	GSMUA_Achr3G05450_001,GSMUA_Achr5G14350_001,GSMUA_AchrUn_randomG00910_001	GO:0016885	ligase activity, forming carbon-carbon bonds	molecular_function	0.10592	1	2	1394	8	23090	GSMUA_Achr4G11690_001,GSMUA_Achr10G19000_001	GO:0005375	copper ion transmembrane transporter activity	molecular_function	0.17035	1	1	289	16	23090	GSMUA_Achr8G30620_001	GO:0004519	endonuclease activity	molecular_function	0.1188	1	7	1111	76	23090	GSMUA_Achr9G07950_001,GSMUA_Achr10G10100_001,GSMUA_Achr8G12350_001,GSMUA_Achr2G15320_001,GSMUA_Achr9G07940_001,GSMUA_Achr8G01100_001,GSMUA_Achr9G23650_001
GO:0070271	protein complex biogenesis	biological_process	0.09913	1	21	835	406	23090	GSMUA_Achr3G21580_001,GSMUA_Achr7G05610_001,GSMUA_Achr11G03730_001,GSMUA_Achr2G16760_001,GSMUA_Achr6G23340_001,GSMUA_Achr6G06810_001,GSMUA_Achr7G26410_001,GSMUA_Achr6G21120_001,GSMUA_Achr7G18220_001,GSMUA_Achr3G12190_001,GSMUA_Achr3G12740_001,GSMUA_Achr3G05450_001,GSMUA_Achr5G13590_001,GSMUA_Achr7G03320_001,GSMUA_Achr8G24960_001,GSMUA_Achr5G16270_001,GSMUA_Achr5G13600_001,GSMUA_Achr4G22180_001,GS…	GO:0004725	protein tyrosine phosphatase activity	molecular_function	0.17291	1	3	642	43	23090	GSMUA_Achr9G01090_001,GSMUA_Achr7G02710_001,GSMUA_Achr7G17850_001	GO:0008601	protein phosphatase type 2A regulator activity	molecular_function	0.1068	1	4	1394	24	23090	GSMUA_Achr7G09580_001,GSMUA_Achr6G05470_001,GSMUA_Achr9G28750_001,GSMUA_AchrUn_randomG02030_001	GO:0009654	photosystem II oxygen evolving complex	cellular_component	0.17088	1	1	289	23	23090	GSMUA_Achr7G18220_001	GO:0007292	female gamete generation	biological_process	0.119	1	7	1111	59	23090	GSMUA_Achr7G05910_001,GSMUA_Achr8G16860_001,GSMUA_Achr3G07990_001,GSMUA_AchrUn_randomG02940_001,GSMUA_Achr8G08520_001,GSMUA_Achr8G07070_001,GSMUA_Achr5G20750_001
GO:0044106	cellular amine metabolic process	biological_process	0.099858	1	5	835	57	23090	GSMUA_Achr9G18460_001,GSMUA_Achr11G01200_001,GSMUA_Achr5G20150_001,GSMUA_Achr4G07140_001,GSMUA_Achr8G12030_001	GO:0050662	coenzyme binding	molecular_function	0.17335	1	17	642	431	23090	GSMUA_Achr4G18740_001,GSMUA_Achr8G08790_001,GSMUA_Achr3G25800_001,GSMUA_Achr7G03660_001,GSMUA_Achr8G28000_001,GSMUA_Achr4G20510_001,GSMUA_Achr5G25410_001,GSMUA_Achr8G04610_001,GSMUA_Achr10G22060_001,GSMUA_Achr8G02070_001,GSMUA_Achr7G03670_001,GSMUA_Achr7G24140_001,GSMUA_Achr4G31860_001,GSMUA_Achr9G16390_001,GSMUA_Achr7G00810_001,GSMUA_Achr7G15220_001,GSMUA_Achr7G05110_001	GO:0030029	actin filament-based process	biological_process	0.1069	1	16	1394	141	23090	GSMUA_Achr6G03830_001,GSMUA_Achr5G13590_001,GSMUA_Achr10G02150_001,GSMUA_Achr5G13600_001,GSMUA_Achr3G05450_001,GSMUA_Achr2G17290_001,GSMUA_Achr3G08580_001,GSMUA_Achr3G07960_001,GSMUA_Achr2G14810_001,GSMUA_Achr2G14830_001,GSMUA_Achr1G23520_001,GSMUA_Achr8G01270_001,GSMUA_Achr5G18530_001,GSMUA_Achr9G22920_001,GSMUA_Achr3G30260_001,GSMUA_Achr7G26410_001	GO:0016459	myosin complex	cellular_component	0.171	1	2	289	19	23090	GSMUA_Achr3G07960_001,GSMUA_Achr5G09720_001	GO:0009560	embryo sac egg cell differentiation	biological_process	0.119	1	7	1111	59	23090	GSMUA_Achr8G16860_001,GSMUA_Achr7G05910_001,GSMUA_AchrUn_randomG02940_001,GSMUA_Achr8G08520_001,GSMUA_Achr5G20750_001,GSMUA_Achr8G07070_001,GSMUA_Achr3G07990_001
GO:0016530	metallochaperone activity	molecular_function	0.10028	1	1	835	3	23090	GSMUA_Achr4G24900_001	GO:0004605	phosphatidate cytidylyltransferase activity	molecular_function	0.17348	1	1	642	4	23090	GSMUA_Achr1G16810_001	GO:0009523	photosystem II	cellular_component	0.10694	1	4	1394	60	23090	GSMUA_Achr8G03730_001,GSMUA_Achr3G12740_001,GSMUA_Achr6G31940_001,GSMUA_Achr7G18220_001	GO:0046916	cellular transition metal ion homeostasis	biological_process	0.17329	1	1	289	10	23090	GSMUA_Achr4G24900_001	GO:0071804	cellular potassium ion transport	biological_process	0.12076	1	4	1111	30	23090	GSMUA_Achr9G11540_001,GSMUA_Achr7G22120_001,GSMUA_Achr3G06140_001,GSMUA_Achr7G12380_001
GO:0006261	DNA-dependent DNA replication	biological_process	0.10038	1	9	835	97	23090	GSMUA_Achr1G25410_001,GSMUA_Achr9G13160_001,GSMUA_Achr4G22180_001,GSMUA_Achr1G18920_001,GSMUA_Achr8G30740_001,GSMUA_Achr7G05610_001,GSMUA_Achr2G02110_001,GSMUA_Achr3G26740_001,GSMUA_Achr8G07070_001	GO:0016024	CDP-diacylglycerol biosynthetic process	biological_process	0.17348	1	1	642	4	23090	GSMUA_Achr1G16810_001	GO:0009646	response to absence of light	biological_process	0.10743	1	1	1394	2	23090	GSMUA_Achr7G11490_001	GO:0004568	chitinase activity	molecular_function	0.1744	1	1	289	22	23090	GSMUA_Achr3G25100_001	GO:0071805	potassium ion transmembrane transport	biological_process	0.12076	1	4	1111	30	23090	GSMUA_Achr9G11540_001,GSMUA_Achr7G22120_001,GSMUA_Achr7G12380_001,GSMUA_Achr3G06140_001
GO:0010026	trichome differentiation	biological_process	0.10117	1	5	835	34	23090	GSMUA_Achr8G16860_001,GSMUA_Achr3G12190_001,GSMUA_Achr3G05450_001,GSMUA_Achr8G30740_001,GSMUA_Achr5G18530_001	GO:0046341	CDP-diacylglycerol metabolic process	biological_process	0.17348	1	1	642	4	23090	GSMUA_Achr1G16810_001	GO:0016635	oxidoreductase activity, acting on the CH-CH group of donors, quinone or related compound as acceptor	molecular_function	0.10769	1	2	1394	7	23090	GSMUA_Achr4G17130_001,GSMUA_Achr11G08740_001	GO:0006026	aminoglycan catabolic process	biological_process	0.1744	1	1	289	22	23090	GSMUA_Achr3G25100_001	GO:0016783	sulfurtransferase activity	molecular_function	0.12128	1	2	1111	9	23090	GSMUA_Achr3G23430_001,GSMUA_Achr9G26180_001
GO:0034227	tRNA thio-modification	biological_process	0.10133	1	1	835	3	23090	GSMUA_Achr7G02830_001	GO:0046520	sphingoid biosynthetic process	biological_process	0.17369	1	1	642	7	23090	GSMUA_Achr5G04350_001	GO:0015931	nucleobase-containing compound transport	biological_process	0.10861	1	7	1394	45	23090	GSMUA_Achr11G26550_001,GSMUA_Achr8G00800_001,GSMUA_AchrUn_randomG02410_001,GSMUA_Achr2G19270_001,GSMUA_Achr8G22290_001,GSMUA_AchrUn_randomG21160_001,GSMUA_Achr8G07070_001	GO:0006030	chitin metabolic process	biological_process	0.1744	1	1	289	22	23090	GSMUA_Achr3G25100_001	GO:0045595	regulation of cell differentiation	biological_process	0.12187	1	3	1111	9	23090	GSMUA_Achr8G07070_001,GSMUA_Achr11G26550_001,GSMUA_Achr5G18530_001
GO:0003774	motor activity	molecular_function	0.10275	1	11	835	103	23090	GSMUA_Achr8G23390_001,GSMUA_Achr1G03340_001,GSMUA_Achr7G18190_001,GSMUA_Achr9G15970_001,GSMUA_Achr7G06510_001,GSMUA_Achr3G07960_001,GSMUA_Achr9G04070_001,GSMUA_Achr5G09720_001,GSMUA_Achr3G26740_001,GSMUA_Achr1G06120_001,GSMUA_Achr11G03600_001	GO:0004650	polygalacturonase activity	molecular_function	0.17405	1	3	642	65	23090	GSMUA_Achr3G11090_001,GSMUA_Achr4G02960_001,GSMUA_Achr6G22080_001	GO:0009595	detection of biotic stimulus	biological_process	0.10866	1	2	1394	10	23090	GSMUA_Achr10G08490_001,GSMUA_Achr6G19930_001	GO:0006032	chitin catabolic process	biological_process	0.1744	1	1	289	22	23090	GSMUA_Achr3G25100_001	GO:0051090	regulation of sequence-specific DNA binding transcription factor activity	biological_process	0.12297	1	1	1111	2	23090	GSMUA_Achr4G19350_001
GO:0004014	adenosylmethionine decarboxylase activity	molecular_function	0.10307	1	1	835	7	23090	GSMUA_Achr9G18460_001	GO:0043141	ATP-dependent 5'-3' DNA helicase activity	molecular_function	0.17514	1	1	642	5	23090	GSMUA_Achr11G06770_001	GO:0065001	specification of axis polarity	biological_process	0.1092	1	2	1394	9	23090	GSMUA_Achr5G18530_001,GSMUA_Achr3G02630_001	GO:0046348	amino sugar catabolic process	biological_process	0.1744	1	1	289	22	23090	GSMUA_Achr3G25100_001	GO:0009880	embryonic pattern specification	biological_process	0.12343	1	3	1111	9	23090	GSMUA_Achr8G07070_001,GSMUA_Achr11G17880_001,GSMUA_Achr11G26550_001
GO:0006597	spermine biosynthetic process	biological_process	0.10307	1	1	835	7	23090	GSMUA_Achr9G18460_001	GO:0051017	actin filament bundle assembly	biological_process	0.17522	1	2	642	16	23090	GSMUA_Achr6G03830_001,GSMUA_Achr1G23520_001	GO:0061695	transferase complex, transferring phosphorus-containing groups	cellular_component	0.10953	1	10	1394	73	23090	GSMUA_Achr4G06680_001,GSMUA_Achr3G00590_001,GSMUA_Achr1G04940_001,GSMUA_Achr8G30870_001,GSMUA_Achr11G20390_001,GSMUA_AchrUn_randomG02910_001,GSMUA_Achr2G19150_001,GSMUA_Achr7G20550_001,GSMUA_Achr6G11250_001,GSMUA_Achr1G14900_001	GO:1901071	glucosamine-containing compound metabolic process	biological_process	0.1744	1	1	289	22	23090	GSMUA_Achr3G25100_001	GO:0007015	actin filament organization	biological_process	0.12387	1	11	1111	109	23090	GSMUA_Achr3G08580_001,GSMUA_Achr10G02150_001,GSMUA_Achr1G23520_001,GSMUA_Achr8G01270_001,GSMUA_Achr6G03830_001,GSMUA_Achr5G13590_001,GSMUA_Achr2G17290_001,GSMUA_Achr5G18530_001,GSMUA_Achr9G22920_001,GSMUA_Achr3G05450_001,GSMUA_Achr5G13600_001
GO:0008215	spermine metabolic process	biological_process	0.10307	1	1	835	7	23090	GSMUA_Achr9G18460_001	GO:0061572	actin filament bundle organization	biological_process	0.17522	1	2	642	16	23090	GSMUA_Achr1G23520_001,GSMUA_Achr6G03830_001	GO:0010305	leaf vascular tissue pattern formation	biological_process	0.1099	1	2	1394	6	23090	GSMUA_Achr11G06300_001,GSMUA_AchrUn_randomG00910_001	GO:1901072	glucosamine-containing compound catabolic process	biological_process	0.1744	1	1	289	22	23090	GSMUA_Achr3G25100_001	GO:0009186	deoxyribonucleoside diphosphate metabolic process	biological_process	0.12444	1	1	1111	5	23090	GSMUA_Achr9G01450_001
GO:0005375	copper ion transmembrane transporter activity	molecular_function	0.10317	1	2	835	16	23090	GSMUA_Achr8G30620_001,GSMUA_Achr5G12300_001	GO:0006814	sodium ion transport	biological_process	0.18075	1	3	642	41	23090	GSMUA_Achr6G20250_001,GSMUA_Achr3G11430_001,GSMUA_Achr4G03580_001	GO:0016709	oxidoreductase activity, acting on paired donors, with incorporation or reduction of molecular oxygen, NAD(P)H as one donor, and incorporation of one atom of oxygen	molecular_function	0.1101	1	4	1394	45	23090	GSMUA_Achr10G22060_001,GSMUA_Achr8G05080_001,GSMUA_Achr4G25050_001,GSMUA_Achr3G25800_001	GO:0009085	lysine biosynthetic process	biological_process	0.17646	1	1	289	17	23090	GSMUA_AchrUn_randomG08410_001	GO:0042817	pyridoxal metabolic process	biological_process	0.12453	1	1	1111	2	23090	GSMUA_Achr2G22320_001
GO:0006342	chromatin silencing	biological_process	0.10388	1	7	835	63	23090	GSMUA_Achr8G16860_001,GSMUA_Achr1G25410_001,GSMUA_Achr4G05770_001,GSMUA_Achr2G02110_001,GSMUA_Achr8G30740_001,GSMUA_Achr2G08020_001,GSMUA_Achr8G07070_001	GO:0006364	rRNA processing	biological_process	0.18095	1	7	642	130	23090	GSMUA_Achr8G28230_001,GSMUA_Achr7G18220_001,GSMUA_Achr3G21580_001,GSMUA_Achr10G08490_001,GSMUA_Achr6G06810_001,GSMUA_Achr3G29810_001,GSMUA_Achr3G07220_001	GO:0015980	energy derivation by oxidation of organic compounds	biological_process	0.11029	1	10	1394	82	23090	GSMUA_Achr7G00810_001,GSMUA_Achr11G08740_001,GSMUA_Achr9G14980_001,GSMUA_Achr8G02070_001,GSMUA_AchrUn_randomG11210_001,GSMUA_Achr3G10830_001,GSMUA_Achr7G14090_001,GSMUA_Achr8G04100_001,GSMUA_Achr5G02000_001,GSMUA_Achr4G08580_001	GO:0009089	lysine biosynthetic process via diaminopimelate	biological_process	0.17646	1	1	289	17	23090	GSMUA_AchrUn_randomG08410_001	GO:0001682	tRNA 5'-leader removal	biological_process	0.12487	1	1	1111	3	23090	GSMUA_Achr10G10100_001
GO:0045814	negative regulation of gene expression, epigenetic	biological_process	0.10388	1	7	835	63	23090	GSMUA_Achr8G07070_001,GSMUA_Achr8G30740_001,GSMUA_Achr2G08020_001,GSMUA_Achr8G16860_001,GSMUA_Achr1G25410_001,GSMUA_Achr2G02110_001,GSMUA_Achr4G05770_001	GO:0009902	chloroplast relocation	biological_process	0.18189	1	4	642	55	23090	GSMUA_Achr8G23390_001,GSMUA_Achr3G07220_001,GSMUA_Achr6G06810_001,GSMUA_Achr3G21580_001	GO:0006383	transcription from RNA polymerase III promoter	biological_process	0.1103	1	2	1394	9	23090	GSMUA_Achr2G01210_001,GSMUA_Achr10G12980_001	GO:0046451	diaminopimelate metabolic process	biological_process	0.17646	1	1	289	17	23090	GSMUA_AchrUn_randomG08410_001	GO:0022412	cellular process involved in reproduction in multicellular organism	biological_process	0.12518	1	7	1111	62	23090	GSMUA_AchrUn_randomG02940_001,GSMUA_Achr8G08520_001,GSMUA_Achr8G07070_001,GSMUA_Achr5G20750_001,GSMUA_Achr3G07990_001,GSMUA_Achr8G16860_001,GSMUA_Achr7G05910_001
GO:0006817	phosphate ion transport	biological_process	0.10406	1	1	835	3	23090	GSMUA_Achr5G02680_001	GO:0019750	chloroplast localization	biological_process	0.18189	1	4	642	55	23090	GSMUA_Achr6G06810_001,GSMUA_Achr3G07220_001,GSMUA_Achr8G23390_001,GSMUA_Achr3G21580_001	GO:0005351	sugar:proton symporter activity	molecular_function	0.11102	1	3	1394	15	23090	GSMUA_Achr10G16450_001,GSMUA_Achr2G19270_001,GSMUA_Achr7G14170_001	GO:0009862	systemic acquired resistance, salicylic acid mediated signaling pathway	biological_process	0.17721	1	1	289	14	23090	GSMUA_Achr10G08490_001	GO:0016627	oxidoreductase activity, acting on the CH-CH group of donors	molecular_function	0.12528	1	6	1111	61	23090	GSMUA_Achr6G27140_001,GSMUA_Achr4G17130_001,GSMUA_AchrUn_randomG12680_001,GSMUA_Achr7G00810_001,GSMUA_Achr11G08740_001,GSMUA_Achr7G07440_001
GO:0010103	stomatal complex morphogenesis	biological_process	0.10422	1	4	835	44	23090	GSMUA_Achr1G11720_001,GSMUA_Achr3G02560_001,GSMUA_Achr6G28900_001,GSMUA_Achr7G18220_001	GO:0051644	plastid localization	biological_process	0.18189	1	4	642	55	23090	GSMUA_Achr3G21580_001,GSMUA_Achr6G06810_001,GSMUA_Achr3G07220_001,GSMUA_Achr8G23390_001	GO:0005402	cation:sugar symporter activity	molecular_function	0.11102	1	3	1394	15	23090	GSMUA_Achr10G16450_001,GSMUA_Achr2G19270_001,GSMUA_Achr7G14170_001	GO:0009699	phenylpropanoid biosynthetic process	biological_process	0.1787	1	1	289	19	23090	GSMUA_Achr3G08880_001	GO:0003999	adenine phosphoribosyltransferase activity	molecular_function	0.12572	1	2	1111	8	23090	GSMUA_Achr8G18490_001,GSMUA_Achr3G19800_001
GO:0004124	cysteine synthase activity	molecular_function	0.1046	1	2	835	10	23090	GSMUA_Achr3G26040_001,GSMUA_Achr9G02430_001	GO:0051667	establishment of plastid localization	biological_process	0.18189	1	4	642	55	23090	GSMUA_Achr3G07220_001,GSMUA_Achr6G06810_001,GSMUA_Achr8G23390_001,GSMUA_Achr3G21580_001	GO:0032504	multicellular organism reproduction	biological_process	0.11104	1	14	1394	106	23090	GSMUA_Achr8G08520_001,GSMUA_Achr3G05450_001,GSMUA_Achr1G01660_001,GSMUA_Achr6G06310_001,GSMUA_Achr5G20750_001,GSMUA_Achr7G05910_001,GSMUA_Achr8G16860_001,GSMUA_Achr11G19480_001,GSMUA_AchrUn_randomG02940_001,GSMUA_Achr8G07070_001,GSMUA_Achr1G26290_001,GSMUA_Achr11G26550_001,GSMUA_Achr9G29220_001,GSMUA_Achr3G07990_001	GO:0008104	protein localization	biological_process	0.17903	1	15	289	719	23090	GSMUA_Achr5G09580_001,GSMUA_Achr5G15370_001,GSMUA_Achr10G08490_001,GSMUA_Achr4G04300_001,GSMUA_Achr4G01270_001,GSMUA_Achr10G17560_001,GSMUA_Achr1G00780_001,GSMUA_Achr5G12840_001,GSMUA_Achr8G05680_001,GSMUA_Achr1G14770_001,GSMUA_Achr3G07960_001,GSMUA_Achr9G17830_001,GSMUA_Achr5G15590_001,GSMUA_Achr10G28310_001,GSMUA_Achr2G06050_001	GO:0006168	adenine salvage	biological_process	0.12572	1	2	1111	8	23090	GSMUA_Achr8G18490_001,GSMUA_Achr3G19800_001
GO:0043623	cellular protein complex assembly	biological_process	0.10528	1	17	835	283	23090	GSMUA_Achr6G06810_001,GSMUA_Achr3G21580_001,GSMUA_Achr11G03730_001,GSMUA_Achr7G05610_001,GSMUA_Achr3G05450_001,GSMUA_Achr5G13590_001,GSMUA_Achr7G18220_001,GSMUA_Achr6G21120_001,GSMUA_Achr7G26410_001,GSMUA_Achr3G12740_001,GSMUA_Achr3G12190_001,GSMUA_Achr7G03320_001,GSMUA_Achr4G22180_001,GSMUA_Achr5G18530_001,GSMUA_Achr8G30740_001,GSMUA_Achr5G13600_001,GSMUA_Achr5G16270_001	GO:0003886	DNA (cytosine-5-)-methyltransferase activity	molecular_function	0.18252	1	1	642	4	23090	GSMUA_Achr4G22500_001	GO:0010390	histone monoubiquitination	biological_process	0.11114	1	1	1394	1	23090	GSMUA_Achr6G06310_001	GO:0000075	cell cycle checkpoint	biological_process	0.18001	1	1	289	8	23090	GSMUA_Achr6G09140_001	GO:0043096	purine nucleobase salvage	biological_process	0.12572	1	2	1111	8	23090	GSMUA_Achr8G18490_001,GSMUA_Achr3G19800_001
GO:0005674	transcription factor TFIIF complex	cellular_component	0.10664	1	1	835	2	23090	GSMUA_Achr11G00790_001	GO:0009008	DNA-methyltransferase activity	molecular_function	0.18252	1	1	642	4	23090	GSMUA_Achr4G22500_001	GO:0016574	histone ubiquitination	biological_process	0.11114	1	1	1394	1	23090	GSMUA_Achr6G06310_001	GO:0010374	stomatal complex development	biological_process	0.18128	1	2	289	52	23090	GSMUA_Achr3G02560_001,GSMUA_Achr7G18220_001	GO:0046083	adenine metabolic process	biological_process	0.12572	1	2	1111	8	23090	GSMUA_Achr3G19800_001,GSMUA_Achr8G18490_001
GO:0090351	seedling development	biological_process	0.10785	1	5	835	44	23090	GSMUA_Achr3G05450_001,GSMUA_Achr8G07070_001,GSMUA_Achr8G16860_001,GSMUA_Achr11G07890_001,GSMUA_Achr7G03160_001	GO:0032776	DNA methylation on cytosine	biological_process	0.18252	1	1	642	4	23090	GSMUA_Achr4G22500_001	GO:0033523	histone H2B ubiquitination	biological_process	0.11114	1	1	1394	1	23090	GSMUA_Achr6G06310_001	GO:0006497	protein lipidation	biological_process	0.18176	1	2	289	44	23090	GSMUA_AchrUn_randomG05800_001,GSMUA_Achr11G05040_001	GO:0046084	adenine biosynthetic process	biological_process	0.12572	1	2	1111	8	23090	GSMUA_Achr8G18490_001,GSMUA_Achr3G19800_001
GO:0019773	proteasome core complex, alpha-subunit complex	cellular_component	0.10966	1	2	835	15	23090	GSMUA_Achr4G00300_001,GSMUA_Achr10G17500_001	GO:0090116	C-5 methylation of cytosine	biological_process	0.18252	1	1	642	4	23090	GSMUA_Achr4G22500_001	GO:0003156	regulation of organ formation	biological_process	0.11142	1	1	1394	1	23090	GSMUA_Achr3G02630_001	GO:0042158	lipoprotein biosynthetic process	biological_process	0.18176	1	2	289	44	23090	GSMUA_Achr11G05040_001,GSMUA_AchrUn_randomG05800_001	GO:0007006	mitochondrial membrane organization	biological_process	0.12648	1	2	1111	9	23090	GSMUA_AchrUn_randomG00960_001,GSMUA_Achr8G09300_001
GO:0009640	photomorphogenesis	biological_process	0.11054	1	6	835	56	23090	GSMUA_Achr8G07070_001,GSMUA_Achr3G05450_001,GSMUA_Achr4G00170_001,GSMUA_Achr4G22180_001,GSMUA_Achr8G16860_001,GSMUA_Achr11G07890_001	GO:0019843	rRNA binding	molecular_function	0.1826	1	2	642	35	23090	GSMUA_Achr3G24380_001,GSMUA_Achr2G08510_001	GO:0010084	specification of organ axis polarity	biological_process	0.11142	1	1	1394	1	23090	GSMUA_Achr3G02630_001	GO:0044710	single-organism metabolic process	biological_process	0.1845	1	66	289	4376	23090	GSMUA_Achr3G10210_001,GSMUA_Achr6G33600_001,GSMUA_Achr4G08580_001,GSMUA_Achr4G20510_001,GSMUA_Achr6G06520_001,GSMUA_AchrUn_randomG13520_001,GSMUA_Achr7G00810_001,GSMUA_Achr6G18200_001,GSMUA_Achr6G29370_001,GSMUA_Achr8G12560_001,GSMUA_Achr4G18740_001,GSMUA_Achr4G11680_001,GSMUA_Achr10G08850_001,GSMUA_Achr9G03350_001,GSMUA_AchrUn_randomG22730_001,GSMUA_Achr1G26290_001,GSMUA_Achr10G08490_001,GSMUA_A…	GO:0010014	meristem initiation	biological_process	0.12752	1	5	1111	31	23090	GSMUA_Achr8G16860_001,GSMUA_Achr5G18530_001,GSMUA_Achr11G26550_001,GSMUA_Achr6G00420_001,GSMUA_Achr8G07070_001
GO:0016042	lipid catabolic process	biological_process	0.1106	1	8	835	105	23090	GSMUA_Achr11G18410_001,GSMUA_Achr5G20150_001,GSMUA_Achr11G01200_001,GSMUA_Achr7G20310_001,GSMUA_Achr8G12030_001,GSMUA_Achr6G18500_001,GSMUA_Achr7G07440_001,GSMUA_Achr5G02680_001	GO:0016040	glutamate synthase (NADH) activity	molecular_function	0.1837	1	1	642	3	23090	GSMUA_Achr8G28000_001	GO:1900618	regulation of shoot system morphogenesis	biological_process	0.11142	1	1	1394	1	23090	GSMUA_Achr3G02630_001	GO:0090626	plant epidermis morphogenesis	biological_process	0.18542	1	3	289	77	23090	GSMUA_Achr7G18220_001,GSMUA_Achr3G02560_001,GSMUA_Achr3G05450_001	GO:0060776	simple leaf morphogenesis	biological_process	0.12775	1	1	1111	2	23090	GSMUA_AchrUn_randomG00910_001
GO:0015672	monovalent inorganic cation transport	biological_process	0.11114	1	15	835	256	23090	GSMUA_Achr4G03580_001,GSMUA_Achr10G05360_001,GSMUA_Achr11G03730_001,GSMUA_Achr9G24350_001,GSMUA_Achr5G17050_001,GSMUA_Achr6G18890_001,GSMUA_Achr9G11540_001,GSMUA_Achr3G11430_001,GSMUA_Achr1G26020_001,GSMUA_Achr3G13280_001,GSMUA_Achr7G20310_001,GSMUA_Achr5G23480_001,GSMUA_Achr3G22410_001,GSMUA_Achr7G27130_001,GSMUA_Achr6G20250_001	GO:0045181	glutamate synthase activity, NAD(P)H as acceptor	molecular_function	0.1837	1	1	642	3	23090	GSMUA_Achr8G28000_001	GO:1901371	regulation of leaf morphogenesis	biological_process	0.11142	1	1	1394	1	23090	GSMUA_Achr3G02630_001	GO:0044445	cytosolic part	cellular_component	0.18542	1	2	289	48	23090	GSMUA_Achr1G04940_001,GSMUA_Achr11G03980_001	GO:0051119	sugar transmembrane transporter activity	molecular_function	0.12823	1	3	1111	20	23090	GSMUA_Achr7G14170_001,GSMUA_Achr2G19270_001,GSMUA_Achr10G16450_001
GO:0005774	vacuolar membrane	cellular_component	0.11116	1	8	835	88	23090	GSMUA_Achr6G11250_001,GSMUA_Achr8G30870_001,GSMUA_Achr11G03980_001,GSMUA_Achr3G11090_001,GSMUA_Achr11G09830_001,GSMUA_Achr7G03160_001,GSMUA_Achr6G20250_001,GSMUA_Achr11G05040_001	GO:0031929	TOR signaling	biological_process	0.18396	1	1	642	3	23090	GSMUA_Achr5G14390_001	GO:2000025	regulation of leaf formation	biological_process	0.11142	1	1	1394	1	23090	GSMUA_Achr3G02630_001	GO:0006397	mRNA processing	biological_process	0.18596	1	4	289	135	23090	GSMUA_Achr3G25550_001,GSMUA_Achr7G17850_001,GSMUA_Achr11G14210_001,GSMUA_Achr3G05450_001	GO:0019915	lipid storage	biological_process	0.13015	1	4	1111	25	23090	GSMUA_Achr8G07070_001,GSMUA_Achr3G05450_001,GSMUA_Achr8G16860_001,GSMUA_Achr11G26550_001
GO:0044437	vacuolar part	cellular_component	0.11116	1	8	835	88	23090	GSMUA_Achr11G09830_001,GSMUA_Achr7G03160_001,GSMUA_Achr11G03980_001,GSMUA_Achr3G11090_001,GSMUA_Achr11G05040_001,GSMUA_Achr6G20250_001,GSMUA_Achr8G30870_001,GSMUA_Achr6G11250_001	GO:0031931	TORC1 complex	cellular_component	0.18396	1	1	642	3	23090	GSMUA_Achr5G14390_001	GO:0010072	primary shoot apical meristem specification	biological_process	0.11156	1	3	1394	7	23090	GSMUA_Achr8G07070_001,GSMUA_Achr5G18530_001,GSMUA_Achr11G26550_001	GO:0006071	glycerol metabolic process	biological_process	0.18693	1	1	289	14	23090	GSMUA_Achr1G16520_001	GO:0043233	organelle lumen	cellular_component	0.13098	1	19	1111	231	23090	GSMUA_Achr10G06220_001,GSMUA_Achr7G05610_001,GSMUA_AchrUn_randomG04960_001,GSMUA_Achr3G07220_001,GSMUA_Achr2G19070_001,GSMUA_Achr11G26550_001,GSMUA_Achr1G15010_001,GSMUA_Achr8G16860_001,GSMUA_Achr3G02630_001,GSMUA_Achr1G14900_001,GSMUA_Achr10G08050_001,GSMUA_Achr4G06680_001,GSMUA_Achr4G05770_001,GSMUA_Achr6G15580_001,GSMUA_Achr6G25880_001,GSMUA_Achr1G07700_001,GSMUA_Achr1G10360_001,GSMUA_Achr2G19…
GO:0051656	establishment of organelle localization	biological_process	0.11136	1	6	835	64	23090	GSMUA_Achr1G01540_001,GSMUA_Achr6G06810_001,GSMUA_Achr8G23390_001,GSMUA_Achr11G00390_001,GSMUA_Achr3G21580_001,GSMUA_Achr3G07220_001	GO:0038201	TOR complex	cellular_component	0.18396	1	1	642	3	23090	GSMUA_Achr5G14390_001	GO:0090421	embryonic meristem initiation	biological_process	0.11156	1	3	1394	7	23090	GSMUA_Achr8G07070_001,GSMUA_Achr5G18530_001,GSMUA_Achr11G26550_001	GO:0019400	alditol metabolic process	biological_process	0.18693	1	1	289	14	23090	GSMUA_Achr1G16520_001	GO:0070013	intracellular organelle lumen	cellular_component	0.13098	1	19	1111	231	23090	GSMUA_Achr2G19070_001,GSMUA_Achr3G07220_001,GSMUA_AchrUn_randomG04960_001,GSMUA_Achr10G06220_001,GSMUA_Achr7G05610_001,GSMUA_Achr1G07700_001,GSMUA_Achr2G19150_001,GSMUA_Achr1G10360_001,GSMUA_Achr4G26260_001,GSMUA_Achr6G25880_001,GSMUA_Achr4G06680_001,GSMUA_Achr4G05770_001,GSMUA_Achr6G15580_001,GSMUA_Achr1G15010_001,GSMUA_Achr11G26550_001,GSMUA_Achr8G16860_001,GSMUA_Achr3G02630_001,GSMUA_Achr1G149…
GO:0010162	seed dormancy process	biological_process	0.11231	1	4	835	33	23090	GSMUA_Achr8G16860_001,GSMUA_Achr11G07890_001,GSMUA_Achr8G07070_001,GSMUA_Achr3G05450_001	GO:0016459	myosin complex	cellular_component	0.18517	1	3	642	19	23090	GSMUA_Achr3G07960_001,GSMUA_Achr5G09720_001,GSMUA_Achr1G03340_001	GO:0007008	outer mitochondrial membrane organization	biological_process	0.11158	1	2	1394	6	23090	GSMUA_Achr8G09300_001,GSMUA_AchrUn_randomG00960_001	GO:0006825	copper ion transport	biological_process	0.1882	1	1	289	18	23090	GSMUA_Achr8G30620_001	GO:0080005	photosystem stoichiometry adjustment	biological_process	0.1314	1	1	1111	2	23090	GSMUA_Achr8G28560_001
GO:0022611	dormancy process	biological_process	0.11231	1	4	835	33	23090	GSMUA_Achr11G07890_001,GSMUA_Achr8G16860_001,GSMUA_Achr8G07070_001,GSMUA_Achr3G05450_001	GO:0010207	photosystem II assembly	biological_process	0.18526	1	4	642	78	23090	GSMUA_Achr3G21580_001,GSMUA_Achr7G18220_001,GSMUA_Achr6G06810_001,GSMUA_Achr10G08490_001	GO:0045040	protein import into mitochondrial outer membrane	biological_process	0.11158	1	2	1394	6	23090	GSMUA_Achr8G09300_001,GSMUA_AchrUn_randomG00960_001	GO:0004857	enzyme inhibitor activity	molecular_function	0.18936	1	2	289	98	23090	GSMUA_Achr6G35540_001,GSMUA_Achr5G21770_001	GO:0000244	spliceosomal tri-snRNP complex assembly	biological_process	0.13277	1	1	1111	2	23090	GSMUA_Achr3G06150_001
GO:0008017	microtubule binding	molecular_function	0.11243	1	10	835	113	23090	GSMUA_Achr8G23390_001,GSMUA_Achr9G15920_001,GSMUA_Achr3G27200_001,GSMUA_Achr7G18190_001,GSMUA_Achr9G15970_001,GSMUA_Achr7G06510_001,GSMUA_Achr11G03600_001,GSMUA_Achr1G06120_001,GSMUA_Achr9G04070_001,GSMUA_Achr3G26740_001	GO:0045333	cellular respiration	biological_process	0.18706	1	4	642	72	23090	GSMUA_Achr8G02070_001,GSMUA_AchrUn_randomG11210_001,GSMUA_Achr7G00810_001,GSMUA_Achr11G08740_001	GO:0010024	phytochromobilin biosynthetic process	biological_process	0.11278	1	1	1394	2	23090	GSMUA_Achr6G10050_001	GO:0009620	response to fungus	biological_process	0.19192	1	2	289	53	23090	GSMUA_Achr4G11350_001,GSMUA_Achr10G08490_001	GO:0004014	adenosylmethionine decarboxylase activity	molecular_function	0.13371	1	1	1111	7	23090	GSMUA_Achr9G18460_001
GO:0033177	proton-transporting two-sector ATPase complex, proton-transporting domain	cellular_component	0.11252	1	3	835	35	23090	GSMUA_Achr3G22410_001,GSMUA_Achr6G18890_001,GSMUA_Achr5G17050_001	GO:0006672	ceramide metabolic process	biological_process	0.19083	1	1	642	6	23090	GSMUA_Achr6G18500_001	GO:0051202	phytochromobilin metabolic process	biological_process	0.11278	1	1	1394	2	23090	GSMUA_Achr6G10050_001	GO:0071203	WASH complex	cellular_component	0.19529	1	1	289	11	23090	GSMUA_AchrUn_randomG08900_001	GO:0006597	spermine biosynthetic process	biological_process	0.13371	1	1	1111	7	23090	GSMUA_Achr9G18460_001
GO:0016854	racemase and epimerase activity	molecular_function	0.11302	1	3	835	34	23090	GSMUA_Achr4G31860_001,GSMUA_Achr8G08790_001,GSMUA_Achr6G26620_001	GO:0046914	transition metal ion binding	molecular_function	0.19275	1	61	642	1939	23090	GSMUA_Achr3G08880_001,GSMUA_Achr6G35680_001,GSMUA_Achr8G23110_001,GSMUA_Achr6G34080_001,GSMUA_Achr10G31360_001,GSMUA_Achr8G28870_001,GSMUA_Achr9G25000_001,GSMUA_Achr6G11190_001,GSMUA_Achr3G09960_001,GSMUA_Achr11G24220_001,GSMUA_Achr4G11350_001,GSMUA_Achr2G13250_001,GSMUA_Achr1G15430_001,GSMUA_Achr11G17820_001,GSMUA_Achr8G20780_001,GSMUA_Achr1G14230_001,GSMUA_Achr5G04350_001,GSMUA_Achr4G14710_001,…	GO:0009226	nucleotide-sugar biosynthetic process	biological_process	0.11418	1	2	1394	11	23090	GSMUA_Achr7G05110_001,GSMUA_Achr4G20510_001	GO:0042626	ATPase activity, coupled to transmembrane movement of substances	molecular_function	0.19786	1	5	289	182	23090	GSMUA_Achr3G18140_001,GSMUA_Achr11G26650_001,GSMUA_Achr8G21510_001,GSMUA_Achr8G30620_001,GSMUA_Achr4G12130_001	GO:0008215	spermine metabolic process	biological_process	0.13371	1	1	1111	7	23090	GSMUA_Achr9G18460_001
GO:0009926	auxin polar transport	biological_process	0.11485	1	2	835	11	23090	GSMUA_Achr11G06300_001,GSMUA_Achr4G18340_001	GO:0007155	cell adhesion	biological_process	0.19343	1	3	642	25	23090	GSMUA_Achr3G15120_001,GSMUA_Achr1G14230_001,GSMUA_Achr3G05450_001	GO:0045435	lycopene epsilon cyclase activity	molecular_function	0.11464	1	1	1394	1	23090	GSMUA_Achr1G11720_001	GO:0051646	mitochondrion localization	biological_process	0.19978	1	1	289	4	23090	GSMUA_Achr3G07960_001	GO:0016530	metallochaperone activity	molecular_function	0.13404	1	1	1111	3	23090	GSMUA_Achr4G24900_001
GO:0019207	kinase regulator activity	molecular_function	0.11559	1	3	835	32	23090	GSMUA_Achr5G21770_001,GSMUA_Achr8G30870_001,GSMUA_Achr6G11250_001	GO:0022610	biological adhesion	biological_process	0.19343	1	3	642	25	23090	GSMUA_Achr3G05450_001,GSMUA_Achr1G14230_001,GSMUA_Achr3G15120_001	GO:0090501	RNA phosphodiester bond hydrolysis	biological_process	0.11489	1	2	1394	7	23090	GSMUA_Achr2G15320_001,GSMUA_Achr9G23650_001	GO:0010212	response to ionizing radiation	biological_process	0.20027	1	2	289	36	23090	GSMUA_Achr6G09140_001,GSMUA_Achr1G26290_001	GO:0009653	anatomical structure morphogenesis	biological_process	0.13415	1	24	1111	300	23090	GSMUA_Achr6G28900_001,GSMUA_Achr11G19480_001,GSMUA_Achr11G26550_001,GSMUA_Achr8G16860_001,GSMUA_Achr3G02630_001,GSMUA_Achr4G10490_001,GSMUA_Achr8G07070_001,GSMUA_AchrUn_randomG00910_001,GSMUA_Achr4G05770_001,GSMUA_Achr7G18220_001,GSMUA_Achr4G22180_001,GSMUA_Achr7G13570_001,GSMUA_Achr8G07320_001,GSMUA_Achr6G00420_001,GSMUA_Achr3G24160_001,GSMUA_Achr3G21580_001,GSMUA_Achr5G18530_001,GSMUA_Achr8G285…
GO:0042752	regulation of circadian rhythm	biological_process	0.11738	1	1	835	5	23090	GSMUA_Achr3G23630_001	GO:0006470	protein dephosphorylation	biological_process	0.19668	1	7	642	159	23090	GSMUA_Achr3G21580_001,GSMUA_Achr6G15470_001,GSMUA_Achr7G17850_001,GSMUA_Achr6G12720_001,GSMUA_Achr9G01090_001,GSMUA_Achr7G02710_001,GSMUA_AchrUn_randomG00020_001	GO:0000159	protein phosphatase type 2A complex	cellular_component	0.11607	1	4	1394	25	23090	GSMUA_AchrUn_randomG02030_001,GSMUA_Achr6G05470_001,GSMUA_Achr9G28750_001,GSMUA_Achr7G09580_001	GO:0050794	regulation of cellular process	biological_process	0.20119	1	43	289	3058	23090	GSMUA_Achr9G13660_001,GSMUA_Achr2G14140_001,GSMUA_Achr11G00500_001,GSMUA_Achr7G16340_001,GSMUA_Achr5G08050_001,GSMUA_Achr8G04610_001,GSMUA_Achr4G01500_001,GSMUA_Achr9G14360_001,GSMUA_Achr2G06770_001,GSMUA_Achr1G01660_001,GSMUA_Achr11G23110_001,GSMUA_Achr3G05450_001,GSMUA_Achr5G13600_001,GSMUA_Achr7G02510_001,GSMUA_Achr8G19420_001,GSMUA_Achr4G04560_001,GSMUA_Achr2G11880_001,GSMUA_Achr5G15590_001,G…	GO:0098656	anion transmembrane transport	biological_process	0.13563	1	4	1111	39	23090	GSMUA_AchrUn_randomG21590_001,GSMUA_Achr6G19930_001,GSMUA_Achr7G07960_001,GSMUA_Achr6G19840_001
GO:0051128	regulation of cellular component organization	biological_process	0.11907	1	12	835	130	23090	GSMUA_Achr5G13590_001,GSMUA_Achr5G18530_001,GSMUA_Achr8G30740_001,GSMUA_Achr4G22180_001,GSMUA_Achr3G05450_001,GSMUA_Achr3G12190_001,GSMUA_Achr8G16860_001,GSMUA_Achr6G21120_001,GSMUA_Achr5G13600_001,GSMUA_Achr7G26410_001,GSMUA_Achr7G05610_001,GSMUA_Achr4G05770_001	GO:0006370	7-methylguanosine mRNA capping	biological_process	0.19686	1	1	642	2	23090	GSMUA_Achr7G17850_001	GO:0008287	protein serine/threonine phosphatase complex	cellular_component	0.11607	1	4	1394	25	23090	GSMUA_AchrUn_randomG02030_001,GSMUA_Achr7G09580_001,GSMUA_Achr6G05470_001,GSMUA_Achr9G28750_001	GO:0005911	cell-cell junction	cellular_component	0.20167	1	3	289	83	23090	GSMUA_Achr1G26290_001,GSMUA_Achr4G00170_001,GSMUA_Achr8G05680_001	GO:0009654	photosystem II oxygen evolving complex	cellular_component	0.13609	1	2	1111	23	23090	GSMUA_Achr7G18220_001,GSMUA_Achr3G12740_001
GO:0010236	plastoquinone biosynthetic process	biological_process	0.11924	1	1	835	2	23090	GSMUA_Achr4G22170_001	GO:0003674	molecular_function	molecular_function	0.19756	1	572	642	20190	23090	GSMUA_Achr2G00820_001,GSMUA_Achr10G18040_001,GSMUA_Achr1G16810_001,GSMUA_Achr4G01450_001,GSMUA_Achr1G08440_001,GSMUA_Achr8G18260_001,GSMUA_Achr10G26310_001,GSMUA_Achr6G23810_001,GSMUA_Achr4G17130_001,GSMUA_Achr8G22450_001,GSMUA_Achr3G18140_001,GSMUA_Achr9G18420_001,GSMUA_Achr6G23340_001,GSMUA_AchrUn_randomG07450_001,GSMUA_Achr3G08880_001,GSMUA_Achr3G10960_001,GSMUA_AchrUn_randomG02430_001,GSMUA_A…	GO:1903293	phosphatase complex	cellular_component	0.11607	1	4	1394	25	23090	GSMUA_Achr6G05470_001,GSMUA_Achr9G28750_001,GSMUA_Achr7G09580_001,GSMUA_AchrUn_randomG02030_001	GO:0009506	plasmodesma	cellular_component	0.20167	1	3	289	83	23090	GSMUA_Achr1G26290_001,GSMUA_Achr4G00170_001,GSMUA_Achr8G05680_001	GO:0000785	chromatin	cellular_component	0.13648	1	6	1111	102	23090	GSMUA_Achr2G19070_001,GSMUA_Achr6G23340_001,GSMUA_Achr4G09130_001,GSMUA_Achr8G16860_001,GSMUA_Achr3G02630_001,GSMUA_Achr1G15010_001
GO:0021700	developmental maturation	biological_process	0.11937	1	7	835	71	23090	GSMUA_Achr3G12190_001,GSMUA_Achr11G07890_001,GSMUA_Achr8G16860_001,GSMUA_Achr8G07070_001,GSMUA_Achr8G30740_001,GSMUA_Achr5G18530_001,GSMUA_Achr3G05450_001	GO:0050661	NADP binding	molecular_function	0.19779	1	4	642	83	23090	GSMUA_Achr7G03660_001,GSMUA_Achr10G22060_001,GSMUA_Achr5G25410_001,GSMUA_Achr7G03670_001	GO:0031977	thylakoid lumen	cellular_component	0.11732	1	4	1394	29	23090	GSMUA_Achr3G02560_001,GSMUA_Achr7G18220_001,GSMUA_Achr7G06710_001,GSMUA_Achr3G12740_001	GO:0030054	cell junction	cellular_component	0.20167	1	3	289	83	23090	GSMUA_Achr1G26290_001,GSMUA_Achr4G00170_001,GSMUA_Achr8G05680_001	GO:0004448	isocitrate dehydrogenase activity	molecular_function	0.13698	1	2	1111	11	23090	GSMUA_Achr4G00910_001,GSMUA_Achr7G14090_001
GO:0008252	nucleotidase activity	molecular_function	0.11974	1	2	835	12	23090	GSMUA_Achr8G03300_001,GSMUA_Achr3G25870_001	GO:0005451	monovalent cation:proton antiporter activity	molecular_function	0.19806	1	2	642	25	23090	GSMUA_Achr6G20250_001,GSMUA_Achr3G11430_001	GO:0005665	DNA-directed RNA polymerase II, core complex	cellular_component	0.11734	1	2	1394	7	23090	GSMUA_Achr1G14900_001,GSMUA_Achr3G00590_001	GO:0055044	symplast	cellular_component	0.20167	1	3	289	83	23090	GSMUA_Achr1G26290_001,GSMUA_Achr4G00170_001,GSMUA_Achr8G05680_001	GO:0034227	tRNA thio-modification	biological_process	0.13882	1	1	1111	3	23090	GSMUA_Achr7G02830_001
GO:0010285	L,L-diaminopimelate aminotransferase activity	molecular_function	0.12061	1	1	835	4	23090	GSMUA_AchrUn_randomG08410_001	GO:0016072	rRNA metabolic process	biological_process	0.19848	1	7	642	134	23090	GSMUA_Achr8G28230_001,GSMUA_Achr3G21580_001,GSMUA_Achr7G18220_001,GSMUA_Achr10G08490_001,GSMUA_Achr3G29810_001,GSMUA_Achr3G07220_001,GSMUA_Achr6G06810_001	GO:0000162	tryptophan biosynthetic process	biological_process	0.11818	1	2	1394	8	23090	GSMUA_Achr4G07140_001,GSMUA_Achr8G20600_001	GO:0050789	regulation of biological process	biological_process	0.20195	1	48	289	3401	23090	GSMUA_Achr4G01270_001,GSMUA_Achr2G00320_001,GSMUA_Achr7G03320_001,GSMUA_Achr5G25800_001,GSMUA_Achr6G35540_001,GSMUA_Achr5G21770_001,GSMUA_Achr2G10580_001,GSMUA_Achr10G10440_001,GSMUA_Achr8G01750_001,GSMUA_Achr3G08880_001,GSMUA_Achr10G05890_001,GSMUA_Achr4G11350_001,GSMUA_AchrUn_randomG06440_001,GSMUA_Achr9G22410_001,GSMUA_Achr1G22310_001,GSMUA_AchrUn_randomG05800_001,GSMUA_Achr3G32510_001,GSMUA_A…	GO:0003774	motor activity	molecular_function	0.13894	1	13	1111	103	23090	GSMUA_Achr5G09720_001,GSMUA_Achr1G03340_001,GSMUA_Achr3G26740_001,GSMUA_Achr1G06120_001,GSMUA_Achr4G11680_001,GSMUA_Achr3G10830_001,GSMUA_Achr8G23390_001,GSMUA_Achr7G06510_001,GSMUA_Achr4G07150_001,GSMUA_Achr2G10680_001,GSMUA_Achr9G28220_001,GSMUA_Achr9G22550_001,GSMUA_Achr9G04070_001
GO:0009799	specification of symmetry	biological_process	0.12102	1	3	835	22	23090	GSMUA_Achr8G16860_001,GSMUA_Achr8G07070_001,GSMUA_Achr5G18530_001	GO:0000387	spliceosomal snRNP assembly	biological_process	0.19948	1	1	642	8	23090	GSMUA_Achr3G25550_001	GO:0046219	indolalkylamine biosynthetic process	biological_process	0.11818	1	2	1394	8	23090	GSMUA_Achr8G20600_001,GSMUA_Achr4G07140_001	GO:0043492	ATPase activity, coupled to movement of substances	molecular_function	0.20254	1	5	289	185	23090	GSMUA_Achr4G12130_001,GSMUA_Achr8G21510_001,GSMUA_Achr8G30620_001,GSMUA_Achr11G26650_001,GSMUA_Achr3G18140_001	GO:0016273	arginine N-methyltransferase activity	molecular_function	0.14027	1	1	1111	2	23090	GSMUA_Achr10G27110_001
GO:0009855	determination of bilateral symmetry	biological_process	0.12102	1	3	835	22	23090	GSMUA_Achr8G07070_001,GSMUA_Achr5G18530_001,GSMUA_Achr8G16860_001	GO:0009411	response to UV	biological_process	0.19958	1	2	642	25	23090	GSMUA_Achr8G26060_001,GSMUA_Achr4G18340_001	GO:0070069	cytochrome complex	cellular_component	0.11932	1	2	1394	12	23090	GSMUA_Achr5G08780_001,GSMUA_Achr10G08490_001	GO:0065007	biological regulation	biological_process	0.20692	1	50	289	3531	23090	GSMUA_Achr4G24900_001,GSMUA_Achr10G05890_001,GSMUA_Achr2G10580_001,GSMUA_Achr10G10440_001,GSMUA_Achr8G01750_001,GSMUA_Achr3G08880_001,GSMUA_Achr6G35540_001,GSMUA_Achr5G21770_001,GSMUA_Achr4G01270_001,GSMUA_Achr6G09140_001,GSMUA_Achr5G25800_001,GSMUA_Achr7G03320_001,GSMUA_Achr2G00320_001,GSMUA_AchrUn_randomG24010_001,GSMUA_Achr1G10080_001,GSMUA_AchrUn_randomG05800_001,GSMUA_Achr3G32510_001,GSMUA_A…	GO:0016274	protein-arginine N-methyltransferase activity	molecular_function	0.14027	1	1	1111	2	23090	GSMUA_Achr10G27110_001
GO:0004176	ATP-dependent peptidase activity	molecular_function	0.12106	1	2	835	8	23090	GSMUA_Achr1G07700_001,GSMUA_Achr7G05610_001	GO:0019439	aromatic compound catabolic process	biological_process	0.20158	1	6	642	101	23090	GSMUA_Achr9G11080_001,GSMUA_Achr4G12030_001,GSMUA_Achr3G09960_001,GSMUA_Achr9G03350_001,GSMUA_Achr3G15320_001,GSMUA_Achr6G05000_001	GO:0042327	positive regulation of phosphorylation	biological_process	0.11956	1	2	1394	5	23090	GSMUA_Achr6G11250_001,GSMUA_Achr8G30870_001	GO:0050896	response to stimulus	biological_process	0.20702	1	33	289	1992	23090	GSMUA_Achr3G17670_001,GSMUA_AchrUn_randomG05800_001,GSMUA_Achr6G23610_001,GSMUA_Achr4G00170_001,GSMUA_Achr8G11320_001,GSMUA_Achr9G17060_001,GSMUA_Achr1G22310_001,GSMUA_Achr4G11350_001,GSMUA_Achr5G04350_001,GSMUA_Achr3G08880_001,GSMUA_Achr11G03980_001,GSMUA_Achr8G12560_001,GSMUA_Achr6G09140_001,GSMUA_Achr4G01270_001,GSMUA_Achr8G05680_001,GSMUA_Achr4G11680_001,GSMUA_Achr8G30710_001,GSMUA_Achr8G1942…	GO:0061695	transferase complex, transferring phosphorus-containing groups	cellular_component	0.1412	1	8	1111	73	23090	GSMUA_Achr2G19150_001,GSMUA_Achr7G20550_001,GSMUA_Achr1G04940_001,GSMUA_Achr8G30870_001,GSMUA_Achr6G11250_001,GSMUA_Achr4G06680_001,GSMUA_Achr1G14900_001,GSMUA_AchrUn_randomG02910_001
GO:0009804	coumarin metabolic process	biological_process	0.12192	1	1	835	5	23090	GSMUA_Achr3G08880_001	GO:0007569	cell aging	biological_process	0.20366	1	1	642	1	23090	GSMUA_Achr6G09140_001	GO:0016857	racemase and epimerase activity, acting on carbohydrates and derivatives	molecular_function	0.11996	1	4	1394	31	23090	GSMUA_Achr7G16250_001,GSMUA_Achr4G31860_001,GSMUA_Achr6G26620_001,GSMUA_Achr8G08790_001	GO:0006801	superoxide metabolic process	biological_process	0.2082	1	1	289	18	23090	GSMUA_Achr4G24900_001	GO:0019843	rRNA binding	molecular_function	0.14179	1	3	1111	35	23090	GSMUA_Achr3G24380_001,GSMUA_Achr11G08900_001,GSMUA_Achr2G08510_001
GO:0009805	coumarin biosynthetic process	biological_process	0.12192	1	1	835	5	23090	GSMUA_Achr3G08880_001	GO:0090399	replicative senescence	biological_process	0.20366	1	1	642	1	23090	GSMUA_Achr6G09140_001	GO:0010181	FMN binding	molecular_function	0.12207	1	6	1394	46	23090	GSMUA_Achr8G28000_001,GSMUA_Achr8G04610_001,GSMUA_Achr2G22320_001,GSMUA_Achr8G25430_001,GSMUA_Achr5G14810_001,GSMUA_Achr1G12760_001	GO:2000377	regulation of reactive oxygen species metabolic process	biological_process	0.20837	1	1	289	16	23090	GSMUA_Achr10G08490_001	GO:0031974	membrane-enclosed lumen	cellular_component	0.14221	1	19	1111	236	23090	GSMUA_Achr7G05610_001,GSMUA_Achr10G06220_001,GSMUA_Achr3G07220_001,GSMUA_Achr2G19070_001,GSMUA_AchrUn_randomG04960_001,GSMUA_Achr6G15580_001,GSMUA_Achr4G06680_001,GSMUA_Achr4G05770_001,GSMUA_Achr1G14900_001,GSMUA_Achr10G08050_001,GSMUA_Achr1G15010_001,GSMUA_Achr11G26550_001,GSMUA_Achr8G16860_001,GSMUA_Achr3G02630_001,GSMUA_Achr2G19150_001,GSMUA_Achr1G10360_001,GSMUA_Achr4G26260_001,GSMUA_Achr1G07…
GO:0034622	cellular macromolecular complex assembly	biological_process	0.12199	1	21	835	417	23090	GSMUA_Achr3G25550_001,GSMUA_Achr7G03320_001,GSMUA_Achr8G24960_001,GSMUA_Achr5G13600_001,GSMUA_Achr5G16270_001,GSMUA_Achr8G30740_001,GSMUA_Achr5G18530_001,GSMUA_Achr4G22180_001,GSMUA_Achr7G05610_001,GSMUA_Achr11G03730_001,GSMUA_Achr3G21580_001,GSMUA_Achr2G16760_001,GSMUA_Achr6G23340_001,GSMUA_Achr6G06810_001,GSMUA_Achr3G12740_001,GSMUA_Achr3G12190_001,GSMUA_Achr7G26410_001,GSMUA_Achr6G21120_001,GS…	GO:0030148	sphingolipid biosynthetic process	biological_process	0.20366	1	1	642	9	23090	GSMUA_Achr5G04350_001	GO:0005751	mitochondrial respiratory chain complex IV	cellular_component	0.123	1	1	1394	3	23090	GSMUA_Achr5G08780_001	GO:0010200	response to chitin	biological_process	0.20839	1	1	289	19	23090	GSMUA_Achr10G08490_001	GO:0030695	GTPase regulator activity	molecular_function	0.14249	1	7	1111	57	23090	GSMUA_Achr11G26000_001,GSMUA_Achr1G01960_001,GSMUA_Achr2G06670_001,GSMUA_Achr7G20210_001,GSMUA_Achr1G22310_001,GSMUA_Achr9G12760_001,GSMUA_Achr11G17820_001
GO:0006403	RNA localization	biological_process	0.12236	1	4	835	30	23090	GSMUA_AchrUn_randomG21160_001,GSMUA_AchrUn_randomG02410_001,GSMUA_Achr8G07070_001,GSMUA_Achr8G00800_001	GO:0035770	ribonucleoprotein granule	cellular_component	0.20455	1	1	642	5	23090	GSMUA_Achr8G22600_001	GO:0045277	respiratory chain complex IV	cellular_component	0.123	1	1	1394	3	23090	GSMUA_Achr5G08780_001	GO:0022804	active transmembrane transporter activity	molecular_function	0.20917	1	8	289	374	23090	GSMUA_Achr8G21510_001,GSMUA_Achr3G13280_001,GSMUA_AchrUn_randomG21590_001,GSMUA_Achr3G18140_001,GSMUA_Achr8G30620_001,GSMUA_Achr1G26020_001,GSMUA_Achr11G26650_001,GSMUA_Achr4G12130_001	GO:0006091	generation of precursor metabolites and energy	biological_process	0.14287	1	25	1111	379	23090	GSMUA_Achr6G09440_001,GSMUA_Achr7G14090_001,GSMUA_Achr7G23840_001,GSMUA_Achr2G17520_001,GSMUA_AchrUn_randomG26160_001,GSMUA_Achr3G21580_001,GSMUA_Achr8G04100_001,GSMUA_Achr3G12740_001,GSMUA_Achr8G03730_001,GSMUA_Achr7G20550_001,GSMUA_Achr4G00910_001,GSMUA_Achr3G10830_001,GSMUA_Achr4G08580_001,GSMUA_Achr7G18220_001,GSMUA_Achr3G22650_001,GSMUA_Achr6G06810_001,GSMUA_Achr11G08740_001,GSMUA_AchrUn_ran…
GO:0050657	nucleic acid transport	biological_process	0.12236	1	4	835	30	23090	GSMUA_AchrUn_randomG21160_001,GSMUA_Achr8G07070_001,GSMUA_Achr8G00800_001,GSMUA_AchrUn_randomG02410_001	GO:0036464	cytoplasmic ribonucleoprotein granule	cellular_component	0.20455	1	1	642	5	23090	GSMUA_Achr8G22600_001	GO:0019888	protein phosphatase regulator activity	molecular_function	0.12359	1	4	1394	26	23090	GSMUA_AchrUn_randomG02030_001,GSMUA_Achr7G09580_001,GSMUA_Achr6G05470_001,GSMUA_Achr9G28750_001	GO:0030261	chromosome condensation	biological_process	0.20998	1	1	289	10	23090	GSMUA_Achr1G26640_001	GO:0030154	cell differentiation	biological_process	0.14335	1	16	1111	179	23090	GSMUA_Achr3G21580_001,GSMUA_Achr5G18530_001,GSMUA_Achr8G28560_001,GSMUA_Achr3G05450_001,GSMUA_Achr8G01270_001,GSMUA_Achr11G26550_001,GSMUA_Achr8G16860_001,GSMUA_Achr4G10490_001,GSMUA_Achr3G07990_001,GSMUA_Achr11G06300_001,GSMUA_Achr8G07070_001,GSMUA_Achr5G20750_001,GSMUA_Achr7G05910_001,GSMUA_Achr7G13570_001,GSMUA_Achr8G08520_001,GSMUA_AchrUn_randomG02940_001
GO:0050658	RNA transport	biological_process	0.12236	1	4	835	30	23090	GSMUA_AchrUn_randomG21160_001,GSMUA_Achr8G07070_001,GSMUA_Achr8G00800_001,GSMUA_AchrUn_randomG02410_001	GO:0046519	sphingoid metabolic process	biological_process	0.20492	1	1	642	8	23090	GSMUA_Achr5G04350_001	GO:0034661	ncRNA catabolic process	biological_process	0.12388	1	2	1394	7	23090	GSMUA_Achr8G07320_001,GSMUA_AchrUn_randomG12140_001	GO:0009909	regulation of flower development	biological_process	0.21053	1	3	289	78	23090	GSMUA_Achr4G00170_001,GSMUA_Achr4G11350_001,GSMUA_Achr3G05450_001	GO:0051656	establishment of organelle localization	biological_process	0.14357	1	7	1111	64	23090	GSMUA_Achr8G23390_001,GSMUA_Achr3G21580_001,GSMUA_Achr6G06810_001,GSMUA_Achr11G00390_001,GSMUA_Achr1G01540_001,GSMUA_Achr3G07220_001,GSMUA_Achr9G27340_001
GO:0051028	mRNA transport	biological_process	0.12236	1	4	835	30	23090	GSMUA_Achr8G00800_001,GSMUA_Achr8G07070_001,GSMUA_AchrUn_randomG02410_001,GSMUA_AchrUn_randomG21160_001	GO:0004222	metalloendopeptidase activity	molecular_function	0.20518	1	4	642	51	23090	GSMUA_Achr8G05440_001,GSMUA_Achr9G18420_001,GSMUA_Achr1G14230_001,GSMUA_Achr3G15120_001	GO:0030036	actin cytoskeleton organization	biological_process	0.12433	1	15	1394	136	23090	GSMUA_Achr5G13600_001,GSMUA_Achr2G14830_001,GSMUA_Achr3G05450_001,GSMUA_Achr6G03830_001,GSMUA_Achr5G13590_001,GSMUA_Achr2G14810_001,GSMUA_Achr10G02150_001,GSMUA_Achr7G26410_001,GSMUA_Achr9G22920_001,GSMUA_Achr3G30260_001,GSMUA_Achr3G08580_001,GSMUA_Achr1G23520_001,GSMUA_Achr2G17290_001,GSMUA_Achr5G18530_001,GSMUA_Achr8G01270_001	GO:0006040	amino sugar metabolic process	biological_process	0.21093	1	1	289	26	23090	GSMUA_Achr3G25100_001	GO:0048518	positive regulation of biological process	biological_process	0.14394	1	26	1111	308	23090	GSMUA_Achr7G18220_001,GSMUA_Achr8G27110_001,GSMUA_Achr3G18790_001,GSMUA_Achr8G07320_001,GSMUA_Achr3G08880_001,GSMUA_Achr6G00420_001,GSMUA_Achr5G13590_001,GSMUA_Achr8G16860_001,GSMUA_Achr11G19480_001,GSMUA_Achr8G30870_001,GSMUA_Achr10G12980_001,GSMUA_Achr4G05770_001,GSMUA_Achr5G13600_001,GSMUA_Achr4G00120_001,GSMUA_Achr8G01270_001,GSMUA_Achr1G22310_001,GSMUA_Achr3G07220_001,GSMUA_Achr11G00500_001,…
GO:0051236	establishment of RNA localization	biological_process	0.12236	1	4	835	30	23090	GSMUA_AchrUn_randomG21160_001,GSMUA_Achr8G00800_001,GSMUA_Achr8G07070_001,GSMUA_AchrUn_randomG02410_001	GO:0005672	transcription factor TFIIA complex	cellular_component	0.20628	1	1	642	7	23090	GSMUA_Achr2G19150_001	GO:0008081	phosphoric diester hydrolase activity	molecular_function	0.12454	1	6	1394	45	23090	GSMUA_Achr11G01200_001,GSMUA_Achr8G12030_001,GSMUA_Achr9G12610_001,GSMUA_AchrUn_randomG02430_001,GSMUA_Achr1G16520_001,GSMUA_Achr5G20150_001	GO:0042157	lipoprotein metabolic process	biological_process	0.21233	1	2	289	49	23090	GSMUA_Achr11G05040_001,GSMUA_AchrUn_randomG05800_001	GO:0000003	reproduction	biological_process	0.14485	1	17	1111	175	23090	GSMUA_Achr7G05910_001,GSMUA_Achr8G08520_001,GSMUA_AchrUn_randomG02940_001,GSMUA_Achr8G07320_001,GSMUA_Achr8G16860_001,GSMUA_Achr11G26550_001,GSMUA_Achr11G19480_001,GSMUA_Achr4G05770_001,GSMUA_Achr8G07070_001,GSMUA_Achr5G20750_001,GSMUA_Achr3G07990_001,GSMUA_Achr2G13090_001,GSMUA_Achr2G08020_001,GSMUA_AchrUn_randomG24650_001,GSMUA_Achr8G01100_001,GSMUA_Achr6G06310_001,GSMUA_Achr3G05450_001
GO:0005338	nucleotide-sugar transmembrane transporter activity	molecular_function	0.12238	1	1	835	3	23090	GSMUA_Achr2G19270_001	GO:0051015	actin filament binding	molecular_function	0.20882	1	2	642	18	23090	GSMUA_Achr1G23520_001,GSMUA_Achr6G03830_001	GO:0009638	phototropism	biological_process	0.12548	1	2	1394	4	23090	GSMUA_Achr8G25430_001,GSMUA_Achr11G17880_001	GO:0003824	catalytic activity	molecular_function	0.21365	1	138	289	9705	23090	GSMUA_Achr1G04940_001,GSMUA_Achr10G27090_001,GSMUA_AchrUn_randomG27350_001,GSMUA_Achr5G09720_001,GSMUA_Achr6G34080_001,GSMUA_Achr9G26180_001,GSMUA_Achr6G21090_001,GSMUA_Achr7G25610_001,GSMUA_Achr1G12200_001,GSMUA_Achr6G19890_001,GSMUA_Achr5G21430_001,GSMUA_Achr11G24220_001,GSMUA_Achr4G14240_001,GSMUA_Achr9G28600_001,GSMUA_Achr10G28880_001,GSMUA_Achr10G08490_001,GSMUA_AchrUn_randomG22730_001,GSMUA…	GO:0006465	signal peptide processing	biological_process	0.14587	1	2	1111	12	23090	GSMUA_Achr2G07160_001,GSMUA_Achr7G18540_001
GO:0031011	Ino80 complex	cellular_component	0.12333	1	2	835	11	23090	GSMUA_Achr8G16860_001,GSMUA_Achr2G19070_001	GO:0016857	racemase and epimerase activity, acting on carbohydrates and derivatives	molecular_function	0.21045	1	2	642	31	23090	GSMUA_Achr4G31860_001,GSMUA_Achr8G08790_001	GO:0005742	mitochondrial outer membrane translocase complex	cellular_component	0.12582	1	2	1394	9	23090	GSMUA_Achr8G09300_001,GSMUA_AchrUn_randomG00960_001	GO:0016071	mRNA metabolic process	biological_process	0.21408	1	6	289	223	23090	GSMUA_Achr3G25550_001,GSMUA_Achr8G22600_001,GSMUA_Achr9G11080_001,GSMUA_Achr3G05450_001,GSMUA_Achr11G14210_001,GSMUA_Achr7G17850_001	GO:0009521	photosystem	cellular_component	0.14751	1	4	1111	83	23090	GSMUA_Achr8G03730_001,GSMUA_Achr3G12740_001,GSMUA_Achr7G18220_001,GSMUA_Achr6G31940_001
GO:0033202	DNA helicase complex	cellular_component	0.12333	1	2	835	11	23090	GSMUA_Achr2G19070_001,GSMUA_Achr8G16860_001	GO:0031497	chromatin assembly	biological_process	0.21085	1	3	642	96	23090	GSMUA_Achr6G23340_001,GSMUA_Achr2G16760_001,GSMUA_Achr8G24960_001	GO:0098799	outer mitochondrial membrane protein complex	cellular_component	0.12582	1	2	1394	9	23090	GSMUA_Achr8G09300_001,GSMUA_AchrUn_randomG00960_001	GO:0005773	vacuole	cellular_component	0.21456	1	4	289	126	23090	GSMUA_Achr8G30870_001,GSMUA_Achr11G05040_001,GSMUA_Achr3G11090_001,GSMUA_Achr11G03980_001	GO:0000030	mannosyltransferase activity	molecular_function	0.14768	1	1	1111	3	23090	GSMUA_Achr3G24160_001
GO:0097346	INO80-type complex	cellular_component	0.12333	1	2	835	11	23090	GSMUA_Achr2G19070_001,GSMUA_Achr8G16860_001	GO:0030170	pyridoxal phosphate binding	molecular_function	0.21111	1	6	642	147	23090	GSMUA_Achr4G18030_001,GSMUA_Achr6G06520_001,GSMUA_AchrUn_randomG08410_001,GSMUA_Achr6G08010_001,GSMUA_Achr6G16490_001,GSMUA_Achr11G09200_001	GO:0003713	transcription coactivator activity	molecular_function	0.12594	1	2	1394	7	23090	GSMUA_Achr8G30150_001,GSMUA_Achr8G00800_001	GO:0016627	oxidoreductase activity, acting on the CH-CH group of donors	molecular_function	0.21473	1	2	289	61	23090	GSMUA_Achr11G08740_001,GSMUA_Achr7G00810_001	GO:0009808	lignin metabolic process	biological_process	0.14861	1	1	1111	6	23090	GSMUA_Achr3G09960_001
GO:0006397	mRNA processing	biological_process	0.12461	1	10	835	135	23090	GSMUA_Achr8G16860_001,GSMUA_Achr9G06850_001,GSMUA_AchrUn_randomG21160_001,GSMUA_Achr5G25100_001,GSMUA_Achr3G05450_001,GSMUA_Achr8G08520_001,GSMUA_Achr7G07340_001,GSMUA_Achr7G17850_001,GSMUA_Achr3G25550_001,GSMUA_Achr11G14210_001	GO:0031977	thylakoid lumen	cellular_component	0.2115	1	2	642	29	23090	GSMUA_Achr3G02560_001,GSMUA_Achr7G18220_001	GO:0006091	generation of precursor metabolites and energy	biological_process	0.12596	1	31	1394	379	23090	GSMUA_Achr6G09440_001,GSMUA_Achr3G12740_001,GSMUA_Achr7G00810_001,GSMUA_Achr10G28640_001,GSMUA_Achr2G17520_001,GSMUA_Achr11G12430_001,GSMUA_Achr10G08490_001,GSMUA_Achr8G25430_001,GSMUA_Achr8G02070_001,GSMUA_AchrUn_randomG26160_001,GSMUA_Achr3G10830_001,GSMUA_Achr6G31940_001,GSMUA_Achr7G23840_001,GSMUA_Achr8G03730_001,GSMUA_AchrUn_randomG02910_001,GSMUA_Achr5G18750_001,GSMUA_Achr3G22650_001,GSMUA_…	GO:0006665	sphingolipid metabolic process	biological_process	0.21524	1	1	289	19	23090	GSMUA_Achr5G04350_001	GO:0045254	pyruvate dehydrogenase complex	cellular_component	0.15022	1	1	1111	1	23090	GSMUA_Achr10G08050_001
GO:0016125	sterol metabolic process	biological_process	0.12478	1	3	835	29	23090	GSMUA_Achr6G09960_001,GSMUA_Achr7G03160_001,GSMUA_Achr5G04350_001	GO:0009911	positive regulation of flower development	biological_process	0.21458	1	1	642	3	23090	GSMUA_Achr4G11350_001	GO:0005871	kinesin complex	cellular_component	0.12636	1	12	1394	83	23090	GSMUA_Achr9G04070_001,GSMUA_Achr9G28220_001,GSMUA_Achr1G06120_001,GSMUA_Achr9G15970_001,GSMUA_Achr1G09810_001,GSMUA_Achr11G13870_001,GSMUA_Achr9G22550_001,GSMUA_Achr7G06510_001,GSMUA_Achr8G23390_001,GSMUA_Achr3G10830_001,GSMUA_Achr3G26740_001,GSMUA_Achr4G11680_001	GO:0006553	lysine metabolic process	biological_process	0.21551	1	1	289	18	23090	GSMUA_AchrUn_randomG08410_001	GO:0044451	nucleoplasm part	cellular_component	0.15028	1	10	1111	103	23090	GSMUA_Achr4G05770_001,GSMUA_Achr4G06680_001,GSMUA_Achr6G15580_001,GSMUA_Achr8G16860_001,GSMUA_Achr10G06220_001,GSMUA_Achr1G14900_001,GSMUA_Achr4G26260_001,GSMUA_Achr2G19150_001,GSMUA_Achr1G10360_001,GSMUA_AchrUn_randomG04960_001
GO:0006825	copper ion transport	biological_process	0.12497	1	2	835	18	23090	GSMUA_Achr8G30620_001,GSMUA_Achr5G12300_001	GO:2000243	positive regulation of reproductive process	biological_process	0.21458	1	1	642	3	23090	GSMUA_Achr4G11350_001	GO:0003913	DNA photolyase activity	molecular_function	0.12702	1	2	1394	8	23090	GSMUA_Achr5G21430_001,GSMUA_Achr8G26060_001	GO:0016820	hydrolase activity, acting on acid anhydrides, catalyzing transmembrane movement of substances	molecular_function	0.2161	1	5	289	190	23090	GSMUA_Achr3G18140_001,GSMUA_Achr11G26650_001,GSMUA_Achr8G21510_001,GSMUA_Achr8G30620_001,GSMUA_Achr4G12130_001	GO:0009561	megagametogenesis	biological_process	0.15109	1	8	1111	70	23090	GSMUA_Achr8G07070_001,GSMUA_Achr5G20750_001,GSMUA_Achr3G07990_001,GSMUA_Achr8G16860_001,GSMUA_Achr8G08520_001,GSMUA_AchrUn_randomG02940_001,GSMUA_Achr9G27340_001,GSMUA_Achr7G05910_001
GO:0005576	extracellular region	cellular_component	0.12592	1	9	835	274	23090	GSMUA_Achr4G02960_001,GSMUA_Achr3G11090_001,GSMUA_Achr6G05000_001,GSMUA_Achr1G03130_001,GSMUA_Achr3G09960_001,GSMUA_Achr9G03350_001,GSMUA_Achr6G22080_001,GSMUA_Achr5G04350_001,GSMUA_Achr3G15320_001	GO:0008442	3-hydroxyisobutyrate dehydrogenase activity	molecular_function	0.2156	1	1	642	4	23090	GSMUA_Achr7G24140_001	GO:0003777	microtubule motor activity	molecular_function	0.12796	1	12	1394	84	23090	GSMUA_Achr8G23390_001,GSMUA_Achr3G10830_001,GSMUA_Achr7G06510_001,GSMUA_Achr9G22550_001,GSMUA_Achr4G11680_001,GSMUA_Achr3G26740_001,GSMUA_Achr9G15970_001,GSMUA_Achr1G09810_001,GSMUA_Achr1G06120_001,GSMUA_Achr9G28220_001,GSMUA_Achr9G04070_001,GSMUA_Achr11G13870_001	GO:0009630	gravitropism	biological_process	0.21628	1	2	289	31	23090	GSMUA_Achr4G10900_001,GSMUA_Achr11G03980_001	GO:0006012	galactose metabolic process	biological_process	0.15242	1	3	1111	23	23090	GSMUA_Achr4G31860_001,GSMUA_Achr1G03440_001,GSMUA_Achr6G26620_001
GO:0006264	mitochondrial DNA replication	biological_process	0.12602	1	1	835	1	23090	GSMUA_Achr7G05610_001	GO:0045292	mRNA cis splicing, via spliceosome	biological_process	0.21653	1	1	642	6	23090	GSMUA_AchrUn_randomG21160_001	GO:0007018	microtubule-based movement	biological_process	0.12796	1	12	1394	84	23090	GSMUA_Achr7G06510_001,GSMUA_Achr8G23390_001,GSMUA_Achr3G10830_001,GSMUA_Achr9G22550_001,GSMUA_Achr4G11680_001,GSMUA_Achr3G26740_001,GSMUA_Achr1G06120_001,GSMUA_Achr1G09810_001,GSMUA_Achr9G15970_001,GSMUA_Achr9G04070_001,GSMUA_Achr9G28220_001,GSMUA_Achr11G13870_001	GO:0046474	glycerophospholipid biosynthetic process	biological_process	0.21645	1	3	289	93	23090	GSMUA_Achr1G16810_001,GSMUA_Achr3G10210_001,GSMUA_Achr7G06710_001	GO:0043549	regulation of kinase activity	biological_process	0.15331	1	5	1111	53	23090	GSMUA_Achr8G30870_001,GSMUA_Achr6G11250_001,GSMUA_Achr4G01470_001,GSMUA_AchrUn_randomG24650_001,GSMUA_Achr7G21380_001
GO:0010821	regulation of mitochondrion organization	biological_process	0.12602	1	1	835	1	23090	GSMUA_Achr7G05610_001	GO:0043682	copper-transporting ATPase activity	molecular_function	0.21668	1	1	642	7	23090	GSMUA_Achr5G12300_001	GO:0000104	succinate dehydrogenase activity	molecular_function	0.1282	1	1	1394	3	23090	GSMUA_Achr11G08740_001	GO:0005484	SNAP receptor activity	molecular_function	0.21811	1	1	289	23	23090	GSMUA_Achr10G28310_001	GO:0010092	specification of organ identity	biological_process	0.15348	1	1	1111	3	23090	GSMUA_Achr3G05450_001
GO:0032042	mitochondrial DNA metabolic process	biological_process	0.12602	1	1	835	1	23090	GSMUA_Achr7G05610_001	GO:0006890	retrograde vesicle-mediated transport, Golgi to ER	biological_process	0.21833	1	1	642	6	23090	GSMUA_Achr4G04300_001	GO:0008177	succinate dehydrogenase (ubiquinone) activity	molecular_function	0.1282	1	1	1394	3	23090	GSMUA_Achr11G08740_001	GO:0022900	electron transport chain	biological_process	0.21923	1	2	289	75	23090	GSMUA_Achr7G00810_001,GSMUA_Achr10G08490_001	GO:0010093	specification of floral organ identity	biological_process	0.15348	1	1	1111	3	23090	GSMUA_Achr3G05450_001
GO:0051131	chaperone-mediated protein complex assembly	biological_process	0.12602	1	1	835	1	23090	GSMUA_Achr7G05610_001	GO:0009658	chloroplast organization	biological_process	0.21857	1	7	642	119	23090	GSMUA_Achr3G21580_001,GSMUA_Achr5G25800_001,GSMUA_Achr8G28230_001,GSMUA_Achr3G07220_001,GSMUA_Achr3G29810_001,GSMUA_Achr6G06810_001,GSMUA_Achr8G23390_001	GO:0051538	3 iron, 4 sulfur cluster binding	molecular_function	0.1282	1	1	1394	3	23090	GSMUA_Achr11G08740_001	GO:0009813	flavonoid biosynthetic process	biological_process	0.21952	1	1	289	21	23090	GSMUA_Achr3G08880_001	GO:0051539	4 iron, 4 sulfur cluster binding	molecular_function	0.15415	1	4	1111	38	23090	GSMUA_Achr1G12760_001,GSMUA_Achr11G08740_001,GSMUA_AchrUn_randomG24650_001,GSMUA_Achr1G22900_001
GO:0070407	oxidation-dependent protein catabolic process	biological_process	0.12602	1	1	835	1	23090	GSMUA_Achr7G05610_001	GO:0006878	cellular copper ion homeostasis	biological_process	0.21922	1	1	642	3	23090	GSMUA_Achr4G24900_001	GO:0042555	MCM complex	cellular_component	0.12939	1	2	1394	8	23090	GSMUA_Achr2G02110_001,GSMUA_Achr1G25410_001	GO:0043547	positive regulation of GTPase activity	biological_process	0.21999	1	1	289	5	23090	GSMUA_Achr1G22310_001	GO:0010638	positive regulation of organelle organization	biological_process	0.15435	1	9	1111	71	23090	GSMUA_Achr5G13590_001,GSMUA_Achr8G07320_001,GSMUA_Achr8G01270_001,GSMUA_Achr4G05770_001,GSMUA_Achr5G13600_001,GSMUA_Achr3G05450_001,GSMUA_Achr5G18530_001,GSMUA_Achr8G16860_001,GSMUA_Achr11G19480_001
GO:0090296	regulation of mitochondrial DNA replication	biological_process	0.12602	1	1	835	1	23090	GSMUA_Achr7G05610_001	GO:0006623	protein targeting to vacuole	biological_process	0.21985	1	2	642	22	23090	GSMUA_Achr8G05680_001,GSMUA_Achr4G05330_001	GO:0016480	negative regulation of transcription from RNA polymerase III promoter	biological_process	0.13014	1	1	1394	3	23090	GSMUA_Achr2G01210_001	GO:0042623	ATPase activity, coupled	molecular_function	0.22019	1	9	289	347	23090	GSMUA_Achr3G05450_001,GSMUA_Achr3G18140_001,GSMUA_Achr8G22600_001,GSMUA_Achr8G21510_001,GSMUA_Achr8G12970_001,GSMUA_Achr11G26650_001,GSMUA_Achr8G30620_001,GSMUA_Achr8G17640_001,GSMUA_Achr4G12130_001	GO:0042752	regulation of circadian rhythm	biological_process	0.1547	1	1	1111	5	23090	GSMUA_Achr3G23630_001
GO:1901858	regulation of mitochondrial DNA metabolic process	biological_process	0.12602	1	1	835	1	23090	GSMUA_Achr7G05610_001	GO:0072665	protein localization to vacuole	biological_process	0.21985	1	2	642	22	23090	GSMUA_Achr8G05680_001,GSMUA_Achr4G05330_001	GO:0097164	ammonium ion metabolic process	biological_process	0.13073	1	4	1394	27	23090	GSMUA_Achr9G18460_001,GSMUA_Achr5G20150_001,GSMUA_Achr11G01200_001,GSMUA_Achr8G12030_001	GO:0009629	response to gravity	biological_process	0.22147	1	2	289	32	23090	GSMUA_Achr11G03980_001,GSMUA_Achr4G10900_001	GO:0009553	embryo sac development	biological_process	0.15489	1	9	1111	84	23090	GSMUA_Achr7G05910_001,GSMUA_Achr9G27340_001,GSMUA_Achr8G08520_001,GSMUA_AchrUn_randomG02940_001,GSMUA_Achr8G16860_001,GSMUA_Achr3G07990_001,GSMUA_Achr5G20750_001,GSMUA_Achr9G23650_001,GSMUA_Achr8G07070_001
GO:0009975	cyclase activity	molecular_function	0.12659	1	1	835	2	23090	GSMUA_Achr1G11720_001	GO:0072666	establishment of protein localization to vacuole	biological_process	0.21985	1	2	642	22	23090	GSMUA_Achr4G05330_001,GSMUA_Achr8G05680_001	GO:0009743	response to carbohydrate	biological_process	0.13119	1	9	1394	64	23090	GSMUA_Achr11G26550_001,GSMUA_Achr9G11080_001,GSMUA_Achr8G16860_001,GSMUA_Achr2G19050_001,GSMUA_Achr8G25430_001,GSMUA_Achr8G07070_001,GSMUA_Achr2G02110_001,GSMUA_Achr8G21600_001,GSMUA_Achr3G05450_001	GO:0016742	hydroxymethyl-, formyl- and related transferase activity	molecular_function	0.22214	1	1	289	21	23090	GSMUA_Achr6G06520_001	GO:0016109	tetraterpenoid biosynthetic process	biological_process	0.15556	1	6	1111	54	23090	GSMUA_Achr6G06810_001,GSMUA_Achr4G22170_001,GSMUA_Achr1G11720_001,GSMUA_Achr4G17130_001,GSMUA_AchrUn_randomG12680_001,GSMUA_Achr9G27340_001
GO:0004506	squalene monooxygenase activity	molecular_function	0.12858	1	1	835	6	23090	GSMUA_Achr3G25800_001	GO:0009523	photosystem II	cellular_component	0.22096	1	2	642	60	23090	GSMUA_Achr6G31940_001,GSMUA_Achr7G18220_001	GO:0016673	oxidoreductase activity, acting on a sulfur group of donors, iron-sulfur protein as acceptor	molecular_function	0.13286	1	1	1394	2	23090	GSMUA_Achr1G22900_001	GO:0016782	transferase activity, transferring sulfur-containing groups	molecular_function	0.22223	1	1	289	19	23090	GSMUA_Achr9G26180_001	GO:0016117	carotenoid biosynthetic process	biological_process	0.15556	1	6	1111	54	23090	GSMUA_Achr1G11720_001,GSMUA_Achr4G17130_001,GSMUA_AchrUn_randomG12680_001,GSMUA_Achr9G27340_001,GSMUA_Achr6G06810_001,GSMUA_Achr4G22170_001
GO:0043562	cellular response to nitrogen levels	biological_process	0.12908	1	1	835	4	23090	GSMUA_Achr8G21600_001	GO:0043531	ADP binding	molecular_function	0.22246	1	4	642	109	23090	GSMUA_Achr8G30710_001,GSMUA_Achr6G19890_001,GSMUA_AchrUn_randomG22880_001,GSMUA_Achr9G17060_001	GO:0050311	sulfite reductase (ferredoxin) activity	molecular_function	0.13286	1	1	1394	2	23090	GSMUA_Achr1G22900_001	GO:0019216	regulation of lipid metabolic process	biological_process	0.22261	1	1	289	15	23090	GSMUA_Achr8G30870_001	GO:0019199	transmembrane receptor protein kinase activity	molecular_function	0.15617	1	1	1111	3	23090	GSMUA_Achr6G19930_001
GO:0034755	iron ion transmembrane transport	biological_process	0.12962	1	1	835	3	23090	GSMUA_Achr8G06360_001	GO:0004832	valine-tRNA ligase activity	molecular_function	0.22267	1	1	642	7	23090	GSMUA_AchrUn_randomG06440_001	GO:0031497	chromatin assembly	biological_process	0.13313	1	6	1394	96	23090	GSMUA_Achr6G23340_001,GSMUA_Achr4G09130_001,GSMUA_Achr6G00420_001,GSMUA_Achr2G16760_001,GSMUA_Achr8G24960_001,GSMUA_Achr1G15010_001	GO:0007568	aging	biological_process	0.22356	1	1	289	11	23090	GSMUA_Achr6G09140_001	GO:0043021	ribonucleoprotein complex binding	molecular_function	0.15677	1	3	1111	21	23090	GSMUA_Achr3G07220_001,GSMUA_Achr3G18790_001,GSMUA_Achr8G27110_001
GO:0005509	calcium ion binding	molecular_function	0.13133	1	17	835	354	23090	GSMUA_Achr8G12030_001,GSMUA_Achr1G09240_001,GSMUA_Achr11G01200_001,GSMUA_Achr10G12640_001,GSMUA_Achr7G07810_001,GSMUA_Achr3G18430_001,GSMUA_AchrUn_randomG15670_001,GSMUA_Achr5G20150_001,GSMUA_Achr7G03630_001,GSMUA_AchrUn_randomG16640_001,GSMUA_Achr3G12740_001,GSMUA_Achr7G18220_001,GSMUA_Achr6G16020_001,GSMUA_Achr6G23680_001,GSMUA_Achr8G17120_001,GSMUA_Achr1G09200_001,GSMUA_Achr3G19300_001	GO:0006438	valyl-tRNA aminoacylation	biological_process	0.22267	1	1	642	7	23090	GSMUA_AchrUn_randomG06440_001	GO:0004743	pyruvate kinase activity	molecular_function	0.13346	1	4	1394	32	23090	GSMUA_Achr11G12430_001,GSMUA_Achr2G20210_001,GSMUA_AchrUn_randomG26160_001,GSMUA_Achr2G17520_001	GO:0010243	response to organonitrogen compound	biological_process	0.22377	1	1	289	21	23090	GSMUA_Achr10G08490_001	GO:0006862	nucleotide transport	biological_process	0.15679	1	2	1111	15	23090	GSMUA_Achr2G19270_001,GSMUA_Achr8G22290_001
GO:0030259	lipid glycosylation	biological_process	0.13216	1	2	835	11	23090	GSMUA_Achr7G03160_001,GSMUA_Achr5G22800_001	GO:0006515	misfolded or incompletely synthesized protein catabolic process	biological_process	0.22326	1	1	642	3	23090	GSMUA_Achr1G07700_001	GO:0030955	potassium ion binding	molecular_function	0.13346	1	4	1394	32	23090	GSMUA_Achr2G20210_001,GSMUA_Achr11G12430_001,GSMUA_Achr2G17520_001,GSMUA_AchrUn_randomG26160_001	GO:0030029	actin filament-based process	biological_process	0.22455	1	4	289	141	23090	GSMUA_Achr3G05450_001,GSMUA_Achr6G03830_001,GSMUA_Achr3G07960_001,GSMUA_Achr5G13600_001	GO:0009804	coumarin metabolic process	biological_process	0.15728	1	1	1111	5	23090	GSMUA_Achr3G08880_001
GO:0005871	kinesin complex	cellular_component	0.1354	1	8	835	83	23090	GSMUA_Achr7G18190_001,GSMUA_Achr8G23390_001,GSMUA_Achr3G26740_001,GSMUA_Achr9G04070_001,GSMUA_Achr11G03600_001,GSMUA_Achr1G06120_001,GSMUA_Achr7G06510_001,GSMUA_Achr9G15970_001	GO:0051645	Golgi localization	biological_process	0.22457	1	1	642	2	23090	GSMUA_Achr3G07960_001	GO:0031420	alkali metal ion binding	molecular_function	0.13346	1	4	1394	32	23090	GSMUA_Achr2G17520_001,GSMUA_AchrUn_randomG26160_001,GSMUA_Achr11G12430_001,GSMUA_Achr2G20210_001	GO:0008237	metallopeptidase activity	molecular_function	0.2253	1	3	289	76	23090	GSMUA_Achr3G15120_001,GSMUA_Achr1G14230_001,GSMUA_Achr8G05440_001	GO:0009805	coumarin biosynthetic process	biological_process	0.15728	1	1	1111	5	23090	GSMUA_Achr3G08880_001
GO:0003777	microtubule motor activity	molecular_function	0.13665	1	8	835	84	23090	GSMUA_Achr8G23390_001,GSMUA_Achr7G18190_001,GSMUA_Achr9G15970_001,GSMUA_Achr7G06510_001,GSMUA_Achr1G06120_001,GSMUA_Achr11G03600_001,GSMUA_Achr9G04070_001,GSMUA_Achr3G26740_001	GO:0060151	peroxisome localization	biological_process	0.22457	1	1	642	2	23090	GSMUA_Achr3G07960_001	GO:0008418	protein-N-terminal asparagine amidohydrolase activity	molecular_function	0.13418	1	1	1394	1	23090	GSMUA_AchrUn_randomG05800_001	GO:0005096	GTPase activator activity	molecular_function	0.22636	1	2	289	41	23090	GSMUA_Achr1G22310_001,GSMUA_Achr1G01960_001	GO:0010285	L,L-diaminopimelate aminotransferase activity	molecular_function	0.15754	1	1	1111	4	23090	GSMUA_AchrUn_randomG08410_001
GO:0007018	microtubule-based movement	biological_process	0.13665	1	8	835	84	23090	GSMUA_Achr9G15970_001,GSMUA_Achr7G06510_001,GSMUA_Achr1G06120_001,GSMUA_Achr11G03600_001,GSMUA_Achr9G04070_001,GSMUA_Achr3G26740_001,GSMUA_Achr8G23390_001,GSMUA_Achr7G18190_001	GO:0055046	microgametogenesis	biological_process	0.22559	1	1	642	5	23090	GSMUA_Achr1G01660_001	GO:0010876	lipid localization	biological_process	0.13533	1	11	1394	92	23090	GSMUA_Achr11G22390_001,GSMUA_AchrUn_randomG13960_001,GSMUA_Achr9G23600_001,GSMUA_Achr3G05450_001,GSMUA_Achr8G21510_001,GSMUA_Achr7G20310_001,GSMUA_Achr11G26550_001,GSMUA_Achr8G07070_001,GSMUA_Achr8G31870_001,GSMUA_Achr11G05620_001,GSMUA_Achr8G16860_001	GO:0048831	regulation of shoot system development	biological_process	0.22758	1	3	289	82	23090	GSMUA_Achr4G11350_001,GSMUA_Achr4G00170_001,GSMUA_Achr3G05450_001	GO:0010236	plastoquinone biosynthetic process	biological_process	0.15773	1	1	1111	2	23090	GSMUA_Achr4G22170_001
GO:0031048	chromatin silencing by small RNA	biological_process	0.13695	1	4	835	29	23090	GSMUA_Achr4G05770_001,GSMUA_Achr8G16860_001,GSMUA_Achr8G30740_001,GSMUA_Achr2G08020_001	GO:0009627	systemic acquired resistance	biological_process	0.22624	1	2	642	31	23090	GSMUA_Achr10G08490_001,GSMUA_Achr5G04350_001	GO:0003697	single-stranded DNA binding	molecular_function	0.13653	1	4	1394	26	23090	GSMUA_Achr9G30550_001,GSMUA_Achr9G30570_001,GSMUA_Achr2G13090_001,GSMUA_Achr5G16250_001	GO:0043087	regulation of GTPase activity	biological_process	0.22785	1	1	289	6	23090	GSMUA_Achr1G22310_001	GO:0006264	mitochondrial DNA replication	biological_process	0.1582	1	1	1111	1	23090	GSMUA_Achr7G05610_001
GO:0000812	Swr1 complex	cellular_component	0.14177	1	1	835	1	23090	GSMUA_Achr8G16860_001	GO:0008121	ubiquinol-cytochrome-c reductase activity	molecular_function	0.22903	1	1	642	11	23090	GSMUA_Achr10G08490_001	GO:0009799	specification of symmetry	biological_process	0.13688	1	4	1394	22	23090	GSMUA_Achr5G18530_001,GSMUA_Achr6G00420_001,GSMUA_Achr8G07070_001,GSMUA_Achr8G16860_001	GO:0004175	endopeptidase activity	molecular_function	0.23081	1	7	289	349	23090	GSMUA_Achr11G03980_001,GSMUA_Achr4G14240_001,GSMUA_Achr4G00300_001,GSMUA_Achr1G14230_001,GSMUA_Achr8G05440_001,GSMUA_Achr4G15720_001,GSMUA_Achr3G15120_001	GO:0010821	regulation of mitochondrion organization	biological_process	0.1582	1	1	1111	1	23090	GSMUA_Achr7G05610_001
GO:0009914	hormone transport	biological_process	0.14181	1	2	835	13	23090	GSMUA_Achr11G06300_001,GSMUA_Achr4G18340_001	GO:0016681	oxidoreductase activity, acting on diphenols and related substances as donors, cytochrome as acceptor	molecular_function	0.22903	1	1	642	11	23090	GSMUA_Achr10G08490_001	GO:0009855	determination of bilateral symmetry	biological_process	0.13688	1	4	1394	22	23090	GSMUA_Achr5G18530_001,GSMUA_Achr6G00420_001,GSMUA_Achr8G07070_001,GSMUA_Achr8G16860_001	GO:0019222	regulation of metabolic process	biological_process	0.2314	1	34	289	2502	23090	GSMUA_Achr8G04610_001,GSMUA_Achr7G18220_001,GSMUA_Achr11G00500_001,GSMUA_Achr9G13660_001,GSMUA_Achr8G22600_001,GSMUA_Achr1G01660_001,GSMUA_Achr11G23110_001,GSMUA_Achr3G05450_001,GSMUA_Achr2G06770_001,GSMUA_Achr9G14360_001,GSMUA_Achr7G02510_001,GSMUA_Achr4G04560_001,GSMUA_Achr2G11880_001,GSMUA_Achr4G07190_001,GSMUA_Achr4G22500_001,GSMUA_Achr8G30870_001,GSMUA_Achr1G26290_001,GSMUA_Achr10G08490_001,…	GO:0032042	mitochondrial DNA metabolic process	biological_process	0.1582	1	1	1111	1	23090	GSMUA_Achr7G05610_001
GO:0060918	auxin transport	biological_process	0.14181	1	2	835	13	23090	GSMUA_Achr11G06300_001,GSMUA_Achr4G18340_001	GO:0008192	RNA guanylyltransferase activity	molecular_function	0.2293	1	1	642	4	23090	GSMUA_Achr7G17850_001	GO:0008883	glutamyl-tRNA reductase activity	molecular_function	0.13707	1	1	1394	3	23090	GSMUA_AchrUn_randomG16250_001	GO:0045786	negative regulation of cell cycle	biological_process	0.23183	1	1	289	23	23090	GSMUA_Achr5G21770_001	GO:0051131	chaperone-mediated protein complex assembly	biological_process	0.1582	1	1	1111	1	23090	GSMUA_Achr7G05610_001
GO:0006677	glycosylceramide metabolic process	biological_process	0.14521	1	1	835	3	23090	GSMUA_Achr6G18500_001	GO:0070568	guanylyltransferase activity	molecular_function	0.2293	1	1	642	4	23090	GSMUA_Achr7G17850_001	GO:0010354	homogentisate prenyltransferase activity	molecular_function	0.13771	1	1	1394	1	23090	GSMUA_Achr4G22170_001	GO:0006875	cellular metal ion homeostasis	biological_process	0.23246	1	1	289	13	23090	GSMUA_Achr4G24900_001	GO:0070407	oxidation-dependent protein catabolic process	biological_process	0.1582	1	1	1111	1	23090	GSMUA_Achr7G05610_001
GO:0006678	glucosylceramide metabolic process	biological_process	0.14521	1	1	835	3	23090	GSMUA_Achr6G18500_001	GO:0008240	tripeptidyl-peptidase activity	molecular_function	0.22979	1	1	642	1	23090	GSMUA_Achr11G03980_001	GO:0010355	homogentisate farnesyltransferase activity	molecular_function	0.13771	1	1	1394	1	23090	GSMUA_Achr4G22170_001	GO:0003774	motor activity	molecular_function	0.23288	1	4	289	103	23090	GSMUA_Achr3G07960_001,GSMUA_Achr1G06120_001,GSMUA_Achr5G09720_001,GSMUA_Achr4G11680_001	GO:0090296	regulation of mitochondrial DNA replication	biological_process	0.1582	1	1	1111	1	23090	GSMUA_Achr7G05610_001
GO:0006680	glucosylceramide catabolic process	biological_process	0.14521	1	1	835	3	23090	GSMUA_Achr6G18500_001	GO:0006397	mRNA processing	biological_process	0.23008	1	7	642	135	23090	GSMUA_Achr7G07340_001,GSMUA_Achr8G08520_001,GSMUA_Achr11G14210_001,GSMUA_Achr7G17850_001,GSMUA_Achr3G05450_001,GSMUA_Achr3G25550_001,GSMUA_AchrUn_randomG21160_001	GO:0010356	homogentisate geranylgeranyltransferase activity	molecular_function	0.13771	1	1	1394	1	23090	GSMUA_Achr4G22170_001	GO:0051606	detection of stimulus	biological_process	0.23567	1	1	289	18	23090	GSMUA_Achr10G08490_001	GO:1901858	regulation of mitochondrial DNA metabolic process	biological_process	0.1582	1	1	1111	1	23090	GSMUA_Achr7G05610_001
GO:0006687	glycosphingolipid metabolic process	biological_process	0.14521	1	1	835	3	23090	GSMUA_Achr6G18500_001	GO:0010305	leaf vascular tissue pattern formation	biological_process	0.23066	1	1	642	6	23090	GSMUA_AchrUn_randomG00910_001	GO:0010357	homogentisate solanesyltransferase activity	molecular_function	0.13771	1	1	1394	1	23090	GSMUA_Achr4G22170_001	GO:0006091	generation of precursor metabolites and energy	biological_process	0.23613	1	7	289	379	23090	GSMUA_Achr1G04940_001,GSMUA_Achr4G08580_001,GSMUA_Achr7G18220_001,GSMUA_Achr11G08740_001,GSMUA_Achr7G00810_001,GSMUA_Achr10G08490_001,GSMUA_Achr2G17520_001	GO:0009933	meristem structural organization	biological_process	0.15828	1	7	1111	57	23090	GSMUA_Achr11G26550_001,GSMUA_Achr5G18530_001,GSMUA_Achr8G16860_001,GSMUA_Achr8G07070_001,GSMUA_Achr3G05450_001,GSMUA_Achr5G22570_001,GSMUA_Achr6G00420_001
GO:0019377	glycolipid catabolic process	biological_process	0.14521	1	1	835	3	23090	GSMUA_Achr6G18500_001	GO:0009595	detection of biotic stimulus	biological_process	0.23154	1	1	642	10	23090	GSMUA_Achr10G08490_001	GO:0006278	RNA-dependent DNA replication	biological_process	0.13904	1	1	1394	1	23090	GSMUA_Achr1G26290_001	GO:0050662	coenzyme binding	molecular_function	0.23699	1	8	289	431	23090	GSMUA_Achr4G20510_001,GSMUA_Achr7G03660_001,GSMUA_Achr8G08790_001,GSMUA_Achr7G00810_001,GSMUA_Achr8G04610_001,GSMUA_Achr4G10640_001,GSMUA_Achr7G05110_001,GSMUA_Achr4G18740_001	GO:0048532	anatomical structure arrangement	biological_process	0.15828	1	7	1111	57	23090	GSMUA_Achr8G07070_001,GSMUA_Achr5G22570_001,GSMUA_Achr3G05450_001,GSMUA_Achr6G00420_001,GSMUA_Achr11G26550_001,GSMUA_Achr5G18530_001,GSMUA_Achr8G16860_001
GO:0046477	glycosylceramide catabolic process	biological_process	0.14521	1	1	835	3	23090	GSMUA_Achr6G18500_001	GO:0003714	transcription corepressor activity	molecular_function	0.2321	1	1	642	7	23090	GSMUA_Achr10G24770_001	GO:0007004	telomere maintenance via telomerase	biological_process	0.13904	1	1	1394	1	23090	GSMUA_Achr1G26290_001	GO:0016616	oxidoreductase activity, acting on the CH-OH group of donors, NAD or NADP as acceptor	molecular_function	0.23706	1	4	289	184	23090	GSMUA_Achr4G08580_001,GSMUA_Achr7G05110_001,GSMUA_Achr4G20510_001,GSMUA_Achr7G03660_001	GO:0010876	lipid localization	biological_process	0.15828	1	9	1111	92	23090	GSMUA_Achr8G21510_001,GSMUA_Achr11G05620_001,GSMUA_Achr9G23600_001,GSMUA_AchrUn_randomG13960_001,GSMUA_Achr3G05450_001,GSMUA_Achr8G07070_001,GSMUA_Achr7G20310_001,GSMUA_Achr11G26550_001,GSMUA_Achr8G16860_001
GO:0046479	glycosphingolipid catabolic process	biological_process	0.14521	1	1	835	3	23090	GSMUA_Achr6G18500_001	GO:0030060	L-malate dehydrogenase activity	molecular_function	0.23273	1	1	642	11	23090	GSMUA_AchrUn_randomG11210_001	GO:0010833	telomere maintenance via telomere lengthening	biological_process	0.13904	1	1	1394	1	23090	GSMUA_Achr1G26290_001	GO:0030120	vesicle coat	cellular_component	0.23741	1	2	289	53	23090	GSMUA_Achr5G15370_001,GSMUA_Achr4G04300_001	GO:0006342	chromatin silencing	biological_process	0.16072	1	8	1111	63	23090	GSMUA_Achr8G16860_001,GSMUA_Achr1G25410_001,GSMUA_Achr4G05770_001,GSMUA_Achr8G07070_001,GSMUA_Achr2G08020_001,GSMUA_Achr8G07320_001,GSMUA_Achr6G00420_001,GSMUA_Achr2G02110_001
[truncated: 2,188 more rows]
[truncated: 10 more columns]
