# Supplementary material for: High-throughput sequencing of small RNAs revealed the diversified cold-responsive pathways during cold stress in the wild banana (Musa itinerans)
Source: BMC Plant Biol. 2018 Nov 29;18:308. doi: 10.1186/s12870-018-1483-2 (PMC6263057; doi:10.1186/s12870-018-1483-2)
Supplement: Supplementary file 14 — Table S10. KEGG enrichment analysis mapped to Banana Genome A. (XLS 239 kb) [file 12870_2018_1483_MOESM14_ESM.xls]

## Sheet: Table S10
Table S10. KEGG enrichment analysis mapped to Banana Genome A
L4 vs L0.DEG_KEGG_pathway_enric									L4 vs L13.DEG_KEGG_pathway_enric									L4 vs L28.DEG_KEGG_pathway_enric									L0 vs L13.DEG_KEGG_pathway_enric									L0 vs L28.DEG_KEGG_pathway_enric									L13 vs L28.DEG_KEGG_pathway_enric
#Term	Database	ID	Input number	Background number	P-Value	Corrected P-Value	Input	Hyperlink	#Term	Database	ID	Input number	Background number	P-Value	Corrected P-Value	Input	Hyperlink	#Term	Database	ID	Input number	Background number	P-Value	Corrected P-Value	Input	Hyperlink	#Term	Database	ID	Input number	Background number	P-Value	Corrected P-Value	Input	Hyperlink	#Term	Database	ID	Input number	Background number	P-Value	Corrected P-Value	Input	Hyperlink	#Term	Database	ID	Input number	Background number
Sulfur metabolism	KEGG PATHWAY	mus00920	9	44	5.6851e-05	0.00523029	GSMUA_Achr3G16330_001|GSMUA_Achr3G26040_001|GSMUA_Achr3G23430_001|GSMUA_Achr1G14080_001|GSMUA_Achr3G13570_001|GSMUA_Achr9G26180_001|GSMUA_Achr8G26890_001|GSMUA_Achr9G02430_001|GSMUA_Achr1G22900_001	http://www.genome.jp/kegg-bin/show_pathway?mus00920/mus:103999085%09red/mus:103979017%09red/mus:103978459%09red/mus:103996156%09red/mus:103990268%09red/mus:103986179%09red/mus:103978190%09red/mus:103996764%09red/mus:103978768%09red	Sulfur metabolism	KEGG PATHWAY	mus00920	5	44	0.00611398	0.475556	GSMUA_Achr3G16330_001|GSMUA_Achr1G14080_001|GSMUA_Achr8G26890_001|GSMUA_Achr9G26180_001|GSMUA_Achr3G13570_001	http://www.genome.jp/kegg-bin/show_pathway?mus00920/mus:103986179%09red/mus:103996156%09red/mus:103978190%09red/mus:103999085%09red/mus:103978459%09red	Sesquiterpenoid and triterpenoid biosynthesis	KEGG PATHWAY	mus00909	5	9	0.000896678	0.0941512	GSMUA_Achr3G25800_001|GSMUA_Achr8G05010_001|GSMUA_Achr8G05060_001|GSMUA_Achr8G05030_001|GSMUA_Achr8G05080_001	http://www.genome.jp/kegg-bin/show_pathway?mus00909/mus:103994331%09red/mus:103993817%09red/mus:103978791%09red/mus:103993815%09red	Sulfur metabolism	KEGG PATHWAY	mus00920	4	44	0.00305981	0.108362	GSMUA_Achr1G14080_001|GSMUA_Achr8G26890_001|GSMUA_Achr9G26180_001|GSMUA_Achr3G13570_001	http://www.genome.jp/kegg-bin/show_pathway?mus00920/mus:103986179%09red/mus:103996156%09red/mus:103978190%09red/mus:103999085%09red	Sulfur metabolism	KEGG PATHWAY	mus00920	8	44	0.00170322	0.166916	GSMUA_Achr8G03710_001|GSMUA_Achr3G23430_001|GSMUA_Achr1G14080_001|GSMUA_Achr3G13570_001|GSMUA_Achr9G26180_001|GSMUA_Achr8G26890_001|GSMUA_Achr9G02430_001|GSMUA_Achr1G22900_001	http://www.genome.jp/kegg-bin/show_pathway?mus00920/mus:103999085%09red/mus:103996764%09red/mus:103979017%09red/mus:103994349%09red/mus:103996156%09red/mus:103990268%09red/mus:103986179%09red/mus:103978190%09red	Purine metabolism	KEGG PATHWAY	mus00230	18	193
Endocytosis	KEGG PATHWAY	mus04144	16	214	0.00452456	0.20813	GSMUA_Achr5G15250_001|GSMUA_Achr9G17120_001|GSMUA_Achr6G23800_001|GSMUA_Achr8G12030_001|GSMUA_Achr9G12760_001|GSMUA_Achr3G13460_001|GSMUA_Achr5G20150_001|GSMUA_Achr6G14930_001|GSMUA_Achr8G19420_001|GSMUA_Achr11G17820_001|GSMUA_Achr11G26000_001|GSMUA_Achr9G16530_001|GSMUA_Achr11G01200_001|GSMUA_Achr1G01960_001|GSMUA_Achr3G18390_001|GSMUA_Achr2G01170_001	http://www.genome.jp/kegg-bin/show_pathway?mus04144/mus:103993201%09red/mus:103988914%09red/mus:103970123%09red/mus:103971744%09red/mus:103985005%09red/mus:103972677%09red/mus:103969028%09red/mus:103978181%09red/mus:103990471%09red/mus:103985942%09red/mus:103979469%09red/mus:103998197%09red/mus:103997753%09red/mus:103987849%09red/mus:103998083%09red/mus:103995014%09red	Sphingolipid metabolism	KEGG PATHWAY	mus00600	5	55	0.0141672	0.475556	GSMUA_Achr6G16490_001|GSMUA_Achr6G08010_001|GSMUA_Achr6G18500_001|GSMUA_Achr4G18030_001|GSMUA_AchrUn_randomG26570_001	http://www.genome.jp/kegg-bin/show_pathway?mus00600/mus:103987261%09red/mus:103988137%09red/mus:103987982%09red/mus:103974157%09red/mus:103984941%09red	Purine metabolism	KEGG PATHWAY	mus00230	23	193	0.0043146	0.150929	GSMUA_Achr11G19170_001|GSMUA_Achr3G28430_001|GSMUA_AchrUn_randomG02940_001|GSMUA_Achr3G13570_001|GSMUA_Achr3G19800_001|GSMUA_Achr8G20120_001|GSMUA_Achr8G05520_001|GSMUA_Achr7G06070_001|GSMUA_Achr1G01580_001|GSMUA_Achr1G14080_001|GSMUA_Achr3G25870_001|GSMUA_Achr3G00590_001|GSMUA_Achr8G18490_001|GSMUA_Achr8G03300_001|GSMUA_Achr7G08010_001|GSMUA_AchrUn_randomG26160_001|GSMUA_Achr2G06220_001|GSMUA_Ac…	http://www.genome.jp/kegg-bin/show_pathway?mus00230/mus:103994936%09red/mus:103977408%09red/mus:103973003%09red/mus:103996156%09red/mus:103993772%09red/mus:103976509%09red/mus:103979343%09red/mus:103971224%09red/mus:103975283%09red/mus:103979974%09red/mus:103993956%09red/mus:103973338%09red/mus:103973031%09red/mus:103996665%09red/mus:103972732%09red/mus:103990492%09red/mus:103986179%09red/mus:103…	Selenocompound metabolism	KEGG PATHWAY	mus00450	3	22	0.00367328	0.108362	GSMUA_Achr1G14080_001|GSMUA_Achr8G26890_001|GSMUA_Achr3G13570_001	http://www.genome.jp/kegg-bin/show_pathway?mus00450/mus:103986179%09red/mus:103996156%09red/mus:103978190%09red	Ribosome biogenesis in eukaryotes	KEGG PATHWAY	mus03008	11	96	0.00683884	0.335103	GSMUA_Achr9G23650_001|GSMUA_Achr11G26550_001|GSMUA_Achr10G10100_001|GSMUA_Achr5G16060_001|GSMUA_Achr8G07320_001|GSMUA_Achr11G04720_001|GSMUA_Achr6G34710_001|GSMUA_Achr6G16850_001|GSMUA_AchrUn_randomG07030_001|GSMUA_Achr9G09590_001|GSMUA_Achr5G01690_001	http://www.genome.jp/kegg-bin/show_pathway?mus03008/mus:104000709%09red/mus:103993606%09red/mus:103988014%09red/mus:103972500%09red/mus:103997348%09red/mus:103983600%09red/mus:103970409%09red/mus:103984688%09red/mus:103990111%09red/mus:103998779%09red/mus:103975553%09red	Ribosome biogenesis in eukaryotes	KEGG PATHWAY	mus03008	11	96
Ether lipid metabolism	KEGG PATHWAY	mus00565	5	33	0.00818945	0.251143	GSMUA_Achr3G14660_001|GSMUA_Achr9G16530_001|GSMUA_Achr11G01200_001|GSMUA_Achr5G20150_001|GSMUA_Achr8G12030_001	http://www.genome.jp/kegg-bin/show_pathway?mus00565/mus:103993201%09red/mus:103985942%09red/mus:103970123%09red/mus:103998083%09red/mus:103978313%09red	Selenocompound metabolism	KEGG PATHWAY	mus00450	3	22	0.0211198	0.475556	GSMUA_Achr1G14080_001|GSMUA_Achr8G26890_001|GSMUA_Achr3G13570_001	http://www.genome.jp/kegg-bin/show_pathway?mus00450/mus:103986179%09red/mus:103996156%09red/mus:103978190%09red	mRNA surveillance pathway	KEGG PATHWAY	mus03015	21	173	0.00515073	0.150929	GSMUA_AchrUn_randomG21160_001|GSMUA_Achr4G32300_001|GSMUA_Achr6G15580_001|GSMUA_Achr4G20270_001|GSMUA_Achr4G09250_001|GSMUA_Achr8G06590_001|GSMUA_Achr9G28750_001|GSMUA_Achr8G31930_001|GSMUA_Achr7G09580_001|GSMUA_Achr2G14710_001|GSMUA_AchrUn_randomG02030_001|GSMUA_Achr10G18530_001|GSMUA_Achr11G16610_001|GSMUA_AchrUn_randomG16640_001|GSMUA_Achr4G28100_001|GSMUA_Achr1G16320_001|GSMUA_Achr6G05470_001…	http://www.genome.jp/kegg-bin/show_pathway?mus03015/mus:103987033%09red/mus:103986566%09red/mus:103977999%09red/mus:103968590%09red/mus:103993676%09red/mus:103996433%09red/mus:103981635%09red/mus:103991257%09red/mus:103972933%09red/mus:103990549%09red/mus:103999309%09red/mus:103974683%09red/mus:103971647%09red/mus:103987912%09red/mus:103974244%09red/mus:103982520%09red/mus:103975525%09red/mus:103…	Sphingolipid metabolism	KEGG PATHWAY	mus00600	3	55	0.0364913	0.495553	GSMUA_Achr6G16490_001|GSMUA_Achr6G08010_001|GSMUA_Achr4G18030_001	http://www.genome.jp/kegg-bin/show_pathway?mus00600/mus:103987261%09red/mus:103987982%09red/mus:103984941%09red	Citrate cycle (TCA cycle)	KEGG PATHWAY	mus00020	8	68	0.0172378	0.371303	GSMUA_AchrUn_randomG11210_001|GSMUA_Achr7G14090_001|GSMUA_Achr4G00910_001|GSMUA_Achr10G08050_001|GSMUA_Achr7G00810_001|GSMUA_Achr4G08580_001|GSMUA_Achr11G08740_001|GSMUA_Achr8G02070_001	http://www.genome.jp/kegg-bin/show_pathway?mus00020/mus:104000425%09red/mus:103980951%09red/mus:103970730%09red/mus:103994059%09red/mus:103990978%09red/mus:103991634%09red/mus:103973720%09red/mus:103980394%09red	Peroxisome	KEGG PATHWAY	mus04146	10	97
Sulfur relay system	KEGG PATHWAY	mus04122	3	13	0.0149482	0.343808	GSMUA_Achr9G26180_001|GSMUA_Achr7G02830_001|GSMUA_Achr3G23430_001	http://www.genome.jp/kegg-bin/show_pathway?mus04122/mus:103999085%09red/mus:103990794%09red/mus:103979017%09red	ABC transporters	KEGG PATHWAY	mus02010	3	24	0.0259379	0.475556	GSMUA_Achr3G18140_001|GSMUA_Achr3G09670_001|GSMUA_Achr4G12130_001	http://www.genome.jp/kegg-bin/show_pathway?mus02010/mus:103977778%09red/mus:103979491%09red/mus:103981250%09red	Pyruvate metabolism	KEGG PATHWAY	mus00620	15	108	0.00574967	0.150929	GSMUA_AchrUn_randomG26160_001|GSMUA_AchrUn_randomG11210_001|GSMUA_AchrUn_randomG21290_001|GSMUA_Achr5G18750_001|GSMUA_Achr2G17520_001|GSMUA_Achr10G08050_001|GSMUA_Achr6G19750_001|GSMUA_Achr4G08580_001|GSMUA_Achr1G16400_001|GSMUA_Achr4G11690_001|GSMUA_Achr5G02000_001|GSMUA_Achr8G24640_001|GSMUA_Achr2G20210_001|GSMUA_Achr10G19000_001|GSMUA_Achr11G12430_001	http://www.genome.jp/kegg-bin/show_pathway?mus00620/mus:103980951%09red/mus:104000425%09red/mus:103976509%09red/mus:103984151%09red/mus:103981213%09red/mus:103972732%09red/mus:103971224%09red/mus:103975283%09red/mus:103996344%09red/mus:103968636%09red/mus:103983570%09red/mus:103988527%09red/mus:103974698%09red/mus:103985810%09red/mus:103973720%09red	Purine metabolism	KEGG PATHWAY	mus00230	6	193	0.0400086	0.495553	GSMUA_Achr2G17520_001|GSMUA_Achr1G14080_001|GSMUA_AchrUn_randomG02940_001|GSMUA_Achr3G13570_001|GSMUA_Achr8G26890_001|GSMUA_Achr9G01450_001	http://www.genome.jp/kegg-bin/show_pathway?mus00230/mus:103996665%09red/mus:103975283%09red/mus:103996156%09red/mus:103973003%09red/mus:103986179%09red/mus:103978190%09red	Peroxisome	KEGG PATHWAY	mus04146	10	97	0.0181032	0.371303	GSMUA_Achr8G21350_001|GSMUA_Achr10G11430_001|GSMUA_Achr7G14090_001|GSMUA_Achr4G00910_001|GSMUA_Achr7G20310_001|GSMUA_Achr11G18410_001|GSMUA_AchrUn_randomG18400_001|GSMUA_Achr10G07510_001|GSMUA_Achr7G07440_001|GSMUA_Achr4G07060_001	http://www.genome.jp/kegg-bin/show_pathway?mus04146/mus:103971788%09red/mus:103990377%09red/mus:104000710%09red/mus:103974398%09red/mus:103991634%09red/mus:103980394%09red/mus:103995405%09red/mus:103980819%09red/mus:104000465%09red/mus:103992370%09red	RNA polymerase	KEGG PATHWAY	mus03020	6	43
Peroxisome	KEGG PATHWAY	mus04146	8	97	0.0241142	0.443702	GSMUA_Achr7G14090_001|GSMUA_Achr4G00910_001|GSMUA_Achr7G20310_001|GSMUA_Achr11G18410_001|GSMUA_AchrUn_randomG18400_001|GSMUA_Achr7G07440_001|GSMUA_Achr8G30270_001|GSMUA_Achr1G13190_001	http://www.genome.jp/kegg-bin/show_pathway?mus04146/mus:103974398%09red/mus:103990377%09red/mus:103971788%09red/mus:103991634%09red/mus:103987074%09red/mus:103980394%09red/mus:103995860%09red/mus:103992370%09red	Glycerophospholipid metabolism	KEGG PATHWAY	mus00564	7	119	0.0316703	0.475556	GSMUA_Achr7G16340_001|GSMUA_Achr5G20150_001|GSMUA_Achr8G12030_001|GSMUA_Achr1G05920_001|GSMUA_Achr6G01610_001|GSMUA_Achr1G16810_001|GSMUA_Achr9G21110_001	http://www.genome.jp/kegg-bin/show_pathway?mus00564/mus:103993201%09red/mus:103998536%09red/mus:103986668%09red/mus:103998534%09red/mus:103983786%09red/mus:103985942%09red/mus:103991944%09red	RNA polymerase	KEGG PATHWAY	mus03020	8	43	0.00936275	0.183925	GSMUA_Achr7G06070_001|GSMUA_Achr2G06220_001|GSMUA_Achr1G01580_001|GSMUA_Achr3G28430_001|GSMUA_AchrUn_randomG02940_001|GSMUA_Achr3G00590_001|GSMUA_Achr1G14900_001|GSMUA_Achr7G08010_001	http://www.genome.jp/kegg-bin/show_pathway?mus03020/mus:103990492%09red/mus:103977408%09red/mus:103973003%09red/mus:103979974%09red/mus:103985434%09red/mus:103990331%09red/mus:103984610%09red/mus:103973338%09red	ABC transporters	KEGG PATHWAY	mus02010	2	24	0.041996	0.495553	GSMUA_Achr4G12130_001|GSMUA_Achr3G18140_001	http://www.genome.jp/kegg-bin/show_pathway?mus02010/mus:103981250%09red/mus:103979491%09red	Purine metabolism	KEGG PATHWAY	mus00230	16	193	0.0205114	0.371303	GSMUA_AchrUn_randomG26160_001|GSMUA_Achr8G20120_001|GSMUA_Achr2G06220_001|GSMUA_Achr7G06070_001|GSMUA_Achr2G17520_001|GSMUA_Achr8G18490_001|GSMUA_Achr11G19170_001|GSMUA_Achr1G14080_001|GSMUA_AchrUn_randomG02940_001|GSMUA_Achr3G13570_001|GSMUA_Achr3G19800_001|GSMUA_Achr1G14900_001|GSMUA_Achr8G26890_001|GSMUA_Achr8G05520_001|GSMUA_Achr1G01580_001|GSMUA_Achr9G01450_001	http://www.genome.jp/kegg-bin/show_pathway?mus00230/mus:103994936%09red/mus:103979343%09red/mus:103973031%09red/mus:103973003%09red/mus:103996665%09red/mus:103972732%09red/mus:103996156%09red/mus:103975283%09red/mus:103990492%09red/mus:103985434%09red/mus:103986179%09red/mus:103978190%09red/mus:103993772%09red/mus:103971851%09red/mus:103984610%09red/mus:103973338%09red	Sulfur metabolism	KEGG PATHWAY	mus00920	6	44
Selenocompound metabolism	KEGG PATHWAY	mus00450	3	22	0.0492756	0.648872	GSMUA_Achr1G14080_001|GSMUA_Achr8G26890_001|GSMUA_Achr3G13570_001	http://www.genome.jp/kegg-bin/show_pathway?mus00450/mus:103986179%09red/mus:103996156%09red/mus:103978190%09red	Aminoacyl-tRNA biosynthesis	KEGG PATHWAY	mus00970	4	53	0.0471571	0.475556	GSMUA_Achr10G28260_001|GSMUA_Achr8G28230_001|GSMUA_Achr8G33620_001|GSMUA_AchrUn_randomG06440_001	http://www.genome.jp/kegg-bin/show_pathway?mus00970/mus:103969450%09red/mus:103996046%09red/mus:103995588%09red/mus:103973284%09red	Sulfur metabolism	KEGG PATHWAY	mus00920	8	44	0.01051	0.183925	GSMUA_Achr3G16330_001|GSMUA_Achr8G03710_001|GSMUA_Achr1G14080_001|GSMUA_Achr3G13570_001|GSMUA_Achr9G26180_001|GSMUA_Achr8G26890_001|GSMUA_Achr9G02430_001|GSMUA_Achr1G22900_001	http://www.genome.jp/kegg-bin/show_pathway?mus00920/mus:103999085%09red/mus:103994349%09red/mus:103978459%09red/mus:103986179%09red/mus:103996764%09red/mus:103990268%09red/mus:103996156%09red/mus:103978190%09red	Citrate cycle (TCA cycle)	KEGG PATHWAY	mus00020	3	68	0.0601555	0.571048	GSMUA_Achr11G08740_001|GSMUA_Achr7G00810_001|GSMUA_Achr4G08580_001	http://www.genome.jp/kegg-bin/show_pathway?mus00020/mus:103980951%09red/mus:103970730%09red/mus:103990978%09red	Glycosaminoglycan degradation	KEGG PATHWAY	mus00531	4	23	0.0281614	0.371303	GSMUA_Achr1G07460_001|GSMUA_Achr5G21610_001|GSMUA_Achr3G08540_001|GSMUA_Achr4G32620_001	http://www.genome.jp/kegg-bin/show_pathway?mus00531/mus:103982167%09red/mus:103977681%09red/mus:103985577%09red/mus:103980779%09red	Pyruvate metabolism	KEGG PATHWAY	mus00620	10	108
Sphingolipid metabolism	KEGG PATHWAY	mus00600	5	55	0.0493707	0.648872	GSMUA_Achr6G16490_001|GSMUA_Achr6G08010_001|GSMUA_Achr6G18500_001|GSMUA_Achr4G18030_001|GSMUA_AchrUn_randomG26570_001	http://www.genome.jp/kegg-bin/show_pathway?mus00600/mus:103987261%09red/mus:103988137%09red/mus:103987982%09red/mus:103974157%09red/mus:103984941%09red	Sulfur relay system	KEGG PATHWAY	mus04122	2	13	0.0487729	0.475556	GSMUA_Achr9G26180_001|GSMUA_Achr7G02830_001	http://www.genome.jp/kegg-bin/show_pathway?mus04122/mus:103999085%09red/mus:103990794%09red	Citrate cycle (TCA cycle)	KEGG PATHWAY	mus00020	10	68	0.0158431	0.237646	GSMUA_AchrUn_randomG11210_001|GSMUA_Achr7G14090_001|GSMUA_Achr11G08740_001|GSMUA_Achr5G18750_001|GSMUA_Achr10G08050_001|GSMUA_Achr7G00810_001|GSMUA_Achr8G10620_001|GSMUA_Achr5G02000_001|GSMUA_Achr4G08580_001|GSMUA_Achr8G02070_001	http://www.genome.jp/kegg-bin/show_pathway?mus00020/mus:103980951%09red/mus:104000425%09red/mus:103970730%09red/mus:103994059%09red/mus:103990978%09red/mus:103993325%09red/mus:103991634%09red/mus:103973720%09red/mus:103983570%09red/mus:103985810%09red	Glycerophospholipid metabolism	KEGG PATHWAY	mus00564	4	119	0.0696957	0.571048	GSMUA_Achr7G16340_001|GSMUA_Achr1G05920_001|GSMUA_Achr9G21110_001|GSMUA_Achr1G16810_001	http://www.genome.jp/kegg-bin/show_pathway?mus00564/mus:103998536%09red/mus:103998534%09red/mus:103983786%09red/mus:103991944%09red	Sulfur relay system	KEGG PATHWAY	mus04122	3	13	0.0301071	0.371303	GSMUA_Achr9G26180_001|GSMUA_Achr7G02830_001|GSMUA_Achr3G23430_001	http://www.genome.jp/kegg-bin/show_pathway?mus04122/mus:103999085%09red/mus:103990794%09red/mus:103979017%09red	Endocytosis	KEGG PATHWAY	mus04144	16	214
Galactose metabolism	KEGG PATHWAY	mus00052	6	81	0.070445	0.810118	GSMUA_Achr6G26620_001|GSMUA_Achr6G26380_001|GSMUA_Achr5G21950_001|GSMUA_AchrUn_randomG26570_001|GSMUA_Achr1G04940_001|GSMUA_Achr11G14030_001	http://www.genome.jp/kegg-bin/show_pathway?mus00052/mus:103974158%09red/mus:103971489%09red/mus:103989133%09red/mus:103974157%09red/mus:103985547%09red/mus:103989150%09red	Purine metabolism	KEGG PATHWAY	mus00230	9	193	0.054009	0.475556	GSMUA_Achr2G17520_001|GSMUA_Achr1G14080_001|GSMUA_AchrUn_randomG02940_001|GSMUA_Achr3G13570_001|GSMUA_Achr3G19800_001|GSMUA_Achr3G25870_001|GSMUA_Achr8G03300_001|GSMUA_Achr8G26890_001|GSMUA_Achr9G01450_001	http://www.genome.jp/kegg-bin/show_pathway?mus00230/mus:103979343%09red/mus:103973003%09red/mus:103996665%09red/mus:103996156%09red/mus:103975283%09red/mus:103986179%09red/mus:103978786%09red/mus:103978190%09red/mus:103993956%09red	Ribosome biogenesis in eukaryotes	KEGG PATHWAY	mus03008	12	96	0.0249497	0.327464	GSMUA_Achr5G16060_001|GSMUA_Achr9G23650_001|GSMUA_Achr11G26550_001|GSMUA_Achr10G10100_001|GSMUA_Achr5G01690_001|GSMUA_Achr11G04720_001|GSMUA_Achr8G07320_001|GSMUA_Achr8G00710_001|GSMUA_Achr6G34710_001|GSMUA_Achr6G16850_001|GSMUA_Achr9G09590_001|GSMUA_AchrUn_randomG07030_001	http://www.genome.jp/kegg-bin/show_pathway?mus03008/mus:103994160%09red/mus:103993606%09red/mus:103988014%09red/mus:103972500%09red/mus:103997348%09red/mus:103983600%09red/mus:103970409%09red/mus:103984688%09red/mus:103990111%09red/mus:103998779%09red/mus:103975553%09red/mus:104000709%09red	Cysteine and methionine metabolism	KEGG PATHWAY	mus00270	4	128	0.0852558	0.571048	GSMUA_Achr9G18460_001|GSMUA_Achr4G08580_001|GSMUA_Achr9G26180_001|GSMUA_Achr4G22500_001	http://www.genome.jp/kegg-bin/show_pathway?mus00270/mus:103980951%09red/mus:103999085%09red/mus:103998313%09red/mus:103982991%09red	Pyruvate metabolism	KEGG PATHWAY	mus00620	10	108	0.0330302	0.371303	GSMUA_AchrUn_randomG11210_001|GSMUA_AchrUn_randomG26160_001|GSMUA_Achr2G17520_001|GSMUA_AchrUn_randomG21290_001|GSMUA_Achr10G08050_001|GSMUA_Achr6G19750_001|GSMUA_Achr4G08580_001|GSMUA_Achr1G16400_001|GSMUA_Achr4G11690_001|GSMUA_Achr10G19000_001	http://www.genome.jp/kegg-bin/show_pathway?mus00620/mus:104000425%09red/mus:103980951%09red/mus:103984151%09red/mus:103981213%09red/mus:103972732%09red/mus:103975283%09red/mus:103968636%09red/mus:103988527%09red/mus:103973720%09red/mus:103974698%09red	Synthesis and degradation of ketone bodies	KEGG PATHWAY	mus00072	2	7
mRNA surveillance pathway	KEGG PATHWAY	mus03015	10	173	0.0864267	0.883473	GSMUA_Achr3G26010_001|GSMUA_Achr8G06590_001|GSMUA_Achr7G17850_001|GSMUA_Achr11G16610_001|GSMUA_Achr10G18530_001|GSMUA_AchrUn_randomG16640_001|GSMUA_Achr2G14710_001|GSMUA_Achr6G17820_001|GSMUA_AchrUn_randomG21160_001|GSMUA_Achr4G20950_001	http://www.genome.jp/kegg-bin/show_pathway?mus03015/mus:103968590%09red/mus:103993676%09red/mus:103983130%09red/mus:103978776%09red/mus:103974683%09red/mus:103971647%09red/mus:103974244%09red/mus:103975525%09red/mus:103988086%09red/mus:103992112%09red	Ether lipid metabolism	KEGG PATHWAY	mus00565	3	33	0.0541773	0.475556	GSMUA_Achr9G21110_001|GSMUA_Achr5G20150_001|GSMUA_Achr8G12030_001	http://www.genome.jp/kegg-bin/show_pathway?mus00565/mus:103993201%09red/mus:103998536%09red/mus:103985942%09red	Peroxisome	KEGG PATHWAY	mus04146	11	97	0.0530342	0.535238	GSMUA_Achr8G21350_001|GSMUA_Achr10G11430_001|GSMUA_Achr7G14090_001|GSMUA_Achr7G20310_001|GSMUA_Achr11G18410_001|GSMUA_AchrUn_randomG18400_001|GSMUA_Achr4G07060_001|GSMUA_Achr10G07510_001|GSMUA_Achr8G10780_001|GSMUA_Achr8G30270_001|GSMUA_Achr1G13190_001	http://www.genome.jp/kegg-bin/show_pathway?mus04146/mus:103971788%09red/mus:104000710%09red/mus:103974398%09red/mus:103991634%09red/mus:103987074%09red/mus:103980819%09red/mus:103995405%09red/mus:103993316%09red/mus:103995860%09red/mus:104000465%09red/mus:103992370%09red	Oxidative phosphorylation	KEGG PATHWAY	mus00190	5	183	0.0889359	0.571048	GSMUA_Achr7G00810_001|GSMUA_Achr11G08740_001|GSMUA_Achr3G13280_001|GSMUA_Achr1G26020_001|GSMUA_Achr10G27090_001	http://www.genome.jp/kegg-bin/show_pathway?mus00190/mus:103998428%09red/mus:103978161%09red/mus:103970730%09red/mus:103990978%09red/mus:103969351%09red	mRNA surveillance pathway	KEGG PATHWAY	mus03015	14	173	0.0340993	0.371303	GSMUA_Achr4G32300_001|GSMUA_Achr4G20270_001|GSMUA_AchrUn_randomG02030_001|GSMUA_Achr6G15580_001|GSMUA_Achr10G18530_001|GSMUA_Achr11G16610_001|GSMUA_Achr4G28100_001|GSMUA_Achr1G16320_001|GSMUA_AchrUn_randomG21160_001|GSMUA_Achr6G00420_001|GSMUA_Achr7G05430_001|GSMUA_Achr6G05470_001|GSMUA_Achr7G17850_001|GSMUA_Achr11G25430_001	http://www.genome.jp/kegg-bin/show_pathway?mus03015/mus:103986566%09red/mus:103987033%09red/mus:103987912%09red/mus:103968590%09red/mus:103972933%09red/mus:103990549%09red/mus:103974683%09red/mus:103971647%09red/mus:103982520%09red/mus:103972405%09red/mus:103992112%09red/mus:103983199%09red/mus:103982199%09red/mus:103977999%09red	mRNA surveillance pathway	KEGG PATHWAY	mus03015	13	173
Citrate cycle (TCA cycle)	KEGG PATHWAY	mus00020	5	68	0.096415	0.887018	GSMUA_Achr4G00910_001|GSMUA_AchrUn_randomG11210_001|GSMUA_Achr11G08740_001|GSMUA_Achr7G00810_001|GSMUA_Achr7G14090_001	http://www.genome.jp/kegg-bin/show_pathway?mus00020/mus:103970730%09red/mus:103973720%09red/mus:103991634%09red/mus:103990978%09red/mus:103980394%09red	Spliceosome	KEGG PATHWAY	mus03040	10	229	0.0617151	0.487549	GSMUA_Achr9G12880_001|GSMUA_AchrUn_randomG23130_001|GSMUA_Achr11G10170_001|GSMUA_Achr9G11080_001|GSMUA_AchrUn_randomG02410_001|GSMUA_Achr11G14210_001|GSMUA_Achr8G17640_001|GSMUA_Achr4G09230_001|GSMUA_Achr1G18470_001|GSMUA_AchrUn_randomG21160_001	http://www.genome.jp/kegg-bin/show_pathway?mus03040/mus:103972960%09red/mus:103971024%09red/mus:103978015%09red/mus:103994858%09red/mus:103974683%09red/mus:103997605%09red/mus:103980992%09red/mus:103974901%09red/mus:103971419%09red/mus:103993647%09red	Other glycan degradation	KEGG PATHWAY	mus00511	4	21	0.0563618	0.535238	GSMUA_Achr8G00520_001|GSMUA_Achr6G18500_001|GSMUA_Achr9G01030_001|GSMUA_Achr6G32820_001	http://www.genome.jp/kegg-bin/show_pathway?mus00511/mus:103989698%09red/mus:103988137%09red/mus:103994177%09red/mus:103996629%09red	Phosphatidylinositol signaling system	KEGG PATHWAY	mus04070	3	84	0.0967878	0.571048	GSMUA_Achr7G16340_001|GSMUA_Achr1G05920_001|GSMUA_Achr1G16810_001	http://www.genome.jp/kegg-bin/show_pathway?mus04070/mus:103998534%09red/mus:103983786%09red/mus:103991944%09red	Synthesis and degradation of ketone bodies	KEGG PATHWAY	mus00072	2	7	0.0555963	0.504226	GSMUA_Achr1G16400_001|GSMUA_Achr4G04740_001	http://www.genome.jp/kegg-bin/show_pathway?mus00072/mus:103984151%09red/mus:103980621%09red	Pyrimidine metabolism	KEGG PATHWAY	mus00240	11	142
Aminoacyl-tRNA biosynthesis	KEGG PATHWAY	mus00970	4	53	0.121973	0.941404	GSMUA_Achr10G28260_001|GSMUA_Achr8G28230_001|GSMUA_Achr8G33620_001|GSMUA_AchrUn_randomG06440_001	http://www.genome.jp/kegg-bin/show_pathway?mus00970/mus:103969450%09red/mus:103996046%09red/mus:103995588%09red/mus:103973284%09red	Citrate cycle (TCA cycle)	KEGG PATHWAY	mus00020	4	68	0.0936173	0.672342	GSMUA_AchrUn_randomG11210_001|GSMUA_Achr11G08740_001|GSMUA_Achr8G02070_001|GSMUA_Achr7G00810_001	http://www.genome.jp/kegg-bin/show_pathway?mus00020/mus:103994059%09red/mus:103970730%09red/mus:103973720%09red/mus:103990978%09red	Butanoate metabolism	KEGG PATHWAY	mus00650	4	22	0.0636307	0.535238	GSMUA_Achr1G16400_001|GSMUA_Achr4G04740_001|GSMUA_Achr6G28660_001|GSMUA_Achr7G24140_001	http://www.genome.jp/kegg-bin/show_pathway?mus00650/mus:103992702%09red/mus:103984151%09red/mus:103980621%09red/mus:103989338%09red	Fructose and mannose metabolism	KEGG PATHWAY	mus00051	3	90	0.112395	0.602845	GSMUA_Achr7G05110_001|GSMUA_Achr4G20510_001|GSMUA_Achr1G04940_001	http://www.genome.jp/kegg-bin/show_pathway?mus00051/mus:103974158%09red/mus:103983178%09red/mus:103990581%09red	RNA polymerase	KEGG PATHWAY	mus03020	5	43	0.0565968	0.504226	GSMUA_Achr1G01580_001|GSMUA_Achr1G14900_001|GSMUA_AchrUn_randomG02940_001|GSMUA_Achr2G06220_001|GSMUA_Achr7G06070_001	http://www.genome.jp/kegg-bin/show_pathway?mus03020/mus:103973003%09red/mus:103990492%09red/mus:103985434%09red/mus:103984610%09red/mus:103973338%09red	Ether lipid metabolism	KEGG PATHWAY	mus00565	4	33
Glycerophospholipid metabolism	KEGG PATHWAY	mus00564	7	119	0.128508	0.941404	GSMUA_Achr7G16340_001|GSMUA_Achr1G05920_001|GSMUA_Achr8G12030_001|GSMUA_Achr3G14660_001|GSMUA_Achr5G20150_001|GSMUA_Achr9G16530_001|GSMUA_Achr11G01200_001	http://www.genome.jp/kegg-bin/show_pathway?mus00564/mus:103993201%09red/mus:103970123%09red/mus:103998534%09red/mus:103985942%09red/mus:103991944%09red/mus:103998083%09red/mus:103978313%09red	Plant-pathogen interaction	KEGG PATHWAY	mus04626	9	227	0.113825	0.725904	GSMUA_AchrUn_randomG15670_001|GSMUA_Achr7G14290_001|GSMUA_Achr4G18830_001|GSMUA_Achr7G07810_001|GSMUA_Achr4G15560_001|GSMUA_Achr8G30710_001|GSMUA_Achr9G29230_001|GSMUA_Achr2G20880_001|GSMUA_Achr3G21520_001	http://www.genome.jp/kegg-bin/show_pathway?mus04626/mus:103979187%09red/mus:103991653%09red/mus:103982031%09red/mus:103990349%09red/mus:103995823%09red/mus:103981524%09red/mus:103974105%09red/mus:103999349%09red/mus:103976609%09red	Fatty acid biosynthesis	KEGG PATHWAY	mus00061	7	54	0.0662507	0.535238	GSMUA_Achr3G05890_001|GSMUA_Achr4G11690_001|GSMUA_Achr8G10780_001|GSMUA_Achr8G30270_001|GSMUA_Achr8G24640_001|GSMUA_Achr10G19000_001|GSMUA_Achr1G13190_001	http://www.genome.jp/kegg-bin/show_pathway?mus00061/mus:103981213%09red/mus:103987074%09red/mus:103968636%09red/mus:103977439%09red/mus:103993316%09red/mus:103995860%09red/mus:103996344%09red	SNARE interactions in vesicular transport	KEGG PATHWAY	mus04130	2	52	0.147787	0.679909	GSMUA_Achr1G15580_001|GSMUA_Achr10G28310_001	http://www.genome.jp/kegg-bin/show_pathway?mus04130/mus:103969454%09red/mus:103984823%09red	Endocytosis	KEGG PATHWAY	mus04144	15	214	0.0755712	0.550224	GSMUA_Achr5G15250_001|GSMUA_Achr9G17120_001|GSMUA_Achr6G23800_001|GSMUA_Achr9G12760_001|GSMUA_Achr7G20210_001|GSMUA_Achr3G13460_001|GSMUA_Achr5G20150_001|GSMUA_Achr6G14930_001|GSMUA_Achr8G19420_001|GSMUA_Achr11G17820_001|GSMUA_Achr11G26000_001|GSMUA_Achr11G01200_001|GSMUA_Achr1G01960_001|GSMUA_Achr3G18390_001|GSMUA_Achr2G01170_001	http://www.genome.jp/kegg-bin/show_pathway?mus04144/mus:103988914%09red/mus:103987849%09red/mus:103970123%09red/mus:103971744%09red/mus:103985005%09red/mus:103972677%09red/mus:103979469%09red/mus:103978181%09red/mus:103990471%09red/mus:103985942%09red/mus:103998197%09red/mus:103997753%09red/mus:103992366%09red/mus:103969028%09red/mus:103995014%09red	Propanoate metabolism	KEGG PATHWAY	mus00640	4	33
Purine metabolism	KEGG PATHWAY	mus00230	10	193	0.14206	0.941404	GSMUA_Achr2G17520_001|GSMUA_Achr1G14080_001|GSMUA_AchrUn_randomG02940_001|GSMUA_Achr3G13570_001|GSMUA_Achr3G19800_001|GSMUA_Achr3G25870_001|GSMUA_Achr8G03300_001|GSMUA_Achr8G26890_001|GSMUA_Achr9G13160_001|GSMUA_Achr9G01450_001	http://www.genome.jp/kegg-bin/show_pathway?mus00230/mus:103979343%09red/mus:103973003%09red/mus:103996665%09red/mus:103996156%09red/mus:103975283%09red/mus:103997828%09red/mus:103986179%09red/mus:103978786%09red/mus:103978190%09red/mus:103993956%09red	Nicotinate and nicotinamide metabolism	KEGG PATHWAY	mus00760	2	23	0.119453	0.725904	GSMUA_Achr3G25870_001|GSMUA_Achr8G03300_001	http://www.genome.jp/kegg-bin/show_pathway?mus00760/mus:103978786%09red/mus:103993956%09red	Propanoate metabolism	KEGG PATHWAY	mus00640	5	33	0.0704134	0.535238	GSMUA_Achr1G16400_001|GSMUA_Achr8G24640_001|GSMUA_Achr10G19000_001|GSMUA_Achr4G11690_001|GSMUA_AchrUn_randomG18400_001	http://www.genome.jp/kegg-bin/show_pathway?mus00640/mus:103974398%09red/mus:103984151%09red/mus:103981213%09red/mus:103996344%09red/mus:103968636%09red	Aminoacyl-tRNA biosynthesis	KEGG PATHWAY	mus00970	2	53	0.152161	0.679909	GSMUA_Achr8G33620_001|GSMUA_AchrUn_randomG06440_001	http://www.genome.jp/kegg-bin/show_pathway?mus00970/mus:103995588%09red/mus:103973284%09red	Propanoate metabolism	KEGG PATHWAY	mus00640	4	33	0.0756998	0.550224	GSMUA_Achr1G16400_001|GSMUA_Achr10G19000_001|GSMUA_Achr4G11690_001|GSMUA_AchrUn_randomG18400_001	http://www.genome.jp/kegg-bin/show_pathway?mus00640/mus:103974398%09red/mus:103984151%09red/mus:103981213%09red/mus:103968636%09red	RNA transport	KEGG PATHWAY	mus03013	15	214
Cysteine and methionine metabolism	KEGG PATHWAY	mus00270	7	128	0.165229	0.941404	GSMUA_Achr3G16330_001|GSMUA_Achr3G26040_001|GSMUA_Achr3G23430_001|GSMUA_Achr9G26180_001|GSMUA_Achr9G18460_001|GSMUA_Achr9G02430_001|GSMUA_AchrUn_randomG11210_001	http://www.genome.jp/kegg-bin/show_pathway?mus00270/mus:103999085%09red/mus:103979017%09red/mus:103978459%09red/mus:103998313%09red/mus:103996764%09red/mus:103973720%09red/mus:103978768%09red	SNARE interactions in vesicular transport	KEGG PATHWAY	mus04130	3	52	0.14417	0.813531	GSMUA_Achr1G15580_001|GSMUA_Achr10G28310_001|GSMUA_Achr10G25660_001	http://www.genome.jp/kegg-bin/show_pathway?mus04130/mus:103969224%09red/mus:103969454%09red/mus:103984823%09red	Nicotinate and nicotinamide metabolism	KEGG PATHWAY	mus00760	4	23	0.0713651	0.535238	GSMUA_Achr3G25870_001|GSMUA_Achr10G20370_001|GSMUA_Achr8G03300_001|GSMUA_Achr8G05520_001	http://www.genome.jp/kegg-bin/show_pathway?mus00760/mus:103978786%09red/mus:103993956%09red/mus:103993772%09red/mus:103968766%09red	Sulfur relay system	KEGG PATHWAY	mus04122	1	13	0.162542	0.679909	GSMUA_Achr9G26180_001	http://www.genome.jp/kegg-bin/show_pathway?mus04122/mus:103999085%09red	RNA degradation	KEGG PATHWAY	mus03018	11	145	0.0786034	0.550224	GSMUA_Achr11G04450_001|GSMUA_Achr4G20270_001|GSMUA_Achr1G04940_001|GSMUA_Achr3G05450_001|GSMUA_AchrUn_randomG19510_001|GSMUA_Achr10G05880_001|GSMUA_Achr10G08440_001|GSMUA_Achr11G14210_001|GSMUA_Achr8G07320_001|GSMUA_Achr8G16380_001|GSMUA_Achr7G05430_001	http://www.genome.jp/kegg-bin/show_pathway?mus03018/mus:103974158%09red/mus:103993606%09red/mus:104000393%09red/mus:103970388%09red/mus:103990549%09red/mus:103983199%09red/mus:104000119%09red/mus:103974515%09red/mus:103976859%09red/mus:103994738%09red/mus:103971419%09red	Sesquiterpenoid and triterpenoid biosynthesis	KEGG PATHWAY	mus00909	2	9
Biosynthesis of amino acids	KEGG PATHWAY	mus01230	15	326	0.168512	0.941404	GSMUA_Achr3G16330_001|GSMUA_Achr3G26040_001|GSMUA_Achr7G03670_001|GSMUA_Achr2G17520_001|GSMUA_Achr4G00910_001|GSMUA_Achr7G14090_001|GSMUA_Achr6G06520_001|GSMUA_Achr1G04940_001|GSMUA_Achr7G03660_001|GSMUA_Achr8G28000_001|GSMUA_AchrUn_randomG14700_001|GSMUA_Achr4G07140_001|GSMUA_Achr9G02430_001|GSMUA_AchrUn_randomG08410_001|GSMUA_Achr5G25410_001	http://www.genome.jp/kegg-bin/show_pathway?mus01230/mus:103974158%09red/mus:103973464%09red/mus:103990718%09red/mus:103987126%09red/mus:103991634%09red/mus:103978459%09red/mus:103996764%09red/mus:103975283%09red/mus:103974020%09red/mus:103980394%09red/mus:103996064%09red/mus:103980825%09red/mus:103978768%09red/mus:103986429%09red/mus:103990720%09red	Endocytosis	KEGG PATHWAY	mus04144	8	214	0.16357	0.837246	GSMUA_Achr5G15250_001|GSMUA_Achr9G17120_001|GSMUA_Achr8G12030_001|GSMUA_Achr5G20150_001|GSMUA_Achr11G17820_001|GSMUA_Achr1G01960_001|GSMUA_Achr9G21110_001|GSMUA_Achr2G01170_001	http://www.genome.jp/kegg-bin/show_pathway?mus04144/mus:103993201%09red/mus:103971744%09red/mus:103985005%09red/mus:103969028%09red/mus:103998536%09red/mus:103990471%09red/mus:103985942%09red/mus:103998197%09red	Carbon metabolism	KEGG PATHWAY	mus01200	27	321	0.0869549	0.546324	GSMUA_AchrUn_randomG11210_001|GSMUA_Achr8G02070_001|GSMUA_Achr4G11690_001|GSMUA_Achr4G08580_001|GSMUA_Achr1G16400_001|GSMUA_Achr8G24640_001|GSMUA_Achr7G24140_001|GSMUA_Achr10G18730_001|GSMUA_Achr7G19330_001|GSMUA_Achr5G25410_001|GSMUA_AchrUn_randomG26160_001|GSMUA_Achr6G06520_001|GSMUA_Achr7G14090_001|GSMUA_Achr11G08740_001|GSMUA_Achr10G28640_001|GSMUA_Achr11G09200_001|GSMUA_Achr7G00810_001|GSMUA…	http://www.genome.jp/kegg-bin/show_pathway?mus01200/mus:104000425%09red/mus:103984151%09red/mus:103996764%09red/mus:103992275%09red/mus:103973720%09red/mus:103985810%09red/mus:103969976%09red/mus:103980951%09red/mus:103970730%09red/mus:103992702%09red/mus:103981213%09red/mus:103978459%09red/mus:103971224%09red/mus:103975283%09red/mus:103996344%09red/mus:103983570%09red/mus:103974158%09red/mus:103…	Spliceosome	KEGG PATHWAY	mus03040	5	229	0.172858	0.679909	GSMUA_Achr8G17640_001|GSMUA_Achr9G12880_001|GSMUA_Achr1G18470_001|GSMUA_Achr9G11080_001|GSMUA_Achr11G14210_001	http://www.genome.jp/kegg-bin/show_pathway?mus03040/mus:103978015%09red/mus:103997605%09red/mus:103971419%09red/mus:103993647%09red/mus:103994858%09red	Selenocompound metabolism	KEGG PATHWAY	mus00450	3	22	0.0929531	0.572784	GSMUA_Achr1G14080_001|GSMUA_Achr8G26890_001|GSMUA_Achr3G13570_001	http://www.genome.jp/kegg-bin/show_pathway?mus00450/mus:103986179%09red/mus:103996156%09red/mus:103978190%09red	RNA degradation	KEGG PATHWAY	mus03018	11	145
Other glycan degradation	KEGG PATHWAY	mus00511	2	21	0.177995	0.941404	GSMUA_Achr6G18500_001|GSMUA_Achr9G01030_001	http://www.genome.jp/kegg-bin/show_pathway?mus00511/mus:103988137%09red/mus:103996629%09red	Carbon metabolism	KEGG PATHWAY	mus01200	11	321	0.173243	0.837246	GSMUA_Achr3G16330_001|GSMUA_AchrUn_randomG11210_001|GSMUA_Achr7G24140_001|GSMUA_Achr2G17520_001|GSMUA_Achr11G08740_001|GSMUA_Achr6G06520_001|GSMUA_Achr1G04940_001|GSMUA_Achr8G02070_001|GSMUA_Achr11G09200_001|GSMUA_Achr7G00810_001|GSMUA_Achr5G25410_001	http://www.genome.jp/kegg-bin/show_pathway?mus01200/mus:103974158%09red/mus:103970769%09red/mus:103990978%09red/mus:103992702%09red/mus:103970730%09red/mus:103978459%09red/mus:103975283%09red/mus:103973720%09red/mus:103987126%09red/mus:103994059%09red/mus:103986429%09red	Synthesis and degradation of ketone bodies	KEGG PATHWAY	mus00072	2	7	0.0947173	0.546324	GSMUA_Achr1G16400_001|GSMUA_Achr4G04740_001	http://www.genome.jp/kegg-bin/show_pathway?mus00072/mus:103984151%09red/mus:103980621%09red	Lysine biosynthesis	KEGG PATHWAY	mus00300	1	19	0.223892	0.705159	GSMUA_AchrUn_randomG08410_001	http://www.genome.jp/kegg-bin/show_pathway?mus00300/mus:103973464%09red	Protein export	KEGG PATHWAY	mus03060	6	67	0.0977729	0.572784	GSMUA_Achr9G23710_001|GSMUA_Achr7G18540_001|GSMUA_Achr9G12770_001|GSMUA_Achr4G11940_001|GSMUA_Achr2G07160_001|GSMUA_Achr5G12130_001	http://www.genome.jp/kegg-bin/show_pathway?mus03060/mus:103981236%09red/mus:103992176%09red/mus:103998784%09red/mus:103976127%09red/mus:103997754%09red	Other glycan degradation	KEGG PATHWAY	mus00511	3	21
Oxidative phosphorylation	KEGG PATHWAY	mus00190	9	183	0.192866	0.941404	GSMUA_Achr3G13280_001|GSMUA_Achr10G27090_001|GSMUA_Achr11G08740_001|GSMUA_Achr3G22410_001|GSMUA_Achr5G17050_001|GSMUA_Achr7G00810_001|GSMUA_Achr5G23480_001|GSMUA_Achr6G18890_001|GSMUA_Achr1G26020_001	http://www.genome.jp/kegg-bin/show_pathway?mus00190/mus:103970730%09red/mus:103993546%09red/mus:103990978%09red/mus:103985418%09red/mus:103969351%09red/mus:103998428%09red/mus:103995861%09red/mus:103978161%09red	Biosynthesis of amino acids	KEGG PATHWAY	mus01230	11	326	0.185216	0.837246	GSMUA_Achr3G16330_001|GSMUA_Achr7G03670_001|GSMUA_Achr2G17520_001|GSMUA_Achr8G28000_001|GSMUA_Achr6G06520_001|GSMUA_Achr1G04940_001|GSMUA_Achr7G03660_001|GSMUA_Achr11G09200_001|GSMUA_Achr4G07140_001|GSMUA_AchrUn_randomG08410_001|GSMUA_Achr5G25410_001	http://www.genome.jp/kegg-bin/show_pathway?mus01230/mus:103974158%09red/mus:103973464%09red/mus:103970769%09red/mus:103990718%09red/mus:103978459%09red/mus:103975283%09red/mus:103987126%09red/mus:103996064%09red/mus:103980825%09red/mus:103986429%09red/mus:103990720%09red	Steroid biosynthesis	KEGG PATHWAY	mus00100	6	48	0.0965116	0.546324	GSMUA_Achr8G05060_001|GSMUA_Achr8G05010_001|GSMUA_Achr8G05030_001|GSMUA_Achr1G12200_001|GSMUA_Achr3G25800_001|GSMUA_Achr8G05080_001	http://www.genome.jp/kegg-bin/show_pathway?mus00100/mus:103978791%09red/mus:103994331%09red/mus:103993817%09red/mus:103987803%09red/mus:103993815%09red	Carbon metabolism	KEGG PATHWAY	mus01200	6	321	0.230383	0.705159	GSMUA_Achr2G17520_001|GSMUA_Achr11G08740_001|GSMUA_Achr6G06520_001|GSMUA_Achr7G00810_001|GSMUA_Achr4G08580_001|GSMUA_Achr1G04940_001	http://www.genome.jp/kegg-bin/show_pathway?mus01200/mus:103980951%09red/mus:103970730%09red/mus:103990978%09red/mus:103974158%09red/mus:103975283%09red/mus:103987126%09red	Carotenoid biosynthesis	KEGG PATHWAY	mus00906	4	37	0.101642	0.572784	GSMUA_Achr1G11690_001|GSMUA_Achr1G11720_001|GSMUA_AchrUn_randomG12680_001|GSMUA_Achr4G17130_001	http://www.genome.jp/kegg-bin/show_pathway?mus00906/mus:103988322%09red/mus:103981813%09red/mus:103973843%09red	Selenocompound metabolism	KEGG PATHWAY	mus00450	3	22
Nicotinate and nicotinamide metabolism	KEGG PATHWAY	mus00760	2	23	0.202387	0.941404	GSMUA_Achr3G25870_001|GSMUA_Achr8G03300_001	http://www.genome.jp/kegg-bin/show_pathway?mus00760/mus:103978786%09red/mus:103993956%09red	Cysteine and methionine metabolism	KEGG PATHWAY	mus00270	5	128	0.213482	0.837246	GSMUA_Achr3G16330_001|GSMUA_AchrUn_randomG11210_001|GSMUA_Achr9G18460_001|GSMUA_Achr9G26180_001|GSMUA_Achr4G22500_001	http://www.genome.jp/kegg-bin/show_pathway?mus00270/mus:103999085%09red/mus:103973720%09red/mus:103982991%09red/mus:103978459%09red/mus:103998313%09red	Alanine, aspartate and glutamate metabolism	KEGG PATHWAY	mus00250	7	60	0.0982706	0.546324	GSMUA_Achr10G20370_001|GSMUA_Achr8G30880_001|GSMUA_Achr8G28000_001|GSMUA_Achr10G18730_001|GSMUA_AchrUn_randomG09650_001|GSMUA_Achr11G09200_001|GSMUA_Achr9G15390_001	http://www.genome.jp/kegg-bin/show_pathway?mus00250/mus:103973584%09red/mus:103970769%09red/mus:103998001%09red/mus:103968605%09red/mus:103995811%09red/mus:103968766%09red/mus:103996064%09red	Photosynthesis	KEGG PATHWAY	mus00195	2	73	0.243376	0.705159	GSMUA_Achr7G18220_001|GSMUA_Achr10G08490_001	http://www.genome.jp/kegg-bin/show_pathway?mus00195/mus:103992149%09red/mus:103998870%09red	Circadian rhythm - plant	KEGG PATHWAY	mus04712	7	86	0.110431	0.572784	GSMUA_Achr1G28310_001|GSMUA_Achr5G01690_001|GSMUA_AchrUn_randomG01410_001|GSMUA_Achr5G16060_001|GSMUA_Achr6G34710_001|GSMUA_Achr6G16850_001|GSMUA_Achr9G09590_001	http://www.genome.jp/kegg-bin/show_pathway?mus04712/mus:104000709%09red/mus:103972879%09red/mus:103988014%09red/mus:103997348%09red/mus:103983600%09red/mus:104000689%09red/mus:103990111%09red	Protein export	KEGG PATHWAY	mus03060	6	67
ABC transporters	KEGG PATHWAY	mus02010	2	24	0.214722	0.941404	GSMUA_Achr3G18140_001|GSMUA_Achr3G09670_001	http://www.genome.jp/kegg-bin/show_pathway?mus02010/mus:103977778%09red/mus:103979491%09red	Sesquiterpenoid and triterpenoid biosynthesis	KEGG PATHWAY	mus00909	1	9	0.215069	0.837246	GSMUA_Achr3G25800_001	http://www.genome.jp/kegg-bin/show_pathway?mus00909/mus:103978791%09red	Carotenoid biosynthesis	KEGG PATHWAY	mus00906	5	37	0.0988585	0.546324	GSMUA_Achr1G11690_001|GSMUA_AchrUn_randomG12680_001|GSMUA_Achr1G11720_001|GSMUA_Achr8G26670_001|GSMUA_Achr4G17130_001	http://www.genome.jp/kegg-bin/show_pathway?mus00906/mus:103988322%09red/mus:103981813%09red/mus:103973843%09red/mus:103996172%09red	Glyoxylate and dicarboxylate metabolism	KEGG PATHWAY	mus00630	2	77	0.262052	0.705159	GSMUA_Achr6G06520_001|GSMUA_Achr4G08580_001	http://www.genome.jp/kegg-bin/show_pathway?mus00630/mus:103980951%09red/mus:103987126%09red	ABC transporters	KEGG PATHWAY	mus02010	3	24	0.11105	0.572784	GSMUA_Achr4G12130_001|GSMUA_Achr3G09670_001|GSMUA_Achr3G18140_001	http://www.genome.jp/kegg-bin/show_pathway?mus02010/mus:103977778%09red/mus:103981250%09red/mus:103979491%09red	Nicotinate and nicotinamide metabolism	KEGG PATHWAY	mus00760	3	23
Fatty acid degradation	KEGG PATHWAY	mus00071	3	45	0.215043	0.941404	GSMUA_Achr7G07440_001|GSMUA_Achr1G13190_001|GSMUA_Achr8G30270_001	http://www.genome.jp/kegg-bin/show_pathway?mus00071/mus:103995860%09red/mus:103987074%09red/mus:103990377%09red	Phenylalanine, tyrosine and tryptophan biosynthesis	KEGG PATHWAY	mus00400	3	65	0.222013	0.837246	GSMUA_Achr7G03660_001|GSMUA_Achr7G03670_001|GSMUA_Achr4G07140_001	http://www.genome.jp/kegg-bin/show_pathway?mus00400/mus:103990718%09red/mus:103980825%09red/mus:103990720%09red	Pyrimidine metabolism	KEGG PATHWAY	mus00240	13	142	0.125954	0.661257	GSMUA_Achr2G06220_001|GSMUA_Achr7G06070_001|GSMUA_Achr11G21890_001|GSMUA_Achr1G01580_001|GSMUA_Achr3G28430_001|GSMUA_AchrUn_randomG02940_001|GSMUA_Achr3G00590_001|GSMUA_Achr3G25870_001|GSMUA_Achr1G14900_001|GSMUA_Achr8G03300_001|GSMUA_Achr8G05520_001|GSMUA_Achr7G08010_001|GSMUA_Achr9G01450_001	http://www.genome.jp/kegg-bin/show_pathway?mus00240/mus:103990492%09red/mus:103993956%09red/mus:103973003%09red/mus:103996665%09red/mus:103977408%09red/mus:103972080%09red/mus:103979974%09red/mus:103985434%09red/mus:103978786%09red/mus:103993772%09red/mus:103990331%09red/mus:103984610%09red/mus:103973338%09red	Pyrimidine metabolism	KEGG PATHWAY	mus00240	3	142	0.275424	0.705159	GSMUA_Achr11G21890_001|GSMUA_AchrUn_randomG02940_001|GSMUA_Achr9G01450_001	http://www.genome.jp/kegg-bin/show_pathway?mus00240/mus:103972080%09red/mus:103973003%09red/mus:103996665%09red	Cysteine and methionine metabolism	KEGG PATHWAY	mus00270	9	128	0.143373	0.702526	GSMUA_AchrUn_randomG11210_001|GSMUA_Achr9G18460_001|GSMUA_Achr3G23430_001|GSMUA_Achr7G00440_001|GSMUA_Achr9G26180_001|GSMUA_Achr4G08580_001|GSMUA_Achr4G06190_001|GSMUA_Achr4G22500_001|GSMUA_Achr9G02430_001	http://www.genome.jp/kegg-bin/show_pathway?mus00270/mus:103980951%09red/mus:103999085%09red/mus:103979017%09red/mus:103980744%09red/mus:103982991%09red/mus:103996764%09red/mus:103973720%09red/mus:103991166%09red/mus:103998313%09red	Glycosaminoglycan degradation	KEGG PATHWAY	mus00531	3	23
RNA transport	KEGG PATHWAY	mus03013	10	214	0.216131	0.941404	GSMUA_Achr3G26010_001|GSMUA_Achr9G13950_001|GSMUA_AchrUn_randomG02410_001|GSMUA_Achr11G01040_001|GSMUA_Achr5G09580_001|GSMUA_Achr5G12940_001|GSMUA_AchrUn_randomG07030_001|GSMUA_AchrUn_randomG21160_001|GSMUA_Achr4G20950_001|GSMUA_Achr11G10850_001	http://www.genome.jp/kegg-bin/show_pathway?mus03013/mus:103971090%09red/mus:103972960%09red/mus:103969697%09red/mus:103983130%09red/mus:103984688%09red/mus:103970106%09red/mus:103978776%09red/mus:103974683%09red/mus:103984431%09red/mus:104000415%09red	Peroxisome	KEGG PATHWAY	mus04146	4	97	0.222559	0.837246	GSMUA_Achr1G13190_001|GSMUA_Achr4G07060_001|GSMUA_Achr8G30270_001|GSMUA_Achr11G18410_001	http://www.genome.jp/kegg-bin/show_pathway?mus04146/mus:103971788%09red/mus:103980819%09red/mus:103995860%09red/mus:103987074%09red	Endocytosis	KEGG PATHWAY	mus04144	18	214	0.141165	0.705826	GSMUA_Achr9G17120_001|GSMUA_Achr3G18390_001|GSMUA_Achr6G23800_001|GSMUA_Achr8G12030_001|GSMUA_Achr9G12760_001|GSMUA_Achr7G20210_001|GSMUA_Achr3G13460_001|GSMUA_Achr5G10670_001|GSMUA_Achr5G20150_001|GSMUA_Achr5G15250_001|GSMUA_Achr6G09940_001|GSMUA_Achr11G17820_001|GSMUA_Achr11G26000_001|GSMUA_Achr11G01200_001|GSMUA_Achr1G01960_001|GSMUA_AchrUn_randomG01480_001|GSMUA_Achr6G14930_001|GSMUA_Achr2G01…	http://www.genome.jp/kegg-bin/show_pathway?mus04144/mus:103993201%09red/mus:103979469%09red/mus:103987418%09red/mus:103987849%09red/mus:103970123%09red/mus:103988914%09red/mus:103971744%09red/mus:103985005%09red/mus:103972889%09red/mus:103984619%09red/mus:103972677%09red/mus:103969028%09red/mus:103978181%09red/mus:103990471%09red/mus:103985942%09red/mus:103998197%09red/mus:103997753%09red/mus:103…	RNA degradation	KEGG PATHWAY	mus03018	3	145	0.28569	0.705159	GSMUA_Achr3G05450_001|GSMUA_Achr1G04940_001|GSMUA_Achr11G14210_001	http://www.genome.jp/kegg-bin/show_pathway?mus03018/mus:103976859%09red/mus:103974158%09red/mus:103971419%09red	Glycerophospholipid metabolism	KEGG PATHWAY	mus00564	8	119	0.189091	0.83915	GSMUA_Achr7G16340_001|GSMUA_Achr1G05920_001|GSMUA_Achr2G02950_001|GSMUA_Achr3G14660_001|GSMUA_Achr5G20150_001|GSMUA_Achr6G01610_001|GSMUA_Achr1G16810_001|GSMUA_Achr11G01200_001	http://www.genome.jp/kegg-bin/show_pathway?mus00564/mus:103970529%09red/mus:103970123%09red/mus:103986668%09red/mus:103998534%09red/mus:103983786%09red/mus:103985942%09red/mus:103991944%09red/mus:103978313%09red	Carotenoid biosynthesis	KEGG PATHWAY	mus00906	4	37
Plant-pathogen interaction	KEGG PATHWAY	mus04626	10	227	0.268436	0.941404	GSMUA_AchrUn_randomG15670_001|GSMUA_Achr7G14290_001|GSMUA_Achr4G18830_001|GSMUA_Achr7G07810_001|GSMUA_Achr3G19300_001|GSMUA_Achr4G15560_001|GSMUA_Achr8G30710_001|GSMUA_Achr9G29230_001|GSMUA_Achr3G21520_001|GSMUA_Achr8G17120_001	http://www.genome.jp/kegg-bin/show_pathway?mus04626/mus:103979187%09red/mus:103991653%09red/mus:103979381%09red/mus:103982031%09red/mus:103990349%09red/mus:103995823%09red/mus:103981524%09red/mus:103974105%09red/mus:103999349%09red/mus:103994817%09red	Pyrimidine metabolism	KEGG PATHWAY	mus00240	5	142	0.275882	0.864829	GSMUA_Achr3G25870_001|GSMUA_Achr11G21890_001|GSMUA_AchrUn_randomG02940_001|GSMUA_Achr8G03300_001|GSMUA_Achr9G01450_001	http://www.genome.jp/kegg-bin/show_pathway?mus00240/mus:103972080%09red/mus:103978786%09red/mus:103973003%09red/mus:103993956%09red/mus:103996665%09red	Ether lipid metabolism	KEGG PATHWAY	mus00565	4	33	0.171353	0.81782	GSMUA_Achr3G14660_001|GSMUA_Achr11G01200_001|GSMUA_Achr5G20150_001|GSMUA_Achr8G12030_001	http://www.genome.jp/kegg-bin/show_pathway?mus00565/mus:103993201%09red/mus:103985942%09red/mus:103970123%09red/mus:103978313%09red	Pantothenate and CoA biosynthesis	KEGG PATHWAY	mus00770	1	26	0.289841	0.705159	GSMUA_Achr11G21890_001	http://www.genome.jp/kegg-bin/show_pathway?mus00770/mus:103972080%09red	RNA transport	KEGG PATHWAY	mus03013	13	214	0.19135	0.83915	GSMUA_Achr4G20270_001|GSMUA_Achr10G10100_001|GSMUA_Achr9G13950_001|GSMUA_AchrUn_randomG02410_001|GSMUA_Achr2G15320_001|GSMUA_Achr5G07670_001|GSMUA_Achr9G14060_001|GSMUA_Achr1G22260_001|GSMUA_Achr5G09580_001|GSMUA_Achr1G16320_001|GSMUA_Achr7G05430_001|GSMUA_AchrUn_randomG21160_001|GSMUA_AchrUn_randomG07030_001	http://www.genome.jp/kegg-bin/show_pathway?mus03013/mus:103972960%09red/mus:103977999%09red/mus:103969697%09red/mus:103984394%09red/mus:103990883%09red/mus:103990549%09red/mus:103984688%09red/mus:103974683%09red/mus:103997899%09red/mus:104000415%09red/mus:103975553%09red/mus:103975475%09red/mus:103983199%09red	ABC transporters	KEGG PATHWAY	mus02010	3	24
Spliceosome	KEGG PATHWAY	mus03040	10	229	0.276824	0.941404	GSMUA_Achr11G10170_001|GSMUA_Achr3G26010_001|GSMUA_AchrUn_randomG23130_001|GSMUA_Achr9G11080_001|GSMUA_AchrUn_randomG02410_001|GSMUA_Achr11G14210_001|GSMUA_Achr8G17640_001|GSMUA_Achr4G09230_001|GSMUA_Achr1G18470_001|GSMUA_AchrUn_randomG21160_001	http://www.genome.jp/kegg-bin/show_pathway?mus03040/mus:103972960%09red/mus:103971024%09red/mus:103978015%09red/mus:103994858%09red/mus:103978776%09red/mus:103974683%09red/mus:103997605%09red/mus:103980992%09red/mus:103974901%09red/mus:103971419%09red	RNA transport	KEGG PATHWAY	mus03013	7	214	0.278374	0.864829	GSMUA_AchrUn_randomG02410_001|GSMUA_Achr11G01040_001|GSMUA_Achr5G09580_001|GSMUA_Achr5G12940_001|GSMUA_AchrUn_randomG07030_001|GSMUA_AchrUn_randomG21160_001|GSMUA_Achr11G10850_001	http://www.genome.jp/kegg-bin/show_pathway?mus03013/mus:103971090%09red/mus:103972960%09red/mus:103984688%09red/mus:103970106%09red/mus:103974683%09red/mus:103984431%09red/mus:104000415%09red	Selenocompound metabolism	KEGG PATHWAY	mus00450	3	22	0.180003	0.821751	GSMUA_Achr1G14080_001|GSMUA_Achr8G26890_001|GSMUA_Achr3G13570_001	http://www.genome.jp/kegg-bin/show_pathway?mus00450/mus:103996156%09red/mus:103986179%09red/mus:103978190%09red	Metabolic pathways	KEGG PATHWAY	mus01100	33	2344	0.294498	0.705159	GSMUA_Achr10G27090_001|GSMUA_AchrUn_randomG02940_001|GSMUA_Achr3G13570_001|GSMUA_Achr9G26180_001|GSMUA_Achr4G10640_001|GSMUA_Achr1G12200_001|GSMUA_Achr4G18030_001|GSMUA_Achr7G18220_001|GSMUA_Achr1G14080_001|GSMUA_Achr7G05110_001|GSMUA_Achr4G22500_001|GSMUA_Achr6G16490_001|GSMUA_Achr8G08790_001|GSMUA_Achr6G08010_001|GSMUA_Achr11G08740_001|GSMUA_Achr1G05920_001|GSMUA_Achr7G00810_001|GSMUA_Achr4G205…	http://www.genome.jp/kegg-bin/show_pathway?mus01100/mus:103970730%09red/mus:103998536%09red/mus:103998534%09red/mus:103983786%09red/mus:103973003%09red/mus:103990247%09red/mus:103996156%09red/mus:103980951%09red/mus:103981125%09red/mus:103998870%09red/mus:103975283%09red/mus:103991944%09red/mus:103987803%09red/mus:103999085%09red/mus:103974158%09red/mus:103973464%09red/mus:103990978%09red/mus:103…	Ether lipid metabolism	KEGG PATHWAY	mus00565	3	33	0.205506	0.83915	GSMUA_Achr3G14660_001|GSMUA_Achr11G01200_001|GSMUA_Achr5G20150_001	http://www.genome.jp/kegg-bin/show_pathway?mus00565/mus:103985942%09red/mus:103970123%09red/mus:103978313%09red	Sulfur relay system	KEGG PATHWAY	mus04122	2	13
SNARE interactions in vesicular transport	KEGG PATHWAY	mus04130	3	52	0.277894	0.941404	GSMUA_Achr1G15580_001|GSMUA_Achr10G28310_001|GSMUA_Achr10G25660_001	http://www.genome.jp/kegg-bin/show_pathway?mus04130/mus:103969224%09red/mus:103969454%09red/mus:103984823%09red	Tryptophan metabolism	KEGG PATHWAY	mus00380	2	42	0.283726	0.864829	GSMUA_Achr10G22060_001|GSMUA_Achr8G02070_001	http://www.genome.jp/kegg-bin/show_pathway?mus00380/mus:103994059%09red/mus:103969851%09red	Glycosaminoglycan degradation	KEGG PATHWAY	mus00531	3	23	0.195182	0.853919	GSMUA_Achr5G21610_001|GSMUA_Achr3G08540_001|GSMUA_Achr4G32620_001	http://www.genome.jp/kegg-bin/show_pathway?mus00531/mus:103982167%09red/mus:103977681%09red/mus:103985577%09red	Endocytosis	KEGG PATHWAY	mus04144	4	214	0.294626	0.705159	GSMUA_Achr1G01960_001|GSMUA_Achr9G21110_001|GSMUA_Achr8G19420_001|GSMUA_Achr2G01170_001	http://www.genome.jp/kegg-bin/show_pathway?mus04144/mus:103998536%09red/mus:103969028%09red/mus:103990471%09red/mus:103995014%09red	Lysine degradation	KEGG PATHWAY	mus00310	3	33	0.205506	0.83915	GSMUA_Achr1G16400_001|GSMUA_Achr1G23230_001|GSMUA_Achr8G02070_001	http://www.genome.jp/kegg-bin/show_pathway?mus00310/mus:103989981%09red/mus:103984151%09red/mus:103994059%09red	Tryptophan metabolism	KEGG PATHWAY	mus00380	4	42
beta-Alanine metabolism	KEGG PATHWAY	mus00410	3	52	0.277894	0.941404	GSMUA_Achr11G21890_001|GSMUA_AchrUn_randomG18400_001|GSMUA_Achr8G15520_001	http://www.genome.jp/kegg-bin/show_pathway?mus00410/mus:103974398%09red/mus:103994655%09red/mus:103972080%09red	Oxidative phosphorylation	KEGG PATHWAY	mus00190	6	183	0.298918	0.864829	GSMUA_Achr3G13280_001|GSMUA_Achr10G27090_001|GSMUA_Achr11G08740_001|GSMUA_Achr7G00810_001|GSMUA_Achr5G23480_001|GSMUA_Achr1G26020_001	http://www.genome.jp/kegg-bin/show_pathway?mus00190/mus:103970730%09red/mus:103990978%09red/mus:103985418%09red/mus:103969351%09red/mus:103998428%09red/mus:103978161%09red	ABC transporters	KEGG PATHWAY	mus02010	3	24	0.210659	0.855582	GSMUA_Achr4G12130_001|GSMUA_Achr3G09670_001|GSMUA_Achr3G18140_001	http://www.genome.jp/kegg-bin/show_pathway?mus02010/mus:103977778%09red/mus:103981250%09red/mus:103979491%09red	One carbon pool by folate	KEGG PATHWAY	mus00670	1	27	0.298796	0.705159	GSMUA_Achr6G06520_001	http://www.genome.jp/kegg-bin/show_pathway?mus00670/mus:103987126%09red	Carbon metabolism	KEGG PATHWAY	mus01200	18	321	0.224507	0.864551	GSMUA_AchrUn_randomG11210_001|GSMUA_AchrUn_randomG26160_001|GSMUA_Achr7G14090_001|GSMUA_Achr4G00910_001|GSMUA_Achr8G02070_001|GSMUA_Achr2G17520_001|GSMUA_Achr7G19330_001|GSMUA_Achr1G04940_001|GSMUA_Achr10G08050_001|GSMUA_Achr1G16400_001|GSMUA_Achr11G08740_001|GSMUA_Achr11G09200_001|GSMUA_Achr4G11690_001|GSMUA_Achr7G00810_001|GSMUA_Achr9G02430_001|GSMUA_Achr4G10320_001|GSMUA_Achr4G08580_001|GSMUA_…	http://www.genome.jp/kegg-bin/show_pathway?mus01200/mus:104000425%09red/mus:103994059%09red/mus:103974158%09red/mus:103970730%09red/mus:103970769%09red/mus:103990978%09red/mus:103984151%09red/mus:103991634%09red/mus:103972732%09red/mus:103981213%09red/mus:103996764%09red/mus:103975283%09red/mus:103973720%09red/mus:103980394%09red/mus:103981096%09red/mus:103992275%09red/mus:103980951%09red/mus:103…	Spliceosome	KEGG PATHWAY	mus03040	14	229
Sesquiterpenoid and triterpenoid biosynthesis	KEGG PATHWAY	mus00909	1	9	0.287844	0.941404	GSMUA_Achr3G25800_001	http://www.genome.jp/kegg-bin/show_pathway?mus00909/mus:103978791%09red	Glycosphingolipid biosynthesis - globo series	KEGG PATHWAY	mus00603	1	14	0.304627	0.864829	GSMUA_AchrUn_randomG26570_001	http://www.genome.jp/kegg-bin/show_pathway?mus00603/mus:103974157%09red	RNA degradation	KEGG PATHWAY	mus03018	12	145	0.215019	0.855582	GSMUA_Achr11G04450_001|GSMUA_Achr4G20270_001|GSMUA_Achr1G04940_001|GSMUA_Achr3G05450_001|GSMUA_Achr5G04250_001|GSMUA_AchrUn_randomG19510_001|GSMUA_Achr10G05880_001|GSMUA_Achr8G07320_001|GSMUA_Achr11G14210_001|GSMUA_Achr10G08440_001|GSMUA_Achr8G12530_001|GSMUA_Achr7G05430_001	http://www.genome.jp/kegg-bin/show_pathway?mus03018/mus:103974158%09red/mus:103993606%09red/mus:104000393%09red/mus:103970388%09red/mus:103990549%09red/mus:103983904%09red/mus:104000119%09red/mus:103974515%09red/mus:103976859%09red/mus:103994226%09red/mus:103971419%09red/mus:103983199%09red	Plant-pathogen interaction	KEGG PATHWAY	mus04626	4	227	0.331585	0.752444	GSMUA_Achr8G30710_001|GSMUA_Achr2G20880_001|GSMUA_AchrUn_randomG15670_001|GSMUA_Achr7G14290_001	http://www.genome.jp/kegg-bin/show_pathway?mus04626/mus:103974105%09red/mus:103976609%09red/mus:103991653%09red/mus:103995823%09red	Aminoacyl-tRNA biosynthesis	KEGG PATHWAY	mus00970	4	53	0.235697	0.864551	GSMUA_Achr10G28260_001|GSMUA_Achr1G22870_001|GSMUA_Achr8G33620_001|GSMUA_AchrUn_randomG06440_001	http://www.genome.jp/kegg-bin/show_pathway?mus00970/mus:103990293%09red/mus:103969450%09red/mus:103995588%09red/mus:103973284%09red	Glycerophospholipid metabolism	KEGG PATHWAY	mus00564	8	119
Fatty acid biosynthesis	KEGG PATHWAY	mus00061	3	54	0.296212	0.941404	GSMUA_Achr10G19000_001|GSMUA_Achr1G13190_001|GSMUA_Achr8G30270_001	http://www.genome.jp/kegg-bin/show_pathway?mus00061/mus:103995860%09red/mus:103987074%09red/mus:103968636%09red	Fatty acid degradation	KEGG PATHWAY	mus00071	2	45	0.310386	0.864829	GSMUA_Achr1G13190_001|GSMUA_Achr8G30270_001	http://www.genome.jp/kegg-bin/show_pathway?mus00071/mus:103995860%09red/mus:103987074%09red	Sulfur relay system	KEGG PATHWAY	mus04122	2	13	0.220007	0.855582	GSMUA_Achr7G02830_001|GSMUA_Achr9G26180_001	http://www.genome.jp/kegg-bin/show_pathway?mus04122/mus:103999085%09red/mus:103990794%09red	Ether lipid metabolism	KEGG PATHWAY	mus00565	1	33	0.350217	0.765289	GSMUA_Achr9G21110_001	http://www.genome.jp/kegg-bin/show_pathway?mus00565/mus:103998536%09red	Fructose and mannose metabolism	KEGG PATHWAY	mus00051	6	90	0.239961	0.864551	GSMUA_Achr7G20550_001|GSMUA_Achr1G04940_001|GSMUA_Achr4G20510_001|GSMUA_Achr7G05110_001|GSMUA_AchrUn_randomG02910_001|GSMUA_Achr5G28130_001	http://www.genome.jp/kegg-bin/show_pathway?mus00051/mus:103973001%09red/mus:103974158%09red/mus:103990581%09red/mus:103992387%09red/mus:103983178%09red/mus:103986188%09red	Citrate cycle (TCA cycle)	KEGG PATHWAY	mus00020	5	68
Carbon metabolism	KEGG PATHWAY	mus01200	13	321	0.324268	0.941404	GSMUA_Achr3G16330_001|GSMUA_Achr3G26040_001|GSMUA_Achr6G26380_001|GSMUA_Achr2G17520_001|GSMUA_Achr4G00910_001|GSMUA_Achr7G14090_001|GSMUA_Achr6G06520_001|GSMUA_Achr1G04940_001|GSMUA_Achr11G08740_001|GSMUA_Achr7G00810_001|GSMUA_Achr9G02430_001|GSMUA_Achr5G25410_001|GSMUA_AchrUn_randomG11210_001	http://www.genome.jp/kegg-bin/show_pathway?mus01200/mus:103974158%09red/mus:103990978%09red/mus:103989133%09red/mus:103970730%09red/mus:103978459%09red/mus:103996764%09red/mus:103975283%09red/mus:103973720%09red/mus:103980394%09red/mus:103987126%09red/mus:103991634%09red/mus:103978768%09red/mus:103986429%09red	Galactose metabolism	KEGG PATHWAY	mus00052	3	81	0.325772	0.864829	GSMUA_Achr5G21950_001|GSMUA_Achr1G04940_001|GSMUA_AchrUn_randomG26570_001	http://www.genome.jp/kegg-bin/show_pathway?mus00052/mus:103985547%09red/mus:103974158%09red/mus:103974157%09red	Glycerophospholipid metabolism	KEGG PATHWAY	mus00564	10	119	0.229045	0.858918	GSMUA_Achr7G16340_001|GSMUA_Achr5G20150_001|GSMUA_Achr2G02950_001|GSMUA_Achr3G14660_001|GSMUA_Achr1G05920_001|GSMUA_Achr6G01610_001|GSMUA_Achr5G04530_001|GSMUA_Achr8G12030_001|GSMUA_Achr11G01200_001|GSMUA_Achr1G16810_001	http://www.genome.jp/kegg-bin/show_pathway?mus00564/mus:103993201%09red/mus:103970529%09red/mus:103970123%09red/mus:103986668%09red/mus:103998534%09red/mus:103983786%09red/mus:103985942%09red/mus:103983929%09red/mus:103991944%09red/mus:103978313%09red	Biosynthesis of amino acids	KEGG PATHWAY	mus01230	5	326	0.40401	0.822142	GSMUA_Achr7G03660_001|GSMUA_AchrUn_randomG08410_001|GSMUA_Achr6G06520_001|GSMUA_Achr1G04940_001|GSMUA_Achr2G17520_001	http://www.genome.jp/kegg-bin/show_pathway?mus01230/mus:103975283%09red/mus:103987126%09red/mus:103974158%09red/mus:103973464%09red/mus:103990720%09red	Sphingolipid metabolism	KEGG PATHWAY	mus00600	4	55	0.254808	0.864551	GSMUA_Achr6G16490_001|GSMUA_Achr6G08010_001|GSMUA_Achr4G18030_001|GSMUA_AchrUn_randomG26570_001	http://www.genome.jp/kegg-bin/show_pathway?mus00600/mus:103987261%09red/mus:103987982%09red/mus:103974157%09red/mus:103984941%09red	Circadian rhythm - plant	KEGG PATHWAY	mus04712	6	86
Propanoate metabolism	KEGG PATHWAY	mus00640	2	33	0.326773	0.941404	GSMUA_Achr10G19000_001|GSMUA_AchrUn_randomG18400_001	http://www.genome.jp/kegg-bin/show_pathway?mus00640/mus:103974398%09red/mus:103968636%09red	Steroid biosynthesis	KEGG PATHWAY	mus00100	2	48	0.336838	0.864829	GSMUA_Achr3G25800_001|GSMUA_Achr1G12200_001	http://www.genome.jp/kegg-bin/show_pathway?mus00100/mus:103978791%09red/mus:103987803%09red	Protein export	KEGG PATHWAY	mus03060	6	67	0.259296	0.897057	GSMUA_Achr10G25310_001|GSMUA_Achr9G01760_001|GSMUA_Achr9G12770_001|GSMUA_Achr4G11940_001|GSMUA_Achr2G07160_001|GSMUA_Achr7G18540_001	http://www.genome.jp/kegg-bin/show_pathway?mus03060/mus:103996714%09red/mus:103981236%09red/mus:103992176%09red/mus:103976127%09red/mus:103969188%09red/mus:103997754%09red	Pyruvate metabolism	KEGG PATHWAY	mus00620	2	108	0.404104	0.822142	GSMUA_Achr4G08580_001|GSMUA_Achr2G17520_001	http://www.genome.jp/kegg-bin/show_pathway?mus00620/mus:103980951%09red/mus:103975283%09red	Spliceosome	KEGG PATHWAY	mus03040	13	229	0.256861	0.864551	GSMUA_Achr9G12880_001|GSMUA_AchrUn_randomG23130_001|GSMUA_Achr9G11080_001|GSMUA_Achr3G06150_001|GSMUA_AchrUn_randomG02410_001|GSMUA_Achr9G12650_001|GSMUA_Achr11G14210_001|GSMUA_Achr8G17640_001|GSMUA_Achr5G22480_001|GSMUA_Achr4G09230_001|GSMUA_Achr1G10610_001|GSMUA_Achr1G18470_001|GSMUA_AchrUn_randomG21160_001	http://www.genome.jp/kegg-bin/show_pathway?mus03040/mus:103977463%09red/mus:103972960%09red/mus:103996365%09red/mus:103978015%09red/mus:103994858%09red/mus:103974683%09red/mus:103982252%09red/mus:103997605%09red/mus:103980992%09red/mus:103997740%09red/mus:103974901%09red/mus:103971419%09red/mus:103993647%09red	Fatty acid biosynthesis	KEGG PATHWAY	mus00061	4	54
Amino sugar and nucleotide sugar metabolism	KEGG PATHWAY	mus00520	8	188	0.331329	0.941404	GSMUA_Achr6G26620_001|GSMUA_Achr7G05110_001|GSMUA_Achr8G08790_001|GSMUA_Achr6G26380_001|GSMUA_Achr5G21950_001|GSMUA_Achr4G20510_001|GSMUA_Achr4G31860_001|GSMUA_AchrUn_randomG09650_001	http://www.genome.jp/kegg-bin/show_pathway?mus00520/mus:103973584%09red/mus:103982226%09red/mus:103993486%09red/mus:103990581%09red/mus:103989133%09red/mus:103983178%09red/mus:103985547%09red/mus:103989150%09red	Phosphatidylinositol signaling system	KEGG PATHWAY	mus04070	3	84	0.345481	0.864829	GSMUA_Achr7G16340_001|GSMUA_Achr1G05920_001|GSMUA_Achr1G16810_001	http://www.genome.jp/kegg-bin/show_pathway?mus04070/mus:103998534%09red/mus:103983786%09red/mus:103991944%09red	Fatty acid metabolism	KEGG PATHWAY	mus01212	8	95	0.260672	0.897057	GSMUA_Achr3G05890_001|GSMUA_Achr4G11690_001|GSMUA_Achr1G16400_001|GSMUA_Achr8G10780_001|GSMUA_Achr8G30270_001|GSMUA_Achr8G24640_001|GSMUA_Achr10G19000_001|GSMUA_Achr1G13190_001	http://www.genome.jp/kegg-bin/show_pathway?mus01212/mus:103984151%09red/mus:103981213%09red/mus:103987074%09red/mus:103968636%09red/mus:103977439%09red/mus:103993316%09red/mus:103995860%09red/mus:103996344%09red	RNA polymerase	KEGG PATHWAY	mus03020	1	43	0.42772	0.823404	GSMUA_AchrUn_randomG02940_001	http://www.genome.jp/kegg-bin/show_pathway?mus03020/mus:103973003%09red	Other glycan degradation	KEGG PATHWAY	mus00511	2	21	0.264658	0.864551	GSMUA_Achr9G01030_001|GSMUA_Achr6G32820_001	http://www.genome.jp/kegg-bin/show_pathway?mus00511/mus:103989698%09red/mus:103996629%09red	Plant-pathogen interaction	KEGG PATHWAY	mus04626	13	227
2-Oxocarboxylic acid metabolism	KEGG PATHWAY	mus01210	3	58	0.333008	0.941404	GSMUA_Achr4G00910_001|GSMUA_AchrUn_randomG14700_001|GSMUA_Achr7G14090_001	http://www.genome.jp/kegg-bin/show_pathway?mus01210/mus:103991634%09red/mus:103974020%09red/mus:103980394%09red	Lysine biosynthesis	KEGG PATHWAY	mus00300	1	19	0.383995	0.864829	GSMUA_AchrUn_randomG08410_001	http://www.genome.jp/kegg-bin/show_pathway?mus00300/mus:103973464%09red	Sphingolipid metabolism	KEGG PATHWAY	mus00600	5	55	0.27797	0.897057	GSMUA_Achr6G16490_001|GSMUA_Achr6G08010_001|GSMUA_Achr6G18500_001|GSMUA_Achr4G18030_001|GSMUA_AchrUn_randomG26570_001	http://www.genome.jp/kegg-bin/show_pathway?mus00600/mus:103984941%09red/mus:103988137%09red/mus:103974157%09red/mus:103987261%09red/mus:103987982%09red	Amino sugar and nucleotide sugar metabolism	KEGG PATHWAY	mus00520	3	188	0.432636	0.823404	GSMUA_Achr7G05110_001|GSMUA_Achr8G08790_001|GSMUA_Achr4G20510_001	http://www.genome.jp/kegg-bin/show_pathway?mus00520/mus:103993486%09red/mus:103990581%09red/mus:103983178%09red	Butanoate metabolism	KEGG PATHWAY	mus00650	2	22	0.281045	0.888465	GSMUA_Achr1G16400_001|GSMUA_Achr4G04740_001	http://www.genome.jp/kegg-bin/show_pathway?mus00650/mus:103984151%09red/mus:103980621%09red	Butanoate metabolism	KEGG PATHWAY	mus00650	2	22
Basal transcription factors	KEGG PATHWAY	mus03022	3	58	0.333008	0.941404	GSMUA_Achr2G19150_001|GSMUA_Achr9G22410_001|GSMUA_Achr11G00790_001	http://www.genome.jp/kegg-bin/show_pathway?mus03022/mus:103998967%09red/mus:103970079%09red/mus:103974266%09red	Fructose and mannose metabolism	KEGG PATHWAY	mus00051	3	90	0.384697	0.864829	GSMUA_Achr7G05110_001|GSMUA_Achr4G20510_001|GSMUA_Achr1G04940_001	http://www.genome.jp/kegg-bin/show_pathway?mus00051/mus:103974158%09red/mus:103983178%09red/mus:103990581%09red	RNA transport	KEGG PATHWAY	mus03013	16	214	0.281141	0.897057	GSMUA_Achr11G10850_001|GSMUA_Achr9G14060_001|GSMUA_Achr4G20270_001|GSMUA_Achr10G10100_001|GSMUA_Achr9G13950_001|GSMUA_AchrUn_randomG02410_001|GSMUA_Achr2G15320_001|GSMUA_Achr5G07670_001|GSMUA_Achr11G01040_001|GSMUA_Achr1G22260_001|GSMUA_Achr5G09580_001|GSMUA_Achr1G16320_001|GSMUA_Achr5G12940_001|GSMUA_Achr7G05430_001|GSMUA_AchrUn_randomG21160_001|GSMUA_AchrUn_randomG07030_001	http://www.genome.jp/kegg-bin/show_pathway?mus03013/mus:103971090%09red/mus:103972960%09red/mus:103977999%09red/mus:103969697%09red/mus:103984394%09red/mus:103984688%09red/mus:103990883%09red/mus:103990549%09red/mus:103970106%09red/mus:103974683%09red/mus:103984431%09red/mus:103997899%09red/mus:104000415%09red/mus:103975553%09red/mus:103975475%09red/mus:103983199%09red	Base excision repair	KEGG PATHWAY	mus03410	1	46	0.449125	0.827702	GSMUA_Achr7G25610_001	http://www.genome.jp/kegg-bin/show_pathway?mus03410/mus:103992829%09red	Alanine, aspartate and glutamate metabolism	KEGG PATHWAY	mus00250	4	60	0.303758	0.899516	GSMUA_AchrUn_randomG09650_001|GSMUA_Achr11G09200_001|GSMUA_Achr9G15390_001|GSMUA_Achr8G30880_001	http://www.genome.jp/kegg-bin/show_pathway?mus00250/mus:103973584%09red/mus:103995811%09red/mus:103970769%09red/mus:103998001%09red	Basal transcription factors	KEGG PATHWAY	mus03022	4	58
Alanine, aspartate and glutamate metabolism	KEGG PATHWAY	mus00250	3	60	0.351399	0.941404	GSMUA_Achr8G28000_001|GSMUA_AchrUn_randomG09650_001|GSMUA_Achr9G15390_001	http://www.genome.jp/kegg-bin/show_pathway?mus00250/mus:103973584%09red/mus:103996064%09red/mus:103998001%09red	Fatty acid biosynthesis	KEGG PATHWAY	mus00061	2	54	0.388724	0.864829	GSMUA_Achr1G13190_001|GSMUA_Achr8G30270_001	http://www.genome.jp/kegg-bin/show_pathway?mus00061/mus:103995860%09red/mus:103987074%09red	Tryptophan metabolism	KEGG PATHWAY	mus00380	4	42	0.28579	0.897057	GSMUA_Achr1G16400_001|GSMUA_Achr4G25050_001|GSMUA_Achr10G22060_001|GSMUA_Achr8G02070_001	http://www.genome.jp/kegg-bin/show_pathway?mus00380/mus:103994059%09red/mus:103982762%09red/mus:103969851%09red/mus:103984151%09red	Steroid biosynthesis	KEGG PATHWAY	mus00100	1	48	0.462952	0.827702	GSMUA_Achr1G12200_001	http://www.genome.jp/kegg-bin/show_pathway?mus00100/mus:103987803%09red	Tryptophan metabolism	KEGG PATHWAY	mus00380	3	42	0.311915	0.899516	GSMUA_Achr1G16400_001|GSMUA_Achr10G22060_001|GSMUA_Achr8G02070_001	http://www.genome.jp/kegg-bin/show_pathway?mus00380/mus:103994059%09red/mus:103969851%09red/mus:103984151%09red	Glyoxylate and dicarboxylate metabolism	KEGG PATHWAY	mus00630	5	77
DNA replication	KEGG PATHWAY	mus03030	3	62	0.369731	0.941404	GSMUA_Achr2G02110_001|GSMUA_Achr1G25410_001|GSMUA_Achr9G13160_001	http://www.genome.jp/kegg-bin/show_pathway?mus03030/mus:103997828%09red/mus:103969808%09red/mus:103997545%09red	Other glycan degradation	KEGG PATHWAY	mus00511	1	21	0.413152	0.864829	GSMUA_Achr6G18500_001	http://www.genome.jp/kegg-bin/show_pathway?mus00511/mus:103988137%09red	Cysteine and methionine metabolism	KEGG PATHWAY	mus00270	10	128	0.295369	0.897057	GSMUA_Achr3G16330_001|GSMUA_AchrUn_randomG11210_001|GSMUA_Achr7G00440_001|GSMUA_Achr9G26180_001|GSMUA_Achr4G08580_001|GSMUA_Achr9G18460_001|GSMUA_Achr4G06190_001|GSMUA_Achr4G22500_001|GSMUA_Achr9G02430_001|GSMUA_Achr5G02000_001	http://www.genome.jp/kegg-bin/show_pathway?mus00270/mus:103999085%09red/mus:103980951%09red/mus:103980744%09red/mus:103978459%09red/mus:103996764%09red/mus:103973720%09red/mus:103982991%09red/mus:103983570%09red/mus:103991166%09red/mus:103998313%09red	beta-Alanine metabolism	KEGG PATHWAY	mus00410	1	52	0.489578	0.833674	GSMUA_Achr11G21890_001	http://www.genome.jp/kegg-bin/show_pathway?mus00410/mus:103972080%09red	Galactose metabolism	KEGG PATHWAY	mus00052	5	81	0.319956	0.899516	GSMUA_Achr6G26620_001|GSMUA_Achr11G14030_001|GSMUA_Achr3G23340_001|GSMUA_Achr1G04940_001|GSMUA_AchrUn_randomG26570_001	http://www.genome.jp/kegg-bin/show_pathway?mus00052/mus:103971489%09red/mus:103974158%09red/mus:103979031%09red/mus:103974157%09red/mus:103989150%09red	Alanine, aspartate and glutamate metabolism	KEGG PATHWAY	mus00250	4	60
Pyrimidine metabolism	KEGG PATHWAY	mus00240	6	142	0.37287	0.941404	GSMUA_Achr11G21890_001|GSMUA_AchrUn_randomG02940_001|GSMUA_Achr3G25870_001|GSMUA_Achr8G03300_001|GSMUA_Achr9G13160_001|GSMUA_Achr9G01450_001	http://www.genome.jp/kegg-bin/show_pathway?mus00240/mus:103973003%09red/mus:103996665%09red/mus:103972080%09red/mus:103997828%09red/mus:103978786%09red/mus:103993956%09red	mRNA surveillance pathway	KEGG PATHWAY	mus03015	5	173	0.422185	0.864829	GSMUA_Achr7G17850_001|GSMUA_Achr2G14710_001|GSMUA_AchrUn_randomG21160_001|GSMUA_Achr8G06590_001|GSMUA_Achr11G16610_001	http://www.genome.jp/kegg-bin/show_pathway?mus03015/mus:103974683%09red/mus:103971647%09red/mus:103992112%09red/mus:103993676%09red/mus:103975525%09red	Metabolic pathways	KEGG PATHWAY	mus01100	153	2344	0.303073	0.897057	GSMUA_AchrUn_randomG11210_001|GSMUA_Achr10G20370_001|GSMUA_Achr8G12030_001|GSMUA_Achr4G12800_001|GSMUA_Achr8G05520_001|GSMUA_Achr5G21950_001|GSMUA_Achr8G24640_001|GSMUA_Achr7G16250_001|GSMUA_Achr3G25870_001|GSMUA_Achr10G18730_001|GSMUA_Achr5G04530_001|GSMUA_Achr4G31860_001|GSMUA_Achr6G07940_001|GSMUA_Achr4G25050_001|GSMUA_Achr8G05080_001|GSMUA_Achr6G06520_001|GSMUA_Achr7G14090_001|GSMUA_Achr8G184…	http://www.genome.jp/kegg-bin/show_pathway?mus01100/mus:103987255%09red/mus:103974206%09red/mus:103969834%09red/mus:103968636%09red/mus:103984287%09red/mus:103990247%09red/mus:103995860%09red/mus:103970730%09red/mus:103970532%09red/mus:103986947%09red/mus:103990328%09red/mus:103998870%09red/mus:103985667%09red/mus:103979064%09red/mus:103996344%09red/mus:103978791%09red/mus:103991944%09red/mus:103…	Cyanoamino acid metabolism	KEGG PATHWAY	mus00460	1	54	0.502395	0.833674	GSMUA_Achr6G06520_001	http://www.genome.jp/kegg-bin/show_pathway?mus00460/mus:103987126%09red	Pyrimidine metabolism	KEGG PATHWAY	mus00240	8	142	0.329674	0.899516	GSMUA_Achr2G06220_001|GSMUA_Achr7G06070_001|GSMUA_Achr1G01580_001|GSMUA_AchrUn_randomG02940_001|GSMUA_Achr11G21890_001|GSMUA_Achr1G14900_001|GSMUA_Achr8G05520_001|GSMUA_Achr9G01450_001	http://www.genome.jp/kegg-bin/show_pathway?mus00240/mus:103990492%09red/mus:103973003%09red/mus:103996665%09red/mus:103972080%09red/mus:103985434%09red/mus:103993772%09red/mus:103984610%09red/mus:103973338%09red	Fatty acid degradation	KEGG PATHWAY	mus00071	3	45
Carotenoid biosynthesis	KEGG PATHWAY	mus00906	2	37	0.375552	0.941404	GSMUA_Achr1G11690_001|GSMUA_Achr1G11720_001	http://www.genome.jp/kegg-bin/show_pathway?mus00906/mus:103988322%09red	Basal transcription factors	KEGG PATHWAY	mus03022	2	58	0.42231	0.864829	GSMUA_Achr9G22410_001|GSMUA_Achr2G19150_001	http://www.genome.jp/kegg-bin/show_pathway?mus03022/mus:103998967%09red/mus:103974266%09red	Circadian rhythm - plant	KEGG PATHWAY	mus04712	7	86	0.307562	0.897057	GSMUA_Achr5G01690_001|GSMUA_AchrUn_randomG01410_001|GSMUA_Achr5G16060_001|GSMUA_Achr6G34710_001|GSMUA_Achr6G16850_001|GSMUA_Achr9G28570_001|GSMUA_Achr9G09590_001	http://www.genome.jp/kegg-bin/show_pathway?mus04712/mus:104000709%09red/mus:103972879%09red/mus:103988014%09red/mus:103997348%09red/mus:103983600%09red/mus:103990111%09red/mus:103999292%09red	Flavonoid biosynthesis	KEGG PATHWAY	mus00941	1	55	0.508683	0.833674	GSMUA_Achr4G10640_001	http://www.genome.jp/kegg-bin/show_pathway?mus00941/mus:103981125%09red	Glutathione metabolism	KEGG PATHWAY	mus00480	6	102	0.330435	0.899516	GSMUA_AchrUn_randomG27730_001|GSMUA_Achr7G14090_001|GSMUA_Achr4G00910_001|GSMUA_Achr5G07930_001|GSMUA_Achr4G06190_001|GSMUA_Achr9G01450_001	http://www.genome.jp/kegg-bin/show_pathway?mus00480/mus:103980744%09red/mus:103996665%09red/mus:103975058%09red/mus:103991634%09red/mus:103984221%09red/mus:103980394%09red	Phenylalanine, tyrosine and tryptophan biosynthesis	KEGG PATHWAY	mus00400	4	65
Fructose and mannose metabolism	KEGG PATHWAY	mus00051	4	90	0.38386	0.941404	GSMUA_Achr7G05110_001|GSMUA_Achr6G26380_001|GSMUA_Achr4G20510_001|GSMUA_Achr1G04940_001	http://www.genome.jp/kegg-bin/show_pathway?mus00051/mus:103974158%09red/mus:103989133%09red/mus:103983178%09red/mus:103990581%09red	Butanoate metabolism	KEGG PATHWAY	mus00650	1	22	0.427211	0.864829	GSMUA_Achr7G24140_001	http://www.genome.jp/kegg-bin/show_pathway?mus00650/mus:103992702%09red	Fatty acid degradation	KEGG PATHWAY	mus00071	4	45	0.326332	0.926078	GSMUA_Achr1G16400_001|GSMUA_Achr8G10780_001|GSMUA_Achr1G13190_001|GSMUA_Achr8G30270_001	http://www.genome.jp/kegg-bin/show_pathway?mus00071/mus:103995860%09red/mus:103993316%09red/mus:103987074%09red/mus:103984151%09red	Basal transcription factors	KEGG PATHWAY	mus03022	1	58	0.527076	0.839811	GSMUA_Achr9G22410_001	http://www.genome.jp/kegg-bin/show_pathway?mus03022/mus:103998967%09red	Sesquiterpenoid and triterpenoid biosynthesis	KEGG PATHWAY	mus00909	1	9	0.359342	0.926725	GSMUA_Achr3G25800_001	http://www.genome.jp/kegg-bin/show_pathway?mus00909/mus:103978791%09red	Non-homologous end-joining	KEGG PATHWAY	mus03450	1	9
Phenylalanine, tyrosine and tryptophan biosynthesis	KEGG PATHWAY	mus00400	3	65	0.397039	0.941404	GSMUA_Achr7G03660_001|GSMUA_Achr7G03670_001|GSMUA_Achr4G07140_001	http://www.genome.jp/kegg-bin/show_pathway?mus00400/mus:103990718%09red/mus:103980825%09red/mus:103990720%09red	Alanine, aspartate and glutamate metabolism	KEGG PATHWAY	mus00250	2	60	0.438746	0.864829	GSMUA_Achr8G28000_001|GSMUA_Achr11G09200_001	http://www.genome.jp/kegg-bin/show_pathway?mus00250/mus:103996064%09red/mus:103970769%09red	Fructose and mannose metabolism	KEGG PATHWAY	mus00051	7	90	0.346081	0.954861	GSMUA_Achr7G20550_001|GSMUA_Achr4G20510_001|GSMUA_Achr1G04940_001|GSMUA_Achr7G05110_001|GSMUA_Achr3G08950_001|GSMUA_Achr5G28130_001|GSMUA_AchrUn_randomG02910_001	http://www.genome.jp/kegg-bin/show_pathway?mus00051/mus:103973001%09red/mus:103974158%09red/mus:103977712%09red/mus:103990581%09red/mus:103992387%09red/mus:103983178%09red/mus:103986188%09red	Phenylalanine, tyrosine and tryptophan biosynthesis	KEGG PATHWAY	mus00400	1	65	0.567376	0.839811	GSMUA_Achr7G03660_001	http://www.genome.jp/kegg-bin/show_pathway?mus00400/mus:103990720%09red	Non-homologous end-joining	KEGG PATHWAY	mus03450	1	9	0.359342	0.926725	GSMUA_Achr8G01100_001	http://www.genome.jp/kegg-bin/show_pathway?mus03450/mus:103994131%09red	One carbon pool by folate	KEGG PATHWAY	mus00670	2	27
Glycosphingolipid biosynthesis - globo series	KEGG PATHWAY	mus00603	1	14	0.399073	0.941404	GSMUA_AchrUn_randomG26570_001	http://www.genome.jp/kegg-bin/show_pathway?mus00603/mus:103974157%09red	Carbon fixation in photosynthetic organisms	KEGG PATHWAY	mus00710	3	102	0.461155	0.864829	GSMUA_AchrUn_randomG11210_001|GSMUA_Achr11G09200_001|GSMUA_Achr5G25410_001	http://www.genome.jp/kegg-bin/show_pathway?mus00710/mus:103970769%09red/mus:103973720%09red/mus:103986429%09red	Lysine degradation	KEGG PATHWAY	mus00310	3	33	0.35681	0.954861	GSMUA_Achr1G16400_001|GSMUA_Achr1G23230_001|GSMUA_Achr8G02070_001	http://www.genome.jp/kegg-bin/show_pathway?mus00310/mus:103989981%09red/mus:103984151%09red/mus:103994059%09red	Proteasome	KEGG PATHWAY	mus03050	1	73	0.609268	0.839811	GSMUA_Achr4G00300_001	http://www.genome.jp/kegg-bin/show_pathway?mus03050/mus:103980448%09red	Glycerolipid metabolism	KEGG PATHWAY	mus00561	5	90	0.398307	0.960565	GSMUA_Achr5G22800_001|GSMUA_Achr7G16340_001|GSMUA_AchrUn_randomG26570_001|GSMUA_Achr2G02950_001|GSMUA_Achr4G12800_001	http://www.genome.jp/kegg-bin/show_pathway?mus00561/mus:103970529%09red/mus:103985478%09red/mus:103991944%09red/mus:103981301%09red/mus:103974157%09red	Nitrogen metabolism	KEGG PATHWAY	mus00910	3	47
Metabolic pathways	KEGG PATHWAY	mus01100	83	2344	0.420017	0.94626	GSMUA_AchrUn_randomG11210_001|GSMUA_Achr3G04930_001|GSMUA_Achr7G03670_001|GSMUA_Achr8G12030_001|GSMUA_Achr4G07140_001|GSMUA_Achr10G27090_001|GSMUA_Achr3G23430_001|GSMUA_Achr3G14660_001|GSMUA_Achr5G20150_001|GSMUA_AchrUn_randomG02940_001|GSMUA_Achr5G07520_001|GSMUA_Achr9G26180_001|GSMUA_Achr3G19800_001|GSMUA_Achr11G08740_001|GSMUA_Achr7G07440_001|GSMUA_Achr1G04940_001|GSMUA_Achr4G12630_001|GSMUA_A…	http://www.genome.jp/kegg-bin/show_pathway?mus01100/mus:103973475%09red/mus:103976901%09red/mus:103998001%09red/mus:103997828%09red/mus:103998534%09red/mus:103990247%09red/mus:103973720%09red/mus:103996764%09red/mus:103990268%09red/mus:103969834%09red/mus:103988322%09red/mus:103974020%09red/mus:103970072%09red/mus:103996156%09red/mus:103995861%09red/mus:103995860%09red/mus:103988137%09red/mus:103…	Diterpenoid biosynthesis	KEGG PATHWAY	mus00904	1	25	0.467404	0.864829	GSMUA_Achr10G20930_001	http://www.genome.jp/kegg-bin/show_pathway?mus00904/mus:103969834%09red	Glyoxylate and dicarboxylate metabolism	KEGG PATHWAY	mus00630	6	77	0.363757	0.954861	GSMUA_AchrUn_randomG11210_001|GSMUA_Achr6G06520_001|GSMUA_Achr4G08580_001|GSMUA_Achr1G16400_001|GSMUA_Achr8G30880_001|GSMUA_Achr5G02000_001	http://www.genome.jp/kegg-bin/show_pathway?mus00630/mus:103980951%09red/mus:103984151%09red/mus:103995811%09red/mus:103973720%09red/mus:103983570%09red/mus:103987126%09red	Pentose phosphate pathway	KEGG PATHWAY	mus00030	1	74	0.614212	0.839811	GSMUA_Achr1G04940_001	http://www.genome.jp/kegg-bin/show_pathway?mus00030/mus:103974158%09red	SNARE interactions in vesicular transport	KEGG PATHWAY	mus04130	3	52	0.431305	0.960565	GSMUA_Achr1G15580_001|GSMUA_Achr10G07900_001|GSMUA_Achr10G28310_001	http://www.genome.jp/kegg-bin/show_pathway?mus04130/mus:104000568%09red/mus:103969454%09red/mus:103984823%09red	Porphyrin and chlorophyll metabolism	KEGG PATHWAY	mus00860	3	49
Fatty acid metabolism	KEGG PATHWAY	mus01212	4	95	0.421703	0.94626	GSMUA_Achr7G07440_001|GSMUA_Achr10G19000_001|GSMUA_Achr1G13190_001|GSMUA_Achr8G30270_001	http://www.genome.jp/kegg-bin/show_pathway?mus01212/mus:103995860%09red/mus:103987074%09red/mus:103968636%09red/mus:103990377%09red	RNA degradation	KEGG PATHWAY	mus03018	4	145	0.479141	0.864829	GSMUA_Achr3G05450_001|GSMUA_Achr5G04250_001|GSMUA_Achr1G04940_001|GSMUA_Achr11G14210_001	http://www.genome.jp/kegg-bin/show_pathway?mus03018/mus:103976859%09red/mus:103974158%09red/mus:103971419%09red/mus:103983904%09red	C5-Branched dibasic acid metabolism	KEGG PATHWAY	mus00660	1	7	0.384773	0.968878	GSMUA_Achr6G28660_001	http://www.genome.jp/kegg-bin/show_pathway?mus00660/mus:103989338%09red	Glycolysis / Gluconeogenesis	KEGG PATHWAY	mus00010	2	164	0.621081	0.839811	GSMUA_Achr1G04940_001|GSMUA_Achr2G17520_001	http://www.genome.jp/kegg-bin/show_pathway?mus00010/mus:103975283%09red/mus:103974158%09red	beta-Alanine metabolism	KEGG PATHWAY	mus00410	3	52	0.431305	0.960565	GSMUA_Achr11G21890_001|GSMUA_Achr4G06190_001|GSMUA_AchrUn_randomG18400_001	http://www.genome.jp/kegg-bin/show_pathway?mus00410/mus:103974398%09red/mus:103980744%09red/mus:103972080%09red	Glycerolipid metabolism	KEGG PATHWAY	mus00561	5	90
Ubiquinone and other terpenoid-quinone biosynthesis	KEGG PATHWAY	mus00130	2	42	0.434353	0.95144	GSMUA_Achr4G22170_001|GSMUA_Achr4G12630_001	http://www.genome.jp/kegg-bin/show_pathway?mus00130/mus:103983014%09red/mus:103981284%09red	Pantothenate and CoA biosynthesis	KEGG PATHWAY	mus00770	1	26	0.480166	0.864829	GSMUA_Achr11G21890_001	http://www.genome.jp/kegg-bin/show_pathway?mus00770/mus:103972080%09red	Phenylalanine, tyrosine and tryptophan biosynthesis	KEGG PATHWAY	mus00400	5	65	0.395879	0.968878	GSMUA_Achr7G03660_001|GSMUA_Achr8G20600_001|GSMUA_Achr7G03670_001|GSMUA_AchrUn_randomG08250_001|GSMUA_Achr4G07140_001	http://www.genome.jp/kegg-bin/show_pathway?mus00400/mus:103973448%09red/mus:103990718%09red/mus:103980825%09red/mus:103995120%09red/mus:103990720%09red	Galactose metabolism	KEGG PATHWAY	mus00052	1	81	0.647125	0.839811	GSMUA_Achr1G04940_001	http://www.genome.jp/kegg-bin/show_pathway?mus00052/mus:103974158%09red	Arginine and proline metabolism	KEGG PATHWAY	mus00330	5	94	0.432995	0.960565	GSMUA_Achr4G32560_001|GSMUA_Achr8G30880_001|GSMUA_Achr6G04470_001|GSMUA_Achr4G06190_001|GSMUA_Achr9G18460_001	http://www.genome.jp/kegg-bin/show_pathway?mus00330/mus:103980744%09red/mus:103995811%09red/mus:103998313%09red/mus:103982173%09red/mus:103986947%09red	beta-Alanine metabolism	KEGG PATHWAY	mus00410	3	52
Base excision repair	KEGG PATHWAY	mus03410	2	46	0.479185	0.987848	GSMUA_Achr9G13160_001|GSMUA_Achr7G25610_001	http://www.genome.jp/kegg-bin/show_pathway?mus03410/mus:103997828%09red/mus:103992829%09red	Metabolic pathways	KEGG PATHWAY	mus01100	58	2344	0.490972	0.864829	GSMUA_AchrUn_randomG11210_001|GSMUA_Achr7G03670_001|GSMUA_Achr8G12030_001|GSMUA_Achr10G27090_001|GSMUA_Achr5G20150_001|GSMUA_AchrUn_randomG02940_001|GSMUA_Achr5G07520_001|GSMUA_Achr9G26180_001|GSMUA_Achr3G19800_001|GSMUA_Achr1G12200_001|GSMUA_Achr4G07140_001|GSMUA_Achr5G21950_001|GSMUA_Achr1G16810_001|GSMUA_Achr4G18030_001|GSMUA_Achr7G05110_001|GSMUA_Achr4G20510_001|GSMUA_Achr7G24140_001|GSMUA_Ac…	http://www.genome.jp/kegg-bin/show_pathway?mus01100/mus:103998536%09red/mus:103998534%09red/mus:103983786%09red/mus:103973003%09red/mus:103969834%09red/mus:103973720%09red/mus:103990247%09red/mus:103996156%09red/mus:103995860%09red/mus:103988137%09red/mus:103978190%09red/mus:103993201%09red/mus:103970730%09red/mus:103979343%09red/mus:103969851%09red/mus:103992702%09red/mus:103990718%09red/mus:103…	Biosynthesis of amino acids	KEGG PATHWAY	mus01230	22	326	0.396779	0.968878	GSMUA_Achr7G03670_001|GSMUA_Achr4G07140_001|GSMUA_Achr6G28660_001|GSMUA_Achr10G18730_001|GSMUA_Achr8G30880_001|GSMUA_Achr5G25410_001|GSMUA_AchrUn_randomG26160_001|GSMUA_Achr7G14090_001|GSMUA_Achr11G09200_001|GSMUA_Achr9G02430_001|GSMUA_Achr4G10320_001|GSMUA_Achr3G16330_001|GSMUA_AchrUn_randomG08250_001|GSMUA_Achr2G17520_001|GSMUA_Achr8G28000_001|GSMUA_Achr8G20600_001|GSMUA_Achr6G06520_001|GSMUA_A…	http://www.genome.jp/kegg-bin/show_pathway?mus01230/mus:103996764%09red/mus:103995120%09red/mus:103980825%09red/mus:103976509%09red/mus:103990718%09red/mus:103978459%09red/mus:103971224%09red/mus:103975283%09red/mus:103973448%09red/mus:103974158%09red/mus:103973464%09red/mus:103968605%09red/mus:103989338%09red/mus:103991634%09red/mus:103995811%09red/mus:103972732%09red/mus:103987126%09red/mus:103…	mRNA surveillance pathway	KEGG PATHWAY	mus03015	2	173	0.649751	0.839811	GSMUA_Achr7G17850_001|GSMUA_Achr8G06590_001	http://www.genome.jp/kegg-bin/show_pathway?mus03015/mus:103992112%09red/mus:103993676%09red	Glyoxylate and dicarboxylate metabolism	KEGG PATHWAY	mus00630	4	77	0.471866	0.960565	GSMUA_AchrUn_randomG11210_001|GSMUA_Achr8G30880_001|GSMUA_Achr1G16400_001|GSMUA_Achr4G08580_001	http://www.genome.jp/kegg-bin/show_pathway?mus00630/mus:103980951%09red/mus:103984151%09red/mus:103995811%09red/mus:103973720%09red	Aminoacyl-tRNA biosynthesis	KEGG PATHWAY	mus00970	3	53
Lysine biosynthesis	KEGG PATHWAY	mus00300	1	19	0.492962	0.987848	GSMUA_AchrUn_randomG08410_001	http://www.genome.jp/kegg-bin/show_pathway?mus00300/mus:103973464%09red	Amino sugar and nucleotide sugar metabolism	KEGG PATHWAY	mus00520	5	188	0.491964	0.864829	GSMUA_Achr4G31860_001|GSMUA_Achr7G05110_001|GSMUA_Achr8G08790_001|GSMUA_Achr5G21950_001|GSMUA_Achr4G20510_001	http://www.genome.jp/kegg-bin/show_pathway?mus00520/mus:103993486%09red/mus:103985547%09red/mus:103982226%09red/mus:103983178%09red/mus:103990581%09red	Galactose metabolism	KEGG PATHWAY	mus00052	6	81	0.40648	0.970009	GSMUA_Achr6G26620_001|GSMUA_Achr5G21950_001|GSMUA_AchrUn_randomG26570_001|GSMUA_Achr1G04940_001|GSMUA_Achr3G23340_001|GSMUA_Achr3G27030_001	http://www.genome.jp/kegg-bin/show_pathway?mus00052/mus:103974158%09red/mus:103978691%09red/mus:103979031%09red/mus:103974157%09red/mus:103985547%09red/mus:103989150%09red	Glycerolipid metabolism	KEGG PATHWAY	mus00561	1	90	0.685371	0.839811	GSMUA_Achr7G16340_001	http://www.genome.jp/kegg-bin/show_pathway?mus00561/mus:103991944%09red	Glycosphingolipid biosynthesis - globo series	KEGG PATHWAY	mus00603	1	14	0.487274	0.960565	GSMUA_AchrUn_randomG26570_001	http://www.genome.jp/kegg-bin/show_pathway?mus00603/mus:103974157%09red	Fatty acid metabolism	KEGG PATHWAY	mus01212	5	95
Steroid biosynthesis	KEGG PATHWAY	mus00100	2	48	0.500773	0.987848	GSMUA_Achr3G25800_001|GSMUA_Achr1G12200_001	http://www.genome.jp/kegg-bin/show_pathway?mus00100/mus:103978791%09red/mus:103987803%09red	One carbon pool by folate	KEGG PATHWAY	mus00670	1	27	0.492624	0.864829	GSMUA_Achr6G06520_001	http://www.genome.jp/kegg-bin/show_pathway?mus00670/mus:103987126%09red	SNARE interactions in vesicular transport	KEGG PATHWAY	mus04130	4	52	0.421375	0.972574	GSMUA_Achr1G15580_001|GSMUA_Achr10G07900_001|GSMUA_Achr10G28310_001|GSMUA_Achr10G25660_001	http://www.genome.jp/kegg-bin/show_pathway?mus04130/mus:103969224%09red/mus:104000568%09red/mus:103969454%09red/mus:103984823%09red	Ribosome	KEGG PATHWAY	mus03010	5	453	0.688106	0.839811	GSMUA_Achr5G17450_001|GSMUA_Achr2G22280_001|GSMUA_Achr4G05780_001|GSMUA_Achr10G06250_001|GSMUA_Achr11G08130_001	http://www.genome.jp/kegg-bin/show_pathway?mus03010/mus:103976700%09red/mus:103970684%09red/mus:103980714%09red/mus:103985246%09red/mus:104000158%09red	2-Oxocarboxylic acid metabolism	KEGG PATHWAY	mus01210	3	58	0.499406	0.960565	GSMUA_Achr4G00910_001|GSMUA_Achr11G09200_001|GSMUA_Achr7G14090_001	http://www.genome.jp/kegg-bin/show_pathway?mus01210/mus:103991634%09red/mus:103970769%09red/mus:103980394%09red	Lysine degradation	KEGG PATHWAY	mus00310	2	33
N-Glycan biosynthesis	KEGG PATHWAY	mus00510	2	51	0.532055	0.987848	GSMUA_Achr5G07520_001|GSMUA_Achr11G00710_001	http://www.genome.jp/kegg-bin/show_pathway?mus00510/mus:103984187%09red/mus:103970072%09red	Photosynthesis - antenna proteins	KEGG PATHWAY	mus00196	1	28	0.504784	0.866912	GSMUA_Achr6G31940_001	http://www.genome.jp/kegg-bin/show_pathway?mus00196/mus:103989623%09red	Aminoacyl-tRNA biosynthesis	KEGG PATHWAY	mus00970	4	53	0.434768	0.972574	GSMUA_Achr10G28260_001|GSMUA_Achr1G22870_001|GSMUA_Achr8G28230_001|GSMUA_AchrUn_randomG06440_001	http://www.genome.jp/kegg-bin/show_pathway?mus00970/mus:103990293%09red/mus:103969450%09red/mus:103996046%09red/mus:103973284%09red	Glycine, serine and threonine metabolism	KEGG PATHWAY	mus00260	1	92	0.693294	0.839811	GSMUA_Achr6G06520_001	http://www.genome.jp/kegg-bin/show_pathway?mus00260/mus:103987126%09red	Homologous recombination	KEGG PATHWAY	mus03440	3	58	0.499406	0.960565	GSMUA_Achr8G01100_001|GSMUA_Achr2G13090_001|GSMUA_Achr3G01210_001	http://www.genome.jp/kegg-bin/show_pathway?mus03440/mus:103975661%09red/mus:103977227%09red/mus:103994131%09red	Sphingolipid metabolism	KEGG PATHWAY	mus00600	3	55
Isoquinoline alkaloid biosynthesis	KEGG PATHWAY	mus00950	1	22	0.542113	0.987848	GSMUA_Achr8G15520_001	http://www.genome.jp/kegg-bin/show_pathway?mus00950/mus:103994655%09red	Photosynthesis	KEGG PATHWAY	mus00195	2	73	0.538825	0.896673	GSMUA_Achr7G18220_001|GSMUA_Achr10G08490_001	http://www.genome.jp/kegg-bin/show_pathway?mus00195/mus:103992149%09red/mus:103998870%09red	Non-homologous end-joining	KEGG PATHWAY	mus03450	1	9	0.455153	0.972574	GSMUA_Achr8G01100_001	http://www.genome.jp/kegg-bin/show_pathway?mus03450/mus:103994131%09red	Arginine and proline metabolism	KEGG PATHWAY	mus00330	1	94	0.701019	0.839811	GSMUA_Achr9G18460_001	http://www.genome.jp/kegg-bin/show_pathway?mus00330/mus:103998313%09red	Basal transcription factors	KEGG PATHWAY	mus03022	3	58	0.499406	0.960565	GSMUA_Achr4G19350_001|GSMUA_Achr2G19150_001|GSMUA_Achr9G17590_001	http://www.genome.jp/kegg-bin/show_pathway?mus03022/mus:103998232%09red/mus:103974266%09red/mus:103983269%09red	Glycosphingolipid biosynthesis - globo series	KEGG PATHWAY	mus00603	1	14
Glycosaminoglycan degradation	KEGG PATHWAY	mus00531	1	23	0.557416	0.987848	GSMUA_Achr1G07460_001	http://www.genome.jp/kegg-bin/show_pathway?mus00531/mus:103980779%09red	Lysine degradation	KEGG PATHWAY	mus00310	1	33	0.561363	0.896673	GSMUA_Achr8G02070_001	http://www.genome.jp/kegg-bin/show_pathway?mus00310/mus:103994059%09red	Glycolysis / Gluconeogenesis	KEGG PATHWAY	mus00010	11	164	0.456695	0.972574	GSMUA_AchrUn_randomG26160_001|GSMUA_Achr2G17520_001|GSMUA_Achr5G18750_001|GSMUA_Achr7G19330_001|GSMUA_Achr10G28640_001|GSMUA_Achr5G25410_001|GSMUA_Achr1G04940_001|GSMUA_Achr4G10320_001|GSMUA_Achr2G20210_001|GSMUA_Achr11G12430_001|GSMUA_Achr10G08050_001	http://www.genome.jp/kegg-bin/show_pathway?mus00010/mus:104000425%09red/mus:103976509%09red/mus:103992275%09red/mus:103972732%09red/mus:103971224%09red/mus:103975283%09red/mus:103974158%09red/mus:103981096%09red/mus:103985810%09red/mus:103969976%09red/mus:103986429%09red	Ribosome biogenesis in eukaryotes	KEGG PATHWAY	mus03008	1	96	0.70855	0.839811	GSMUA_Achr11G04720_001	http://www.genome.jp/kegg-bin/show_pathway?mus03008/mus:103970409%09red	Vitamin B6 metabolism	KEGG PATHWAY	mus00750	1	16	0.530994	0.960565	GSMUA_Achr2G22320_001	http://www.genome.jp/kegg-bin/show_pathway?mus00750/mus:103976694%09red	Metabolic pathways	KEGG PATHWAY	mus01100	108	2344
RNA degradation	KEGG PATHWAY	mus03018	5	145	0.564295	0.987848	GSMUA_Achr3G05450_001|GSMUA_Achr5G04250_001|GSMUA_Achr1G04940_001|GSMUA_Achr8G16380_001|GSMUA_Achr11G14210_001	http://www.genome.jp/kegg-bin/show_pathway?mus03018/mus:103976859%09red/mus:103974158%09red/mus:103994738%09red/mus:103971419%09red/mus:103983904%09red	Glyoxylate and dicarboxylate metabolism	KEGG PATHWAY	mus00630	2	77	0.567055	0.896673	GSMUA_AchrUn_randomG11210_001|GSMUA_Achr6G06520_001	http://www.genome.jp/kegg-bin/show_pathway?mus00630/mus:103973720%09red/mus:103987126%09red	Spliceosome	KEGG PATHWAY	mus03040	15	229	0.470335	0.972574	GSMUA_Achr9G12880_001|GSMUA_AchrUn_randomG23130_001|GSMUA_Achr9G12650_001|GSMUA_Achr11G10170_001|GSMUA_Achr4G23370_001|GSMUA_Achr11G14210_001|GSMUA_Achr8G17640_001|GSMUA_Achr3G06150_001|GSMUA_Achr5G22480_001|GSMUA_AchrUn_randomG02410_001|GSMUA_Achr4G09230_001|GSMUA_Achr9G11080_001|GSMUA_Achr1G18470_001|GSMUA_AchrUn_randomG21160_001|GSMUA_Achr1G10610_001	http://www.genome.jp/kegg-bin/show_pathway?mus03040/mus:103977463%09red/mus:103972960%09red/mus:103971024%09red/mus:103974901%09red/mus:103978015%09red/mus:103994858%09red/mus:103974683%09red/mus:103982252%09red/mus:103997605%09red/mus:103982912%09red/mus:103980992%09red/mus:103997740%09red/mus:103996365%09red/mus:103971419%09red/mus:103993647%09red	Peroxisome	KEGG PATHWAY	mus04146	1	97	0.712244	0.839811	GSMUA_Achr4G07060_001	http://www.genome.jp/kegg-bin/show_pathway?mus04146/mus:103980819%09red	DNA replication	KEGG PATHWAY	mus03030	3	62	0.542433	0.960565	GSMUA_Achr2G02110_001|GSMUA_Achr1G25410_001|GSMUA_Achr3G01210_001	http://www.genome.jp/kegg-bin/show_pathway?mus03030/mus:103969808%09red/mus:103997545%09red/mus:103977227%09red	Homologous recombination	KEGG PATHWAY	mus03440	3	58
Diterpenoid biosynthesis	KEGG PATHWAY	mus00904	1	25	0.586509	0.987848	GSMUA_Achr10G20930_001	http://www.genome.jp/kegg-bin/show_pathway?mus00904/mus:103969834%09red	Carotenoid biosynthesis	KEGG PATHWAY	mus00906	1	37	0.601948	0.896673	GSMUA_Achr4G17130_001	http://www.genome.jp/kegg-bin/show_pathway?mus00906/mus:103981813%09red	Oxidative phosphorylation	KEGG PATHWAY	mus00190	12	183	0.480564	0.972574	GSMUA_Achr5G08780_001|GSMUA_AchrUn_randomG05550_001|GSMUA_Achr3G13280_001|GSMUA_Achr10G27090_001|GSMUA_Achr11G08740_001|GSMUA_Achr7G00810_001|GSMUA_Achr1G12760_001|GSMUA_Achr5G23480_001|GSMUA_Achr5G17710_001|GSMUA_Achr7G05470_001|GSMUA_Achr11G06250_001|GSMUA_Achr1G26020_001	http://www.genome.jp/kegg-bin/show_pathway?mus00190/mus:103970730%09red/mus:103990544%09red/mus:103973232%09red/mus:103970532%09red/mus:103990978%09red/mus:103985418%09red/mus:103969351%09red/mus:103987388%09red/mus:103998428%09red/mus:103984287%09red/mus:103994677%09red/mus:103978161%09red	Carbon fixation in photosynthetic organisms	KEGG PATHWAY	mus00710	1	102	0.73003	0.839811	GSMUA_Achr4G08580_001	http://www.genome.jp/kegg-bin/show_pathway?mus00710/mus:103980951%09red	Ubiquinone and other terpenoid-quinone biosynthesis	KEGG PATHWAY	mus00130	2	42	0.576803	0.960565	GSMUA_Achr8G28900_001|GSMUA_Achr4G22170_001	http://www.genome.jp/kegg-bin/show_pathway?mus00130/mus:103995988%09red/mus:103983014%09red	Carbon metabolism	KEGG PATHWAY	mus01200	15	321
Taurine and hypotaurine metabolism	KEGG PATHWAY	mus00430	1	25	0.586509	0.987848	GSMUA_Achr3G15440_001	http://www.genome.jp/kegg-bin/show_pathway?mus00430/mus:103978374%09red	Glycerolipid metabolism	KEGG PATHWAY	mus00561	2	90	0.65005	0.896673	GSMUA_Achr7G16340_001|GSMUA_AchrUn_randomG26570_001	http://www.genome.jp/kegg-bin/show_pathway?mus00561/mus:103991944%09red/mus:103974157%09red	Cutin, suberine and wax biosynthesis	KEGG PATHWAY	mus00073	2	26	0.497246	0.972574	GSMUA_Achr10G16690_001|GSMUA_Achr9G08080_001	http://www.genome.jp/kegg-bin/show_pathway?mus00073/mus:103968445%09red/mus:103996467%09red	Glutathione metabolism	KEGG PATHWAY	mus00480	1	102	0.73003	0.839811	GSMUA_Achr9G01450_001	http://www.genome.jp/kegg-bin/show_pathway?mus00480/mus:103996665%09red	Plant-pathogen interaction	KEGG PATHWAY	mus04626	10	227	0.586065	0.960565	GSMUA_AchrUn_randomG15670_001|GSMUA_Achr7G14290_001|GSMUA_Achr9G05370_001|GSMUA_Achr3G19300_001|GSMUA_Achr6G19930_001|GSMUA_Achr4G15560_001|GSMUA_Achr8G30710_001|GSMUA_Achr2G20880_001|GSMUA_Achr3G21520_001|GSMUA_Achr1G02840_001	http://www.genome.jp/kegg-bin/show_pathway?mus04626/mus:103997011%09red/mus:103977087%09red/mus:103991653%09red/mus:103988543%09red/mus:103979187%09red/mus:103995823%09red/mus:103981524%09red/mus:103974105%09red/mus:103976609%09red/mus:103979381%09red	Vitamin B6 metabolism	KEGG PATHWAY	mus00750	1	16
Pantothenate and CoA biosynthesis	KEGG PATHWAY	mus00770	1	26	0.600331	0.987848	GSMUA_Achr11G21890_001	http://www.genome.jp/kegg-bin/show_pathway?mus00770/mus:103972080%09red	RNA polymerase	KEGG PATHWAY	mus03020	1	43	0.655913	0.896673	GSMUA_AchrUn_randomG02940_001	http://www.genome.jp/kegg-bin/show_pathway?mus03020/mus:103973003%09red	Pantothenate and CoA biosynthesis	KEGG PATHWAY	mus00770	2	26	0.497246	0.972574	GSMUA_Achr11G21890_001|GSMUA_Achr6G28660_001	http://www.genome.jp/kegg-bin/show_pathway?mus00770/mus:103972080%09red/mus:103989338%09red	Pentose and glucuronate interconversions	KEGG PATHWAY	mus00040	1	105	0.740173	0.839811	GSMUA_Achr6G35540_001	http://www.genome.jp/kegg-bin/show_pathway?mus00040/mus:103990247%09red	Lysine biosynthesis	KEGG PATHWAY	mus00300	1	19	0.589693	0.960565	GSMUA_AchrUn_randomG08410_001	http://www.genome.jp/kegg-bin/show_pathway?mus00300/mus:103973464%09red	Cysteine and methionine metabolism	KEGG PATHWAY	mus00270	6	128
Glycerolipid metabolism	KEGG PATHWAY	mus00561	3	90	0.604331	0.987848	GSMUA_Achr7G16340_001|GSMUA_Achr5G22800_001|GSMUA_AchrUn_randomG26570_001	http://www.genome.jp/kegg-bin/show_pathway?mus00561/mus:103991944%09red/mus:103974157%09red/mus:103985478%09red	Glycine, serine and threonine metabolism	KEGG PATHWAY	mus00260	2	92	0.661636	0.896673	GSMUA_Achr6G06520_001|GSMUA_Achr4G07140_001	http://www.genome.jp/kegg-bin/show_pathway?mus00260/mus:103980825%09red/mus:103987126%09red	2-Oxocarboxylic acid metabolism	KEGG PATHWAY	mus01210	4	58	0.500181	0.972574	GSMUA_Achr10G18730_001|GSMUA_Achr11G09200_001|GSMUA_Achr6G28660_001|GSMUA_Achr7G14090_001	http://www.genome.jp/kegg-bin/show_pathway?mus01210/mus:103968605%09red/mus:103970769%09red/mus:103991634%09red/mus:103989338%09red	Phagosome	KEGG PATHWAY	mus04145	1	144	0.842186	0.937528	GSMUA_Achr1G15580_001	http://www.genome.jp/kegg-bin/show_pathway?mus04145/mus:103984823%09red	Arachidonic acid metabolism	KEGG PATHWAY	mus00590	1	19	0.589693	0.960565	GSMUA_Achr5G07930_001	http://www.genome.jp/kegg-bin/show_pathway?mus00590/mus:103984221%09red	Phosphatidylinositol signaling system	KEGG PATHWAY	mus04070	4	84
One carbon pool by folate	KEGG PATHWAY	mus00670	1	27	0.613693	0.987848	GSMUA_Achr6G06520_001	http://www.genome.jp/kegg-bin/show_pathway?mus00670/mus:103987126%09red	Ribosome	KEGG PATHWAY	mus03010	10	453	0.67399	0.896673	GSMUA_Achr5G17450_001|GSMUA_Achr4G05780_001|GSMUA_Achr10G06250_001|GSMUA_Achr2G22280_001|GSMUA_Achr2G08510_001|GSMUA_Achr8G18100_001|GSMUA_Achr3G13330_001|GSMUA_Achr11G14540_001|GSMUA_Achr6G21560_001|GSMUA_Achr11G08130_001	http://www.genome.jp/kegg-bin/show_pathway?mus03010/mus:103976017%09red/mus:103980714%09red/mus:103970684%09red/mus:103971392%09red/mus:103985246%09red/mus:103983191%09red/mus:104000158%09red/mus:103976700%09red/mus:103994895%09red/mus:103987044%09red	Basal transcription factors	KEGG PATHWAY	mus03022	4	58	0.500181	0.972574	GSMUA_Achr4G19350_001|GSMUA_Achr2G19150_001|GSMUA_Achr9G22410_001|GSMUA_Achr9G17590_001	http://www.genome.jp/kegg-bin/show_pathway?mus03022/mus:103998967%09red/mus:103983269%09red/mus:103974266%09red/mus:103998232%09red	Starch and sucrose metabolism	KEGG PATHWAY	mus00500	2	276	0.868364	0.948768	GSMUA_Achr6G35540_001|GSMUA_Achr8G08790_001	http://www.genome.jp/kegg-bin/show_pathway?mus00500/mus:103993486%09red/mus:103990247%09red	Oxidative phosphorylation	KEGG PATHWAY	mus00190	8	183	0.595237	0.960565	GSMUA_Achr5G08780_001|GSMUA_AchrUn_randomG05550_001|GSMUA_Achr3G13280_001|GSMUA_Achr10G27090_001|GSMUA_Achr11G08740_001|GSMUA_Achr7G00810_001|GSMUA_Achr1G26020_001|GSMUA_Achr1G12760_001	http://www.genome.jp/kegg-bin/show_pathway?mus00190/mus:103970730%09red/mus:103973232%09red/mus:103990978%09red/mus:103969351%09red/mus:103987388%09red/mus:103998428%09red/mus:103984287%09red/mus:103978161%09red	DNA replication	KEGG PATHWAY	mus03030	3	62
Glycine, serine and threonine metabolism	KEGG PATHWAY	mus00260	3	92	0.618778	0.987848	GSMUA_Achr6G06520_001|GSMUA_Achr4G07140_001|GSMUA_Achr8G15520_001	http://www.genome.jp/kegg-bin/show_pathway?mus00260/mus:103994655%09red/mus:103980825%09red/mus:103987126%09red	Fatty acid metabolism	KEGG PATHWAY	mus01212	2	95	0.678436	0.896673	GSMUA_Achr1G13190_001|GSMUA_Achr8G30270_001	http://www.genome.jp/kegg-bin/show_pathway?mus01212/mus:103995860%09red/mus:103987074%09red	One carbon pool by folate	KEGG PATHWAY	mus00670	2	27	0.516128	0.985335	GSMUA_Achr11G19170_001|GSMUA_Achr6G06520_001	http://www.genome.jp/kegg-bin/show_pathway?mus00670/mus:103971851%09red/mus:103987126%09red	Protein processing in endoplasmic reticulum	KEGG PATHWAY	mus04141	2	302	0.898938	0.964316	GSMUA_Achr5G00730_001|GSMUA_Achr2G13250_001	http://www.genome.jp/kegg-bin/show_pathway?mus04141/mus:103983685%09red/mus:103975646%09red	Fatty acid degradation	KEGG PATHWAY	mus00071	2	45	0.612959	0.960565	GSMUA_Achr1G16400_001|GSMUA_Achr7G07440_001	http://www.genome.jp/kegg-bin/show_pathway?mus00071/mus:103984151%09red/mus:103990377%09red	Ubiquinone and other terpenoid-quinone biosynthesis	KEGG PATHWAY	mus00130	2	42
Tropane, piperidine and pyridine alkaloid biosynthesis	KEGG PATHWAY	mus00960	1	28	0.626608	0.987848	GSMUA_Achr8G15520_001	http://www.genome.jp/kegg-bin/show_pathway?mus00960/mus:103994655%09red	Ribosome biogenesis in eukaryotes	KEGG PATHWAY	mus03008	2	96	0.683883	0.896673	GSMUA_Achr11G04720_001|GSMUA_AchrUn_randomG07030_001	http://www.genome.jp/kegg-bin/show_pathway?mus03008/mus:103970409%09red/mus:103984688%09red	Nitrogen metabolism	KEGG PATHWAY	mus00910	3	47	0.571292	0.999943	GSMUA_Achr8G28000_001|GSMUA_Achr8G30880_001|GSMUA_Achr5G05830_001	http://www.genome.jp/kegg-bin/show_pathway?mus00910/mus:103996064%09red/mus:103995811%09red/mus:103977556%09red	Ubiquitin mediated proteolysis	KEGG PATHWAY	mus04120	1	193	0.915828	0.96489	GSMUA_Achr10G05610_001	http://www.genome.jp/kegg-bin/show_pathway?mus04120/mus:104000087%09red	Glycolysis / Gluconeogenesis	KEGG PATHWAY	mus00010	7	164	0.619907	0.960565	GSMUA_AchrUn_randomG26160_001|GSMUA_Achr2G17520_001|GSMUA_Achr10G08050_001|GSMUA_Achr1G04940_001|GSMUA_Achr7G19330_001|GSMUA_Achr4G10320_001|GSMUA_Achr5G25410_001	http://www.genome.jp/kegg-bin/show_pathway?mus00010/mus:104000425%09red/mus:103974158%09red/mus:103992275%09red/mus:103972732%09red/mus:103975283%09red/mus:103981096%09red/mus:103986429%09red	Lysine biosynthesis	KEGG PATHWAY	mus00300	1	19
Photosynthesis - antenna proteins	KEGG PATHWAY	mus00196	1	28	0.626608	0.987848	GSMUA_Achr6G31940_001	http://www.genome.jp/kegg-bin/show_pathway?mus00196/mus:103989623%09red	Nitrogen metabolism	KEGG PATHWAY	mus00910	1	47	0.687772	0.896673	GSMUA_Achr8G28000_001	http://www.genome.jp/kegg-bin/show_pathway?mus00910/mus:103996064%09red	Glycosphingolipid biosynthesis - globo series	KEGG PATHWAY	mus00603	1	14	0.597896	0.999943	GSMUA_AchrUn_randomG26570_001	http://www.genome.jp/kegg-bin/show_pathway?mus00603/mus:103974157%09red	RNA transport	KEGG PATHWAY	mus03013	1	214	0.935751	0.968584	GSMUA_Achr5G09580_001	http://www.genome.jp/kegg-bin/show_pathway?mus03013/mus:104000415%09red	Amino sugar and nucleotide sugar metabolism	KEGG PATHWAY	mus00520	8	188	0.624451	0.960565	GSMUA_Achr6G26620_001|GSMUA_Achr4G31860_001|GSMUA_Achr8G08790_001|GSMUA_Achr4G20510_001|GSMUA_Achr7G05110_001|GSMUA_AchrUn_randomG09650_001|GSMUA_Achr7G16250_001|GSMUA_Achr3G24160_001	http://www.genome.jp/kegg-bin/show_pathway?mus00520/mus:103973584%09red/mus:103978945%09red/mus:103982226%09red/mus:103993486%09red/mus:103990581%09red/mus:103983178%09red/mus:103989150%09red/mus:103991950%09red	Arachidonic acid metabolism	KEGG PATHWAY	mus00590	1	19
Ubiquitin mediated proteolysis	KEGG PATHWAY	mus04120	6	193	0.656533	0.987848	GSMUA_Achr8G30740_001|GSMUA_Achr3G13460_001|GSMUA_Achr10G05610_001|GSMUA_Achr4G22180_001|GSMUA_Achr8G21160_001|GSMUA_Achr2G09260_001	http://www.genome.jp/kegg-bin/show_pathway?mus04120/mus:103995420%09red/mus:103975958%09red/mus:103995821%09red/mus:104000087%09red/mus:103978181%09red/mus:103983012%09red	Porphyrin and chlorophyll metabolism	KEGG PATHWAY	mus00860	1	49	0.702581	0.896673	GSMUA_Achr4G15780_001	http://www.genome.jp/kegg-bin/show_pathway?mus00860/mus:103992716%09red	Riboflavin metabolism	KEGG PATHWAY	mus00740	1	14	0.597896	0.999943	GSMUA_Achr5G20490_001	http://www.genome.jp/kegg-bin/show_pathway?mus00740/mus:103985667%09red	Biosynthesis of secondary metabolites	KEGG PATHWAY	mus01110	10	1235	0.957651	0.974163	GSMUA_Achr1G04940_001|GSMUA_Achr2G17520_001|GSMUA_Achr11G08740_001|GSMUA_Achr4G10640_001|GSMUA_Achr7G00810_001|GSMUA_Achr6G06520_001|GSMUA_Achr7G03660_001|GSMUA_Achr1G12200_001|GSMUA_Achr4G08580_001|GSMUA_AchrUn_randomG08410_001	http://www.genome.jp/kegg-bin/show_pathway?mus01110/mus:103980951%09red/mus:103981125%09red/mus:103973464%09red/mus:103990978%09red/mus:103974158%09red/mus:103975283%09red/mus:103970730%09red/mus:103987126%09red/mus:103987803%09red/mus:103990720%09red	Valine, leucine and isoleucine degradation	KEGG PATHWAY	mus00280	2	46	0.624474	0.960565	GSMUA_Achr1G16400_001|GSMUA_Achr4G04740_001	http://www.genome.jp/kegg-bin/show_pathway?mus00280/mus:103984151%09red/mus:103980621%09red	Fructose and mannose metabolism	KEGG PATHWAY	mus00051	4	90
Glutathione metabolism	KEGG PATHWAY	mus00480	3	102	0.685542	0.987848	GSMUA_Achr4G00910_001|GSMUA_Achr7G14090_001|GSMUA_Achr9G01450_001	http://www.genome.jp/kegg-bin/show_pathway?mus00480/mus:103991634%09red/mus:103996665%09red/mus:103980394%09red	N-Glycan biosynthesis	KEGG PATHWAY	mus00510	1	51	0.71669	0.896673	GSMUA_Achr5G07520_001	http://www.genome.jp/kegg-bin/show_pathway?mus00510/mus:103984187%09red	Porphyrin and chlorophyll metabolism	KEGG PATHWAY	mus00860	3	49	0.598229	0.999943	GSMUA_Achr6G07940_001|GSMUA_AchrUn_randomG16250_001|GSMUA_Achr4G15780_001	http://www.genome.jp/kegg-bin/show_pathway?mus00860/mus:103974206%09red/mus:103992716%09red/mus:103987255%09red	Plant hormone signal transduction	KEGG PATHWAY	mus04075	2	453	0.980087	0.980087	GSMUA_Achr2G06770_001|GSMUA_Achr10G10440_001	http://www.genome.jp/kegg-bin/show_pathway?mus04075/mus:104000234%09red/mus:103976160%09red	Other types of O-glycan biosynthesis	KEGG PATHWAY	mus00514	1	21	0.624692	0.960565	GSMUA_Achr1G17080_001	http://www.genome.jp/kegg-bin/show_pathway?mus00514/mus:103983538%09red	Glycolysis / Gluconeogenesis	KEGG PATHWAY	mus00010	7	164
Proteasome	KEGG PATHWAY	mus03050	2	73	0.719242	0.987848	GSMUA_Achr4G00300_001|GSMUA_Achr10G17500_001	http://www.genome.jp/kegg-bin/show_pathway?mus03050/mus:103968510%09red/mus:103980448%09red	beta-Alanine metabolism	KEGG PATHWAY	mus00410	1	52	0.723492	0.896673	GSMUA_Achr11G21890_001	http://www.genome.jp/kegg-bin/show_pathway?mus00410/mus:103972080%09red	Phosphatidylinositol signaling system	KEGG PATHWAY	mus04070	5	84	0.60784	0.999943	GSMUA_Achr1G16810_001|GSMUA_Achr7G16340_001|GSMUA_Achr1G05920_001|GSMUA_Achr6G09940_001|GSMUA_Achr1G22400_001	http://www.genome.jp/kegg-bin/show_pathway?mus04070/mus:103987418%09red/mus:103998534%09red/mus:103990760%09red/mus:103991944%09red/mus:103983786%09red										Metabolic pathways	KEGG PATHWAY	mus01100	104	2344	0.627836	0.960565	GSMUA_AchrUn_randomG11210_001|GSMUA_Achr4G12800_001|GSMUA_Achr8G05520_001|GSMUA_Achr7G16250_001|GSMUA_Achr4G31860_001|GSMUA_Achr5G25410_001|GSMUA_AchrUn_randomG16840_001|GSMUA_Achr7G14090_001|GSMUA_Achr1G07460_001|GSMUA_Achr1G05920_001|GSMUA_Achr4G11690_001|GSMUA_Achr4G20510_001|GSMUA_Achr4G32620_001|GSMUA_Achr4G10320_001|GSMUA_Achr3G13980_001|GSMUA_Achr11G00710_001|GSMUA_AchrUn_randomG08250_001|…	http://www.genome.jp/kegg-bin/show_pathway?mus01100/mus:103986179%09red/mus:103968636%09red/mus:103984287%09red/mus:103970730%09red/mus:103986947%09red/mus:103978791%09red/mus:103991944%09red/mus:103987803%09red/mus:103982173%09red/mus:103973338%09red/mus:103999085%09red/mus:103973448%09red/mus:103974158%09red/mus:103997551%09red/mus:103972732%09red/mus:103974398%09red/mus:103983178%09red/mus:103…	Other types of O-glycan biosynthesis	KEGG PATHWAY	mus00514	1	21
Pyruvate metabolism	KEGG PATHWAY	mus00620	3	108	0.721207	0.987848	GSMUA_AchrUn_randomG11210_001|GSMUA_Achr10G19000_001|GSMUA_Achr2G17520_001	http://www.genome.jp/kegg-bin/show_pathway?mus00620/mus:103968636%09red/mus:103975283%09red/mus:103973720%09red	Pentose and glucuronate interconversions	KEGG PATHWAY	mus00040	2	105	0.729569	0.896673	GSMUA_Achr6G35540_001|GSMUA_Achr5G21950_001	http://www.genome.jp/kegg-bin/show_pathway?mus00040/mus:103985547%09red/mus:103990247%09red	Carbon fixation in photosynthetic organisms	KEGG PATHWAY	mus00710	6	102	0.617445	0.999943	GSMUA_AchrUn_randomG11210_001|GSMUA_Achr10G18730_001|GSMUA_Achr4G08580_001|GSMUA_Achr11G09200_001|GSMUA_Achr5G02000_001|GSMUA_Achr5G25410_001	http://www.genome.jp/kegg-bin/show_pathway?mus00710/mus:103980951%09red/mus:103970769%09red/mus:103968605%09red/mus:103973720%09red/mus:103983570%09red/mus:103986429%09red										Fatty acid metabolism	KEGG PATHWAY	mus01212	4	95	0.630706	0.960565	GSMUA_Achr1G16400_001|GSMUA_Achr7G07440_001|GSMUA_Achr10G19000_001|GSMUA_Achr4G11690_001	http://www.genome.jp/kegg-bin/show_pathway?mus01212/mus:103984151%09red/mus:103981213%09red/mus:103968636%09red/mus:103990377%09red	Arginine and proline metabolism	KEGG PATHWAY	mus00330	4	94
Phagosome	KEGG PATHWAY	mus04145	4	144	0.732405	0.987848	GSMUA_Achr1G15580_001|GSMUA_Achr3G22410_001|GSMUA_Achr5G17050_001|GSMUA_Achr6G18890_001	http://www.genome.jp/kegg-bin/show_pathway?mus04145/mus:103995861%09red/mus:103993546%09red/mus:103984823%09red	Ascorbate and aldarate metabolism	KEGG PATHWAY	mus00053	1	53	0.730131	0.896673	GSMUA_Achr5G21950_001	http://www.genome.jp/kegg-bin/show_pathway?mus00053/mus:103985547%09red	Amino sugar and nucleotide sugar metabolism	KEGG PATHWAY	mus00520	11	188	0.629943	0.999943	GSMUA_Achr6G26620_001|GSMUA_Achr7G05110_001|GSMUA_Achr8G08790_001|GSMUA_Achr5G21950_001|GSMUA_Achr10G28640_001|GSMUA_Achr4G31860_001|GSMUA_AchrUn_randomG09650_001|GSMUA_Achr4G20510_001|GSMUA_Achr7G16250_001|GSMUA_Achr3G24160_001|GSMUA_Achr3G27030_001	http://www.genome.jp/kegg-bin/show_pathway?mus00520/mus:103978945%09red/mus:103973584%09red/mus:103982226%09red/mus:103978691%09red/mus:103993486%09red/mus:103990581%09red/mus:103983178%09red/mus:103985547%09red/mus:103969976%09red/mus:103989150%09red/mus:103991950%09red										Nitrogen metabolism	KEGG PATHWAY	mus00910	2	47	0.635722	0.960565	GSMUA_Achr8G30880_001|GSMUA_Achr5G05830_001	http://www.genome.jp/kegg-bin/show_pathway?mus00910/mus:103995811%09red/mus:103977556%09red	Valine, leucine and isoleucine degradation	KEGG PATHWAY	mus00280	2	46
Glyoxylate and dicarboxylate metabolism	KEGG PATHWAY	mus00630	2	77	0.745574	0.987848	GSMUA_AchrUn_randomG11210_001|GSMUA_Achr6G06520_001	http://www.genome.jp/kegg-bin/show_pathway?mus00630/mus:103973720%09red/mus:103987126%09red	Cyanoamino acid metabolism	KEGG PATHWAY	mus00460	1	54	0.736612	0.896673	GSMUA_Achr6G06520_001	http://www.genome.jp/kegg-bin/show_pathway?mus00460/mus:103987126%09red	beta-Alanine metabolism	KEGG PATHWAY	mus00410	3	52	0.636502	0.999943	GSMUA_Achr11G21890_001|GSMUA_Achr4G06190_001|GSMUA_AchrUn_randomG18400_001	http://www.genome.jp/kegg-bin/show_pathway?mus00410/mus:103974398%09red/mus:103980744%09red/mus:103972080%09red										Steroid biosynthesis	KEGG PATHWAY	mus00100	2	48	0.646705	0.960565	GSMUA_Achr3G25800_001|GSMUA_Achr1G12200_001	http://www.genome.jp/kegg-bin/show_pathway?mus00100/mus:103978791%09red/mus:103987803%09red	Biosynthesis of amino acids	KEGG PATHWAY	mus01230	14	326
Tryptophan metabolism	KEGG PATHWAY	mus00380	1	42	0.768105	0.987848	GSMUA_Achr10G22060_001	http://www.genome.jp/kegg-bin/show_pathway?mus00380/mus:103969851%09red	Pyruvate metabolism	KEGG PATHWAY	mus00620	2	108	0.743506	0.896673	GSMUA_AchrUn_randomG11210_001|GSMUA_Achr2G17520_001	http://www.genome.jp/kegg-bin/show_pathway?mus00620/mus:103975283%09red/mus:103973720%09red	Vitamin B6 metabolism	KEGG PATHWAY	mus00750	1	16	0.643917	0.999943	GSMUA_Achr2G22320_001	http://www.genome.jp/kegg-bin/show_pathway?mus00750/mus:103976694%09red										Biosynthesis of unsaturated fatty acids	KEGG PATHWAY	mus01040	2	48	0.646705	0.960565	GSMUA_Achr8G11460_001|GSMUA_Achr7G07440_001	http://www.genome.jp/kegg-bin/show_pathway?mus01040/mus:103993253%09red/mus:103990377%09red	Steroid biosynthesis	KEGG PATHWAY	mus00100	2	48
RNA polymerase	KEGG PATHWAY	mus03020	1	43	0.775867	0.987848	GSMUA_AchrUn_randomG02940_001	http://www.genome.jp/kegg-bin/show_pathway?mus03020/mus:103973003%09red	Protein processing in endoplasmic reticulum	KEGG PATHWAY	mus04141	6	302	0.75001	0.896673	GSMUA_Achr9G20830_001|GSMUA_Achr11G20040_001|GSMUA_Achr9G23550_001|GSMUA_Achr7G05650_001|GSMUA_Achr2G13250_001|GSMUA_Achr5G00730_001	http://www.genome.jp/kegg-bin/show_pathway?mus04141/mus:103983685%09red/mus:103971921%09red/mus:103975646%09red/mus:103990531%09red/mus:103998770%09red/mus:103998557%09red	Cyanoamino acid metabolism	KEGG PATHWAY	mus00460	3	54	0.660563	0.999943	GSMUA_Achr4G28840_001|GSMUA_Achr9G10450_001|GSMUA_Achr6G06520_001	http://www.genome.jp/kegg-bin/show_pathway?mus00460/mus:103997551%09red/mus:103982461%09red/mus:103987126%09red										Nicotinate and nicotinamide metabolism	KEGG PATHWAY	mus00760	1	23	0.65671	0.960565	GSMUA_Achr8G05520_001	http://www.genome.jp/kegg-bin/show_pathway?mus00760/mus:103993772%09red	Photosynthesis	KEGG PATHWAY	mus00195	3	73
Tyrosine metabolism	KEGG PATHWAY	mus00350	1	43	0.775867	0.987848	GSMUA_Achr8G15520_001	http://www.genome.jp/kegg-bin/show_pathway?mus00350/mus:103994655%09red	2-Oxocarboxylic acid metabolism	KEGG PATHWAY	mus01210	1	58	0.761019	0.896673	GSMUA_Achr11G09200_001	http://www.genome.jp/kegg-bin/show_pathway?mus01210/mus:103970769%09red	Plant-pathogen interaction	KEGG PATHWAY	mus04626	13	227	0.662841	0.999943	GSMUA_AchrUn_randomG15670_001|GSMUA_Achr7G14290_001|GSMUA_Achr9G05370_001|GSMUA_Achr7G07810_001|GSMUA_Achr3G19300_001|GSMUA_Achr6G19930_001|GSMUA_Achr3G21520_001|GSMUA_Achr8G30710_001|GSMUA_Achr9G29230_001|GSMUA_Achr2G20880_001|GSMUA_Achr4G15560_001|GSMUA_Achr1G02840_001|GSMUA_Achr4G18830_001	http://www.genome.jp/kegg-bin/show_pathway?mus04626/mus:103997011%09red/mus:103977087%09red/mus:103991653%09red/mus:103979381%09red/mus:103979187%09red/mus:103982031%09red/mus:103995823%09red/mus:103981524%09red/mus:103990349%09red/mus:103999349%09red/mus:103976609%09red/mus:103974105%09red/mus:103988543%09red										N-Glycan biosynthesis	KEGG PATHWAY	mus00510	2	51	0.678078	0.960565	GSMUA_Achr5G07520_001|GSMUA_Achr11G00710_001	http://www.genome.jp/kegg-bin/show_pathway?mus00510/mus:103984187%09red/mus:103970072%09red	Glutathione metabolism	KEGG PATHWAY	mus00480	4	102
Phosphatidylinositol signaling system	KEGG PATHWAY	mus04070	2	84	0.786568	0.987848	GSMUA_Achr7G16340_001|GSMUA_Achr1G05920_001	http://www.genome.jp/kegg-bin/show_pathway?mus04070/mus:103998534%09red/mus:103991944%09red	Glycolysis / Gluconeogenesis	KEGG PATHWAY	mus00010	3	164	0.766389	0.896673	GSMUA_Achr5G25410_001|GSMUA_Achr1G04940_001|GSMUA_Achr2G17520_001	http://www.genome.jp/kegg-bin/show_pathway?mus00010/mus:103975283%09red/mus:103974158%09red/mus:103986429%09red	Glycerolipid metabolism	KEGG PATHWAY	mus00561	5	90	0.665333	0.999943	GSMUA_Achr4G12800_001|GSMUA_Achr7G16340_001|GSMUA_Achr5G22800_001|GSMUA_Achr2G02950_001|GSMUA_AchrUn_randomG26570_001	http://www.genome.jp/kegg-bin/show_pathway?mus00561/mus:103970529%09red/mus:103991944%09red/mus:103974157%09red/mus:103981301%09red/mus:103985478%09red										Carbon fixation in photosynthetic organisms	KEGG PATHWAY	mus00710	4	102	0.683522	0.960565	GSMUA_AchrUn_randomG11210_001|GSMUA_Achr11G09200_001|GSMUA_Achr5G25410_001|GSMUA_Achr4G08580_001	http://www.genome.jp/kegg-bin/show_pathway?mus00710/mus:103980951%09red/mus:103970769%09red/mus:103973720%09red/mus:103986429%09red	SNARE interactions in vesicular transport	KEGG PATHWAY	mus04130	2	52
Nitrogen metabolism	KEGG PATHWAY	mus00910	1	47	0.804406	0.987848	GSMUA_Achr8G28000_001	http://www.genome.jp/kegg-bin/show_pathway?mus00910/mus:103996064%09red	Plant hormone signal transduction	KEGG PATHWAY	mus04075	9	453	0.780261	0.896673	GSMUA_Achr2G06770_001|GSMUA_Achr4G31770_001|GSMUA_Achr10G10440_001|GSMUA_Achr5G26930_001|GSMUA_Achr10G26310_001|GSMUA_Achr9G08900_001|GSMUA_Achr1G15240_001|GSMUA_Achr3G23850_001|GSMUA_Achr6G30070_001	http://www.genome.jp/kegg-bin/show_pathway?mus04075/mus:103982233%09red/mus:103989861%09red/mus:103985152%09red/mus:103969278%09red/mus:103978980%09red/mus:103986295%09red/mus:104000234%09red/mus:103997410%09red/mus:103976160%09red	Arginine and proline metabolism	KEGG PATHWAY	mus00330	5	94	0.700461	0.999943	GSMUA_Achr4G32560_001|GSMUA_Achr9G18460_001|GSMUA_Achr6G04470_001|GSMUA_Achr4G06190_001|GSMUA_Achr8G30880_001	http://www.genome.jp/kegg-bin/show_pathway?mus00330/mus:103980744%09red/mus:103995811%09red/mus:103998313%09red/mus:103982173%09red/mus:103986947%09red										Cutin, suberine and wax biosynthesis	KEGG PATHWAY	mus00073	1	26	0.699696	0.960565	GSMUA_Achr9G08080_001	http://www.genome.jp/kegg-bin/show_pathway?mus00073/mus:103996467%09red	Cutin, suberine and wax biosynthesis	KEGG PATHWAY	mus00073	1	26
Biosynthesis of unsaturated fatty acids	KEGG PATHWAY	mus01040	1	48	0.810955	0.987848	GSMUA_Achr7G07440_001	http://www.genome.jp/kegg-bin/show_pathway?mus01040/mus:103990377%09red	DNA replication	KEGG PATHWAY	mus03030	1	62	0.78317	0.896673	GSMUA_Achr1G25410_001	http://www.genome.jp/kegg-bin/show_pathway?mus03030/mus:103997545%09red	Lysine biosynthesis	KEGG PATHWAY	mus00300	1	19	0.703275	0.999943	GSMUA_AchrUn_randomG08410_001	http://www.genome.jp/kegg-bin/show_pathway?mus00300/mus:103973464%09red										Pantothenate and CoA biosynthesis	KEGG PATHWAY	mus00770	1	26	0.699696	0.960565	GSMUA_Achr11G21890_001	http://www.genome.jp/kegg-bin/show_pathway?mus00770/mus:103972080%09red	Pantothenate and CoA biosynthesis	KEGG PATHWAY	mus00770	1	26
Glycolysis / Gluconeogenesis	KEGG PATHWAY	mus00010	4	164	0.816432	0.987848	GSMUA_Achr6G26380_001|GSMUA_Achr5G25410_001|GSMUA_Achr1G04940_001|GSMUA_Achr2G17520_001	http://www.genome.jp/kegg-bin/show_pathway?mus00010/mus:103975283%09red/mus:103989133%09red/mus:103974158%09red/mus:103986429%09red	Proteasome	KEGG PATHWAY	mus03050	1	73	0.834087	0.932508	GSMUA_Achr4G00300_001	http://www.genome.jp/kegg-bin/show_pathway?mus03050/mus:103980448%09red	Arachidonic acid metabolism	KEGG PATHWAY	mus00590	1	19	0.703275	0.999943	GSMUA_Achr5G07930_001	http://www.genome.jp/kegg-bin/show_pathway?mus00590/mus:103984221%09red										Regulation of autophagy	KEGG PATHWAY	mus04140	2	54	0.707143	0.960565	GSMUA_AchrUn_randomG18280_001|GSMUA_Achr11G16310_001	http://www.genome.jp/kegg-bin/show_pathway?mus04140/mus:103974388%09red/mus:103971620%09red	Cyanoamino acid metabolism	KEGG PATHWAY	mus00460	2	54
Porphyrin and chlorophyll metabolism	KEGG PATHWAY	mus00860	1	49	0.817285	0.987848	GSMUA_Achr4G15780_001	http://www.genome.jp/kegg-bin/show_pathway?mus00860/mus:103992716%09red	Pentose phosphate pathway	KEGG PATHWAY	mus00030	1	74	0.838077	0.932508	GSMUA_Achr1G04940_001	http://www.genome.jp/kegg-bin/show_pathway?mus00030/mus:103974158%09red	Homologous recombination	KEGG PATHWAY	mus03440	3	58	0.705168	0.999943	GSMUA_Achr8G01100_001|GSMUA_Achr3G01210_001|GSMUA_Achr2G13090_001	http://www.genome.jp/kegg-bin/show_pathway?mus03440/mus:103977227%09red/mus:103975661%09red/mus:103994131%09red										Fatty acid biosynthesis	KEGG PATHWAY	mus00061	2	54	0.707143	0.960565	GSMUA_Achr10G19000_001|GSMUA_Achr4G11690_001	http://www.genome.jp/kegg-bin/show_pathway?mus00061/mus:103981213%09red/mus:103968636%09red	Galactose metabolism	KEGG PATHWAY	mus00052	3	81
Arginine and proline metabolism	KEGG PATHWAY	mus00330	2	94	0.835026	0.987848	GSMUA_Achr9G18460_001|GSMUA_AchrUn_randomG14700_001	http://www.genome.jp/kegg-bin/show_pathway?mus00330/mus:103998313%09red/mus:103974020%09red	Arginine and proline metabolism	KEGG PATHWAY	mus00330	1	94	0.900527	0.988079	GSMUA_Achr9G18460_001	http://www.genome.jp/kegg-bin/show_pathway?mus00330/mus:103998313%09red	Valine, leucine and isoleucine biosynthesis	KEGG PATHWAY	mus00290	1	20	0.720777	0.999943	GSMUA_Achr6G28660_001	http://www.genome.jp/kegg-bin/show_pathway?mus00290/mus:103989338%09red										One carbon pool by folate	KEGG PATHWAY	mus00670	1	27	0.712796	0.960565	GSMUA_Achr11G19170_001	http://www.genome.jp/kegg-bin/show_pathway?mus00670/mus:103971851%09red	Photosynthesis - antenna proteins	KEGG PATHWAY	mus00196	1	28
Ascorbate and aldarate metabolism	KEGG PATHWAY	mus00053	1	53	0.84056	0.987848	GSMUA_Achr5G21950_001	http://www.genome.jp/kegg-bin/show_pathway?mus00053/mus:103985547%09red	Glutathione metabolism	KEGG PATHWAY	mus00480	1	102	0.918159	0.993624	GSMUA_Achr9G01450_001	http://www.genome.jp/kegg-bin/show_pathway?mus00480/mus:103996665%09red	Folate biosynthesis	KEGG PATHWAY	mus00790	1	20	0.720777	0.999943	GSMUA_Achr6G20190_001	http://www.genome.jp/kegg-bin/show_pathway?mus00790/mus:103988564%09red										Biosynthesis of amino acids	KEGG PATHWAY	mus01230	13	326	0.720214	0.960565	GSMUA_AchrUn_randomG26160_001|GSMUA_AchrUn_randomG08250_001|GSMUA_Achr7G14090_001|GSMUA_Achr4G00910_001|GSMUA_Achr2G17520_001|GSMUA_Achr1G04940_001|GSMUA_Achr8G30880_001|GSMUA_Achr11G09200_001|GSMUA_Achr4G07140_001|GSMUA_Achr9G02430_001|GSMUA_Achr4G10320_001|GSMUA_AchrUn_randomG08410_001|GSMUA_Achr5G25410_001	http://www.genome.jp/kegg-bin/show_pathway?mus01230/mus:103973448%09red/mus:103974158%09red/mus:103973464%09red/mus:103970769%09red/mus:103991634%09red/mus:103972732%09red/mus:103996764%09red/mus:103975283%09red/mus:103995811%09red/mus:103980394%09red/mus:103981096%09red/mus:103980825%09red/mus:103986429%09red	Terpenoid backbone biosynthesis	KEGG PATHWAY	mus00900	2	63
Ribosome biogenesis in eukaryotes	KEGG PATHWAY	mus03008	2	96	0.843438	0.987848	GSMUA_Achr11G04720_001|GSMUA_AchrUn_randomG07030_001	http://www.genome.jp/kegg-bin/show_pathway?mus03008/mus:103970409%09red/mus:103984688%09red	Biosynthesis of secondary metabolites	KEGG PATHWAY	mus01110	23	1235	0.933784	0.996536	GSMUA_AchrUn_randomG11210_001|GSMUA_Achr7G03670_001|GSMUA_Achr5G21950_001|GSMUA_Achr1G04940_001|GSMUA_Achr4G07140_001|GSMUA_Achr4G31860_001|GSMUA_Achr3G25870_001|GSMUA_Achr8G02070_001|GSMUA_Achr4G15780_001|GSMUA_Achr11G08740_001|GSMUA_Achr4G17130_001|GSMUA_Achr8G03300_001|GSMUA_Achr7G00810_001|GSMUA_Achr10G20930_001|GSMUA_Achr2G17520_001|GSMUA_Achr8G28000_001|GSMUA_Achr6G06520_001|GSMUA_Achr1G122…	http://www.genome.jp/kegg-bin/show_pathway?mus01110/mus:103969834%09red/mus:103973720%09red/mus:103980825%09red/mus:103970730%09red/mus:103990718%09red/mus:103975283%09red/mus:103978791%09red/mus:103985547%09red/mus:103993956%09red/mus:103987803%09red/mus:103974158%09red/mus:103973464%09red/mus:103990978%09red/mus:103987126%09red/mus:103996064%09red/mus:103981813%09red/mus:103990720%09red/mus:103…	Other types of O-glycan biosynthesis	KEGG PATHWAY	mus00514	1	21	0.737247	0.999943	GSMUA_Achr1G17080_001	http://www.genome.jp/kegg-bin/show_pathway?mus00514/mus:103983538%09red										Photosynthesis - antenna proteins	KEGG PATHWAY	mus00196	1	28	0.725325	0.960565	GSMUA_Achr6G31940_001	http://www.genome.jp/kegg-bin/show_pathway?mus00196/mus:103989623%09red	Glycine, serine and threonine metabolism	KEGG PATHWAY	mus00260	3	92
Cyanoamino acid metabolism	KEGG PATHWAY	mus00460	1	54	0.845901	0.987848	GSMUA_Achr6G06520_001	http://www.genome.jp/kegg-bin/show_pathway?mus00460/mus:103987126%09red	Starch and sucrose metabolism	KEGG PATHWAY	mus00500	3	276	0.965028	0.996536	GSMUA_Achr6G35540_001|GSMUA_Achr6G26110_001|GSMUA_Achr8G08790_001	http://www.genome.jp/kegg-bin/show_pathway?mus00500/mus:103993486%09red/mus:103989119%09red/mus:103990247%09red	Ubiquinone and other terpenoid-quinone biosynthesis	KEGG PATHWAY	mus00130	2	42	0.740785	0.999943	GSMUA_Achr8G28900_001|GSMUA_Achr4G22170_001	http://www.genome.jp/kegg-bin/show_pathway?mus00130/mus:103995988%09red/mus:103983014%09red										Phosphatidylinositol signaling system	KEGG PATHWAY	mus04070	3	84	0.736445	0.962288	GSMUA_Achr7G16340_001|GSMUA_Achr1G05920_001|GSMUA_Achr1G16810_001	http://www.genome.jp/kegg-bin/show_pathway?mus04070/mus:103998534%09red/mus:103983786%09red/mus:103991944%09red	Oxidative phosphorylation	KEGG PATHWAY	mus00190	6	183
Regulation of autophagy	KEGG PATHWAY	mus04140	1	54	0.845901	0.987848	GSMUA_AchrUn_randomG18280_001	http://www.genome.jp/kegg-bin/show_pathway?mus04140/mus:103974388%09red	Phagosome	KEGG PATHWAY	mus04145	1	144	0.970672	0.996536	GSMUA_Achr1G15580_001	http://www.genome.jp/kegg-bin/show_pathway?mus04145/mus:103984823%09red	DNA replication	KEGG PATHWAY	mus03030	3	62	0.745146	0.999943	GSMUA_Achr2G02110_001|GSMUA_Achr1G25410_001|GSMUA_Achr3G01210_001	http://www.genome.jp/kegg-bin/show_pathway?mus03030/mus:103969808%09red/mus:103997545%09red/mus:103977227%09red										Terpenoid backbone biosynthesis	KEGG PATHWAY	mus00900	2	63	0.781417	0.994607	GSMUA_Achr1G16400_001|GSMUA_Achr4G04740_001	http://www.genome.jp/kegg-bin/show_pathway?mus00900/mus:103984151%09red/mus:103980621%09red	Fatty acid elongation	KEGG PATHWAY	mus00062	1	40
Flavonoid biosynthesis	KEGG PATHWAY	mus00941	1	55	0.851064	0.987848	GSMUA_Achr9G15360_001	http://www.genome.jp/kegg-bin/show_pathway?mus00941/mus:103969182%09red	Phenylalanine metabolism	KEGG PATHWAY	mus00360	1	159	0.979687	0.996536	GSMUA_Achr6G11440_001	http://www.genome.jp/kegg-bin/show_pathway?mus00360/mus:103987549%09red	Glutathione metabolism	KEGG PATHWAY	mus00480	5	102	0.762809	0.999943	GSMUA_Achr4G06190_001|GSMUA_Achr7G14090_001|GSMUA_AchrUn_randomG27730_001|GSMUA_Achr5G07930_001|GSMUA_Achr9G01450_001	http://www.genome.jp/kegg-bin/show_pathway?mus00480/mus:103975058%09red/mus:103980744%09red/mus:103991634%09red/mus:103996665%09red/mus:103984221%09red										Phenylalanine, tyrosine and tryptophan biosynthesis	KEGG PATHWAY	mus00400	2	65	0.795496	0.994607	GSMUA_Achr4G07140_001|GSMUA_AchrUn_randomG08250_001	http://www.genome.jp/kegg-bin/show_pathway?mus00400/mus:103973448%09red/mus:103980825%09red	Carbon fixation in photosynthetic organisms	KEGG PATHWAY	mus00710	3	102
Homologous recombination	KEGG PATHWAY	mus03440	1	58	0.865538	0.987848	GSMUA_Achr9G13160_001	http://www.genome.jp/kegg-bin/show_pathway?mus03440/mus:103997828%09red	Ubiquitin mediated proteolysis	KEGG PATHWAY	mus04120	1	193	0.991179	0.996536	GSMUA_Achr10G05610_001	http://www.genome.jp/kegg-bin/show_pathway?mus04120/mus:104000087%09red	Biotin metabolism	KEGG PATHWAY	mus00780	1	23	0.767334	0.999943	GSMUA_Achr3G05890_001	http://www.genome.jp/kegg-bin/show_pathway?mus00780/mus:103977439%09red										Fatty acid elongation	KEGG PATHWAY	mus00062	1	40	0.839212	0.994607	GSMUA_Achr8G11460_001	http://www.genome.jp/kegg-bin/show_pathway?mus00062/mus:103993253%09red	Pentose phosphate pathway	KEGG PATHWAY	mus00030	2	74
Carbon fixation in photosynthetic organisms	KEGG PATHWAY	mus00710	2	102	0.866392	0.987848	GSMUA_AchrUn_randomG11210_001|GSMUA_Achr5G25410_001	http://www.genome.jp/kegg-bin/show_pathway?mus00710/mus:103973720%09red/mus:103986429%09red	Phenylpropanoid biosynthesis	KEGG PATHWAY	mus00940	1	231	0.996536	0.996536	GSMUA_Achr6G11440_001	http://www.genome.jp/kegg-bin/show_pathway?mus00940/mus:103987549%09red	Valine, leucine and isoleucine degradation	KEGG PATHWAY	mus00280	2	46	0.783224	0.999943	GSMUA_Achr1G16400_001|GSMUA_Achr4G04740_001	http://www.genome.jp/kegg-bin/show_pathway?mus00280/mus:103984151%09red/mus:103980621%09red										Proteasome	KEGG PATHWAY	mus03050	2	73	0.844086	0.994607	GSMUA_Achr4G00300_001|GSMUA_Achr10G17500_001	http://www.genome.jp/kegg-bin/show_pathway?mus03050/mus:103968510%09red/mus:103980448%09red	Amino sugar and nucleotide sugar metabolism	KEGG PATHWAY	mus00520	6	188
Pentose and glucuronate interconversions	KEGG PATHWAY	mus00040	2	105	0.876674	0.987848	GSMUA_Achr6G35540_001|GSMUA_Achr5G21950_001	http://www.genome.jp/kegg-bin/show_pathway?mus00040/mus:103985547%09red/mus:103990247%09red										Pentose and glucuronate interconversions	KEGG PATHWAY	mus00040	5	105	0.783498	0.999943	GSMUA_Achr6G35540_001|GSMUA_Achr3G08950_001|GSMUA_Achr4G25120_001|GSMUA_Achr5G21950_001|GSMUA_Achr3G27030_001	http://www.genome.jp/kegg-bin/show_pathway?mus00040/mus:103985547%09red/mus:103977712%09red/mus:103978691%09red/mus:103982757%09red/mus:103990247%09red										Pentose phosphate pathway	KEGG PATHWAY	mus00030	2	74	0.849363	0.994607	GSMUA_Achr7G19330_001|GSMUA_Achr1G04940_001	http://www.genome.jp/kegg-bin/show_pathway?mus00030/mus:103992275%09red/mus:103974158%09red	Nucleotide excision repair	KEGG PATHWAY	mus03420	2	76
alpha-Linolenic acid metabolism	KEGG PATHWAY	mus00592	1	61	0.878609	0.987848	GSMUA_Achr7G07440_001	http://www.genome.jp/kegg-bin/show_pathway?mus00592/mus:103990377%09red										Diterpenoid biosynthesis	KEGG PATHWAY	mus00904	1	25	0.79398	0.999943	GSMUA_Achr10G20930_001	http://www.genome.jp/kegg-bin/show_pathway?mus00904/mus:103969834%09red										Nucleotide excision repair	KEGG PATHWAY	mus03420	2	76	0.859431	0.994607	GSMUA_Achr9G17590_001|GSMUA_Achr3G01210_001	http://www.genome.jp/kegg-bin/show_pathway?mus03420/mus:103977227%09red/mus:103998232%09red	Ubiquitin mediated proteolysis	KEGG PATHWAY	mus04120	6	193
Biosynthesis of secondary metabolites	KEGG PATHWAY	mus01110	35	1235	0.904548	0.987848	GSMUA_AchrUn_randomG11210_001|GSMUA_Achr6G26620_001|GSMUA_Achr7G03670_001|GSMUA_Achr5G21950_001|GSMUA_Achr4G07140_001|GSMUA_Achr1G12200_001|GSMUA_Achr4G12630_001|GSMUA_Achr4G00910_001|GSMUA_Achr4G31860_001|GSMUA_Achr3G25870_001|GSMUA_Achr5G25410_001|GSMUA_Achr4G15780_001|GSMUA_Achr7G14090_001|GSMUA_Achr11G08740_001|GSMUA_Achr7G00810_001|GSMUA_Achr9G15360_001|GSMUA_AchrUn_randomG09650_001|GSMUA_Ac…	http://www.genome.jp/kegg-bin/show_pathway?mus01110/mus:103973475%09red/mus:103998001%09red/mus:103987126%09red/mus:103969834%09red/mus:103973720%09red/mus:103974020%09red/mus:103980825%09red/mus:103970730%09red/mus:103990718%09red/mus:103969182%09red/mus:103975283%09red/mus:103989150%09red/mus:103980394%09red/mus:103978791%09red/mus:103985547%09red/mus:103993956%09red/mus:103987803%09red/mus:103…										Glycine, serine and threonine metabolism	KEGG PATHWAY	mus00260	4	92	0.82456	0.999943	GSMUA_Achr4G10320_001|GSMUA_Achr8G20600_001|GSMUA_Achr4G07140_001|GSMUA_Achr6G06520_001	http://www.genome.jp/kegg-bin/show_pathway?mus00260/mus:103981096%09red/mus:103995120%09red/mus:103980825%09red/mus:103987126%09red										Ribosome	KEGG PATHWAY	mus03010	16	453	0.873786	0.994607	GSMUA_Achr5G17450_001|GSMUA_Achr6G23430_001|GSMUA_Achr4G05780_001|GSMUA_Achr5G00970_001|GSMUA_Achr10G06250_001|GSMUA_Achr11G08900_001|GSMUA_AchrUn_randomG11600_001|GSMUA_Achr2G22280_001|GSMUA_Achr6G01570_001|GSMUA_Achr8G18100_001|GSMUA_Achr3G13330_001|GSMUA_Achr7G19520_001|GSMUA_Achr11G14540_001|GSMUA_Achr8G33170_001|GSMUA_Achr2G08510_001|GSMUA_Achr11G08130_001	http://www.genome.jp/kegg-bin/show_pathway?mus03010/mus:103995636%09red/mus:103973746%09red/mus:103980714%09red/mus:103986666%09red/mus:103970684%09red/mus:103970960%09red/mus:103976017%09red/mus:103971392%09red/mus:103985246%09red/mus:103983191%09red/mus:104000158%09red/mus:103976700%09red/mus:103994895%09red/mus:103988880%09red/mus:103992291%09red/mus:103995659%09red	Starch and sucrose metabolism	KEGG PATHWAY	mus00500	9	276
Photosynthesis	KEGG PATHWAY	mus00195	1	73	0.91938	0.987848	GSMUA_Achr7G18220_001	http://www.genome.jp/kegg-bin/show_pathway?mus00195/mus:103992149%09red										Photosynthesis - antenna proteins	KEGG PATHWAY	mus00196	1	28	0.828344	0.999943	GSMUA_Achr6G31940_001	http://www.genome.jp/kegg-bin/show_pathway?mus00196/mus:103989623%09red										Base excision repair	KEGG PATHWAY	mus03410	1	46	0.877004	0.994607	GSMUA_Achr7G25610_001	http://www.genome.jp/kegg-bin/show_pathway?mus03410/mus:103992829%09red	Mismatch repair	KEGG PATHWAY	mus03430	1	47
Pentose phosphate pathway	KEGG PATHWAY	mus00030	1	74	0.922085	0.987848	GSMUA_Achr1G04940_001	http://www.genome.jp/kegg-bin/show_pathway?mus00030/mus:103974158%09red										Photosynthesis	KEGG PATHWAY	mus00195	3	73	0.832971	0.999943	GSMUA_Achr7G18220_001|GSMUA_Achr2G17330_001|GSMUA_Achr10G08490_001	http://www.genome.jp/kegg-bin/show_pathway?mus00195/mus:103992149%09red/mus:103990328%09red/mus:103998870%09red										Protein processing in endoplasmic reticulum	KEGG PATHWAY	mus04141	10	302	0.877689	0.994607	GSMUA_Achr2G13250_001|GSMUA_Achr9G23710_001|GSMUA_Achr5G14520_001|GSMUA_Achr4G11940_001|GSMUA_Achr9G23550_001|GSMUA_Achr10G18020_001|GSMUA_Achr4G22180_001|GSMUA_Achr5G12130_001|GSMUA_Achr5G00730_001|GSMUA_Achr10G04950_001	http://www.genome.jp/kegg-bin/show_pathway?mus04141/mus:103983685%09red/mus:103984945%09red/mus:104000019%09red/mus:103981236%09red/mus:103968551%09red/mus:103998784%09red/mus:103975646%09red/mus:103983012%09red/mus:103998770%09red	Biosynthesis of unsaturated fatty acids	KEGG PATHWAY	mus01040	1	48
Nucleotide excision repair	KEGG PATHWAY	mus03420	1	76	0.927225	0.987848	GSMUA_Achr9G13160_001	http://www.genome.jp/kegg-bin/show_pathway?mus03420/mus:103997828%09red										Pentose phosphate pathway	KEGG PATHWAY	mus00030	3	74	0.839494	0.999943	GSMUA_Achr1G04940_001|GSMUA_Achr7G19330_001|GSMUA_Achr10G28640_001	http://www.genome.jp/kegg-bin/show_pathway?mus00030/mus:103992275%09red/mus:103969976%09red/mus:103974158%09red										Starch and sucrose metabolism	KEGG PATHWAY	mus00500	9	276	0.87801	0.994607	GSMUA_Achr3G04930_001|GSMUA_Achr8G08790_001|GSMUA_Achr5G10120_001|GSMUA_Achr3G24160_001|GSMUA_Achr9G10450_001|GSMUA_Achr6G26110_001|GSMUA_Achr7G16250_001|GSMUA_Achr3G13980_001|GSMUA_Achr3G23340_001	http://www.genome.jp/kegg-bin/show_pathway?mus00500/mus:103978945%09red/mus:103997551%09red/mus:103976901%09red/mus:103993486%09red/mus:103979031%09red/mus:103978224%09red/mus:103984666%09red/mus:103989119%09red/mus:103991950%09red	N-Glycan biosynthesis	KEGG PATHWAY	mus00510	1	51
Protein processing in endoplasmic reticulum	KEGG PATHWAY	mus04141	6	302	0.94748	0.987848	GSMUA_Achr11G20040_001|GSMUA_Achr9G23550_001|GSMUA_Achr7G05650_001|GSMUA_Achr2G13250_001|GSMUA_Achr4G22180_001|GSMUA_Achr5G00730_001	http://www.genome.jp/kegg-bin/show_pathway?mus04141/mus:103983685%09red/mus:103971921%09red/mus:103975646%09red/mus:103990531%09red/mus:103983012%09red/mus:103998770%09red										Flavonoid biosynthesis	KEGG PATHWAY	mus00941	2	55	0.857023	0.999943	GSMUA_Achr3G07030_001|GSMUA_Achr4G10640_001	http://www.genome.jp/kegg-bin/show_pathway?mus00941/mus:103981125%09red/mus:103977541%09red										Mismatch repair	KEGG PATHWAY	mus03430	1	47	0.882377	0.994607	GSMUA_Achr3G01210_001	http://www.genome.jp/kegg-bin/show_pathway?mus03430/mus:103977227%09red	Regulation of autophagy	KEGG PATHWAY	mus04140	1	54
Circadian rhythm - plant	KEGG PATHWAY	mus04712	1	86	0.948275	0.987848	GSMUA_Achr1G28310_001	http://www.genome.jp/kegg-bin/show_pathway?mus04712/mus:104000689%09red										Terpenoid backbone biosynthesis	KEGG PATHWAY	mus00900	2	63	0.902537	0.999943	GSMUA_Achr1G16400_001|GSMUA_Achr4G04740_001	http://www.genome.jp/kegg-bin/show_pathway?mus00900/mus:103984151%09red/mus:103980621%09red										Porphyrin and chlorophyll metabolism	KEGG PATHWAY	mus00860	1	49	0.89243	0.994607	GSMUA_AchrUn_randomG16250_001	http://www.genome.jp/kegg-bin/show_pathway?mus00860/mus:103974206%09red	Flavonoid biosynthesis	KEGG PATHWAY	mus00941	1	55
Starch and sucrose metabolism	KEGG PATHWAY	mus00500	5	276	0.960361	0.987848	GSMUA_Achr3G04930_001|GSMUA_Achr6G26110_001|GSMUA_Achr6G26380_001|GSMUA_Achr8G08790_001|GSMUA_Achr6G35540_001	http://www.genome.jp/kegg-bin/show_pathway?mus00500/mus:103993486%09red/mus:103989133%09red/mus:103976901%09red/mus:103989119%09red/mus:103990247%09red										Fatty acid elongation	KEGG PATHWAY	mus00062	1	40	0.917303	0.999943	GSMUA_Achr8G11460_001	http://www.genome.jp/kegg-bin/show_pathway?mus00062/mus:103993253%09red										Cyanoamino acid metabolism	KEGG PATHWAY	mus00460	1	54	0.913967	0.994607	GSMUA_Achr9G10450_001	http://www.genome.jp/kegg-bin/show_pathway?mus00460/mus:103997551%09red	Ribosome	KEGG PATHWAY	mus03010	15	453
Phenylalanine metabolism	KEGG PATHWAY	mus00360	2	159	0.972823	0.987848	GSMUA_Achr6G11440_001|GSMUA_Achr8G15520_001	http://www.genome.jp/kegg-bin/show_pathway?mus00360/mus:103994655%09red/mus:103987549%09red										Starch and sucrose metabolism	KEGG PATHWAY	mus00500	12	276	0.922535	0.999943	GSMUA_Achr3G04930_001|GSMUA_Achr8G08790_001|GSMUA_Achr3G24160_001|GSMUA_Achr10G28640_001|GSMUA_Achr9G10450_001|GSMUA_Achr4G28840_001|GSMUA_Achr6G35540_001|GSMUA_Achr6G26110_001|GSMUA_Achr7G16250_001|GSMUA_Achr3G13980_001|GSMUA_Achr3G23340_001|GSMUA_Achr3G27030_001	http://www.genome.jp/kegg-bin/show_pathway?mus00500/mus:103978945%09red/mus:103997551%09red/mus:103982461%09red/mus:103976901%09red/mus:103993486%09red/mus:103979031%09red/mus:103978224%09red/mus:103990247%09red/mus:103978691%09red/mus:103989119%09red/mus:103969976%09red/mus:103991950%09red										Glycine, serine and threonine metabolism	KEGG PATHWAY	mus00260	2	92	0.920273	0.994607	GSMUA_Achr4G10320_001|GSMUA_Achr4G07140_001	http://www.genome.jp/kegg-bin/show_pathway?mus00260/mus:103981096%09red/mus:103980825%09red	2-Oxocarboxylic acid metabolism	KEGG PATHWAY	mus01210	1	58
Ribosome	KEGG PATHWAY	mus03010	9	453	0.973752	0.987848	GSMUA_Achr9G00010_001|GSMUA_Achr5G16270_001|GSMUA_Achr2G22280_001|GSMUA_Achr6G21560_001|GSMUA_Achr8G18100_001|GSMUA_Achr3G13330_001|GSMUA_Achr7G19520_001|GSMUA_Achr11G14540_001|GSMUA_Achr2G08510_001	http://www.genome.jp/kegg-bin/show_pathway?mus03010/mus:103976017%09red/mus:103996542%09red/mus:103985154%09red/mus:103971392%09red/mus:103994895%09red/mus:103983191%09red/mus:103976700%09red/mus:103992291%09red/mus:103987044%09red										Inositol phosphate metabolism	KEGG PATHWAY	mus00562	2	70	0.930881	0.999943	GSMUA_Achr6G09940_001|GSMUA_Achr1G22400_001	http://www.genome.jp/kegg-bin/show_pathway?mus00562/mus:103987418%09red/mus:103990760%09red										Ubiquitin mediated proteolysis	KEGG PATHWAY	mus04120	5	193	0.936302	0.994607	GSMUA_Achr4G22180_001|GSMUA_Achr3G13460_001|GSMUA_Achr2G09260_001|GSMUA_Achr10G05610_001|GSMUA_AchrUn_randomG01410_001	http://www.genome.jp/kegg-bin/show_pathway?mus04120/mus:103978181%09red/mus:104000087%09red/mus:103972879%09red/mus:103983012%09red/mus:103975958%09red	Protein processing in endoplasmic reticulum	KEGG PATHWAY	mus04141	9	302
Phenylpropanoid biosynthesis	KEGG PATHWAY	mus00940	3	231	0.98579	0.987848	GSMUA_AchrUn_randomG26070_001|GSMUA_AchrUn_randomG26330_001|GSMUA_Achr6G11440_001	http://www.genome.jp/kegg-bin/show_pathway?mus00940/mus:103972714%09red/mus:103973475%09red/mus:103987549%09red										Biosynthesis of secondary metabolites	KEGG PATHWAY	mus01110	65	1235	0.934833	0.999943	GSMUA_AchrUn_randomG11210_001|GSMUA_Achr6G26620_001|GSMUA_Achr7G03670_001|GSMUA_Achr5G21950_001|GSMUA_Achr8G05520_001|GSMUA_AchrUn_randomG26070_001|GSMUA_Achr11G19170_001|GSMUA_Achr4G11690_001|GSMUA_AchrUn_randomG09650_001|GSMUA_Achr4G08580_001|GSMUA_Achr1G16400_001|GSMUA_Achr8G20600_001|GSMUA_Achr8G20120_001|GSMUA_Achr8G02070_001|GSMUA_Achr1G12200_001|GSMUA_Achr4G07140_001|GSMUA_Achr7G00810_001|…	http://www.genome.jp/kegg-bin/show_pathway?mus01110/mus:104000425%09red/mus:103973475%09red/mus:103998001%09red/mus:103987255%09red/mus:103987126%09red/mus:103973720%09red/mus:103994331%09red/mus:103969834%09red/mus:103988322%09red/mus:103996172%09red/mus:103995120%09red/mus:103985810%09red/mus:103969976%09red/mus:103977541%09red/mus:103980951%09red/mus:103981125%09red/mus:103993772%09red/mus:103…										alpha-Linolenic acid metabolism	KEGG PATHWAY	mus00592	1	61	0.937084	0.994607	GSMUA_Achr7G07440_001	http://www.genome.jp/kegg-bin/show_pathway?mus00592/mus:103990377%09red	alpha-Linolenic acid metabolism	KEGG PATHWAY	mus00592	1	61
Plant hormone signal transduction	KEGG PATHWAY	mus04075	8	453	0.987848	0.987848	GSMUA_Achr2G06770_001|GSMUA_Achr4G31770_001|GSMUA_Achr10G10440_001|GSMUA_Achr9G08900_001|GSMUA_Achr1G15240_001|GSMUA_Achr9G16610_001|GSMUA_Achr10G26310_001|GSMUA_Achr8G21220_001	http://www.genome.jp/kegg-bin/show_pathway?mus04075/mus:103982233%09red/mus:103985152%09red/mus:103969278%09red/mus:103998090%09red/mus:104000234%09red/mus:103995500%09red/mus:103997410%09red/mus:103976160%09red										Protein processing in endoplasmic reticulum	KEGG PATHWAY	mus04141	13	302	0.934951	0.999943	GSMUA_Achr3G26430_001|GSMUA_Achr4G11940_001|GSMUA_Achr9G20830_001|GSMUA_Achr5G14520_001|GSMUA_Achr11G20040_001|GSMUA_Achr9G23550_001|GSMUA_Achr7G05650_001|GSMUA_Achr10G18020_001|GSMUA_Achr4G22180_001|GSMUA_Achr9G15620_001|GSMUA_Achr11G25350_001|GSMUA_Achr5G00730_001|GSMUA_Achr10G04950_001	http://www.genome.jp/kegg-bin/show_pathway?mus04141/mus:103983685%09red/mus:103978739%09red/mus:103971921%09red/mus:104000019%09red/mus:103981236%09red/mus:103998018%09red/mus:103968551%09red/mus:103972398%09red/mus:103984945%09red/mus:103990531%09red/mus:103983012%09red/mus:103998770%09red/mus:103998557%09red										Plant hormone signal transduction	KEGG PATHWAY	mus04075	14	453	0.949085	0.994607	GSMUA_Achr2G06770_001|GSMUA_Achr4G31770_001|GSMUA_Achr1G20010_001|GSMUA_Achr10G10440_001|GSMUA_Achr4G08920_001|GSMUA_Achr5G26930_001|GSMUA_Achr9G16610_001|GSMUA_AchrUn_randomG12610_001|GSMUA_Achr9G08900_001|GSMUA_Achr1G15240_001|GSMUA_Achr6G30550_001|GSMUA_Achr3G23850_001|GSMUA_Achr10G26310_001|GSMUA_Achr8G21220_001	http://www.genome.jp/kegg-bin/show_pathway?mus04075/mus:103995287%09red/mus:103989498%09red/mus:103982233%09red/mus:103985152%09red/mus:103980973%09red/mus:103969278%09red/mus:103998090%09red/mus:103978980%09red/mus:103995500%09red/mus:103986295%09red/mus:104000234%09red/mus:103973839%09red/mus:103997410%09red/mus:103976160%09red	Pentose and glucuronate interconversions	KEGG PATHWAY	mus00040	2	105
																		Proteasome	KEGG PATHWAY	mus03050	2	73	0.94047	0.999943	GSMUA_Achr4G00300_001|GSMUA_Achr10G17500_001	http://www.genome.jp/kegg-bin/show_pathway?mus03050/mus:103968510%09red/mus:103980448%09red										Photosynthesis	KEGG PATHWAY	mus00195	1	73	0.963219	0.994607	GSMUA_Achr7G18220_001	http://www.genome.jp/kegg-bin/show_pathway?mus00195/mus:103992149%09red	Inositol phosphate metabolism	KEGG PATHWAY	mus00562	1	70
																		Phagosome	KEGG PATHWAY	mus04145	5	144	0.943294	0.999943	GSMUA_Achr1G15580_001|GSMUA_AchrUn_randomG05550_001|GSMUA_Achr11G18430_001|GSMUA_Achr5G10670_001|GSMUA_Achr11G25350_001	http://www.genome.jp/kegg-bin/show_pathway?mus04145/mus:103972398%09red/mus:103972430%09red/mus:103973232%09red/mus:103984823%09red/mus:103984619%09red										Phenylpropanoid biosynthesis	KEGG PATHWAY	mus00940	5	231	0.978499	0.994607	GSMUA_Achr9G10450_001|GSMUA_AchrUn_randomG26070_001|GSMUA_AchrUn_randomG16840_001|GSMUA_AchrUn_randomG26330_001|GSMUA_Achr6G11440_001	http://www.genome.jp/kegg-bin/show_pathway?mus00940/mus:103972714%09red/mus:103974263%09red/mus:103997551%09red/mus:103973475%09red/mus:103987549%09red	Proteasome	KEGG PATHWAY	mus03050	1	73
																		Mismatch repair	KEGG PATHWAY	mus03430	1	47	0.946006	0.999943	GSMUA_Achr3G01210_001	http://www.genome.jp/kegg-bin/show_pathway?mus03430/mus:103977227%09red										Phagosome	KEGG PATHWAY	mus04145	2	144	0.988781	0.994607	GSMUA_Achr1G15580_001|GSMUA_AchrUn_randomG05550_001	http://www.genome.jp/kegg-bin/show_pathway?mus04145/mus:103973232%09red/mus:103984823%09red	Biosynthesis of secondary metabolites	KEGG PATHWAY	mus01110	44	1235
																		Nucleotide excision repair	KEGG PATHWAY	mus03420	2	76	0.948786	0.999943	GSMUA_Achr9G17590_001|GSMUA_Achr3G01210_001	http://www.genome.jp/kegg-bin/show_pathway?mus03420/mus:103977227%09red/mus:103998232%09red										Pentose and glucuronate interconversions	KEGG PATHWAY	mus00040	1	105	0.991232	0.994607	GSMUA_Achr4G25120_001	http://www.genome.jp/kegg-bin/show_pathway?mus00040/mus:103982757%09red	Phagosome	KEGG PATHWAY	mus04145	2	144
																		Biosynthesis of unsaturated fatty acids	KEGG PATHWAY	mus01040	1	48	0.949197	0.999943	GSMUA_Achr8G11460_001	http://www.genome.jp/kegg-bin/show_pathway?mus01040/mus:103993253%09red										Phenylalanine metabolism	KEGG PATHWAY	mus00360	2	159	0.993772	0.994607	GSMUA_AchrUn_randomG16840_001|GSMUA_Achr6G11440_001	http://www.genome.jp/kegg-bin/show_pathway?mus00360/mus:103974263%09red/mus:103987549%09red	Phenylpropanoid biosynthesis	KEGG PATHWAY	mus00940	4	231
																		N-Glycan biosynthesis	KEGG PATHWAY	mus00510	1	51	0.957684	0.999943	GSMUA_Achr5G07520_001	http://www.genome.jp/kegg-bin/show_pathway?mus00510/mus:103984187%09red										Biosynthesis of secondary metabolites	KEGG PATHWAY	mus01110	39	1235	0.994607	0.994607	GSMUA_AchrUn_randomG11210_001|GSMUA_Achr6G26620_001|GSMUA_Achr8G05520_001|GSMUA_Achr11G19170_001|GSMUA_Achr4G11690_001|GSMUA_Achr4G08580_001|GSMUA_Achr1G16400_001|GSMUA_Achr8G20120_001|GSMUA_Achr1G12200_001|GSMUA_Achr4G07140_001|GSMUA_AchrUn_randomG16250_001|GSMUA_Achr4G00910_001|GSMUA_Achr4G31860_001|GSMUA_Achr9G10450_001|GSMUA_Achr9G15390_001|GSMUA_Achr4G04740_001|GSMUA_Achr5G25410_001|GSMUA_Ac…	http://www.genome.jp/kegg-bin/show_pathway?mus01110/mus:104000425%09red/mus:103973475%09red/mus:103998001%09red/mus:103984151%09red/mus:103988322%09red/mus:103993772%09red/mus:103980825%09red/mus:103980951%09red/mus:103970730%09red/mus:103973843%09red/mus:103981213%09red/mus:103975283%09red/mus:103980394%09red/mus:103978791%09red/mus:103987803%09red/mus:103973448%09red/mus:103974158%09red/mus:103…	Plant hormone signal transduction	KEGG PATHWAY	mus04075	10	453
																		Ascorbate and aldarate metabolism	KEGG PATHWAY	mus00053	1	53	0.96254	0.999943	GSMUA_Achr5G21950_001	http://www.genome.jp/kegg-bin/show_pathway?mus00053/mus:103985547%09red																			Phenylalanine metabolism	KEGG PATHWAY	mus00360	1	159
																		Regulation of autophagy	KEGG PATHWAY	mus04140	1	54	0.964755	0.999943	GSMUA_AchrUn_randomG18280_001	http://www.genome.jp/kegg-bin/show_pathway?mus04140/mus:103974388%09red
																		Ubiquitin mediated proteolysis	KEGG PATHWAY	mus04120	6	193	0.97937	0.999943	GSMUA_Achr9G29220_001|GSMUA_AchrUn_randomG01410_001|GSMUA_Achr3G13460_001|GSMUA_Achr10G05610_001|GSMUA_Achr4G22180_001|GSMUA_Achr2G09260_001	http://www.genome.jp/kegg-bin/show_pathway?mus04120/mus:103972879%09red/mus:103975958%09red/mus:104000087%09red/mus:103999348%09red/mus:103978181%09red/mus:103983012%09red
																		Ribosome	KEGG PATHWAY	mus03010	16	453	0.995179	0.999943	GSMUA_Achr5G17450_001|GSMUA_Achr6G23430_001|GSMUA_Achr4G05780_001|GSMUA_Achr5G00970_001|GSMUA_Achr10G06250_001|GSMUA_Achr11G08900_001|GSMUA_AchrUn_randomG11600_001|GSMUA_Achr2G22280_001|GSMUA_Achr2G08510_001|GSMUA_Achr8G18100_001|GSMUA_Achr3G13330_001|GSMUA_Achr7G19520_001|GSMUA_Achr11G14540_001|GSMUA_Achr8G33170_001|GSMUA_Achr6G21560_001|GSMUA_Achr11G08130_001	http://www.genome.jp/kegg-bin/show_pathway?mus03010/mus:103995636%09red/mus:103973746%09red/mus:103980714%09red/mus:103970684%09red/mus:103970960%09red/mus:104000158%09red/mus:103976017%09red/mus:103971392%09red/mus:103985246%09red/mus:103983191%09red/mus:103994895%09red/mus:103988880%09red/mus:103976700%09red/mus:103992291%09red/mus:103995659%09red/mus:103987044%09red
																		Phenylpropanoid biosynthesis	KEGG PATHWAY	mus00940	5	231	0.998546	0.999943	GSMUA_Achr4G28840_001|GSMUA_Achr9G10450_001|GSMUA_AchrUn_randomG26070_001|GSMUA_AchrUn_randomG26330_001|GSMUA_Achr6G11440_001	http://www.genome.jp/kegg-bin/show_pathway?mus00940/mus:103972714%09red/mus:103982461%09red/mus:103997551%09red/mus:103973475%09red/mus:103987549%09red
																		Plant hormone signal transduction	KEGG PATHWAY	mus04075	12	453	0.999796	0.999943	GSMUA_Achr2G06770_001|GSMUA_Achr4G31770_001|GSMUA_Achr1G20010_001|GSMUA_Achr10G10440_001|GSMUA_Achr8G07740_001|GSMUA_Achr5G26930_001|GSMUA_Achr9G08900_001|GSMUA_Achr1G15240_001|GSMUA_AchrUn_randomG12610_001|GSMUA_Achr3G23850_001|GSMUA_Achr10G26310_001|GSMUA_Achr4G08920_001	http://www.genome.jp/kegg-bin/show_pathway?mus04075/mus:103985152%09red/mus:103982233%09red/mus:103978980%09red/mus:104000234%09red/mus:103980973%09red/mus:103969278%09red/mus:103993569%09red/mus:103995287%09red/mus:103986295%09red/mus:103973839%09red/mus:103997410%09red/mus:103976160%09red
																		Phenylalanine metabolism	KEGG PATHWAY	mus00360	1	159	0.999943	0.999943	GSMUA_Achr6G11440_001	http://www.genome.jp/kegg-bin/show_pathway?mus00360/mus:103987549%09red
[truncated: 4 more columns]
