# Supplementary material for: High-throughput sequencing of small RNAs revealed the diversified cold-responsive pathways during cold stress in the wild banana (Musa itinerans)
Source: BMC Plant Biol. 2018 Nov 29;18:308. doi: 10.1186/s12870-018-1483-2 (PMC6263057; doi:10.1186/s12870-018-1483-2)
Supplement: Supplementary file 15 — Table S11. The top 20 enriched pathways identified for target genes mapped to Banana Genome A. (XLS 33 kb) [file 12870_2018_1483_MOESM15_ESM.xls]

## Sheet: Table S11
Table S11. The top 20 enriched pathways identified for target genes mapped to Banana Genome A
L4 vs L0.DEG_enriched_KEGG_path				L4 vs L13.DEG_enriched_KEGG_path				L4 vs L28.DEG_enriched_KEGG_path				L0 vs L13.DEG_enriched_KEGG_path				L0 vs L28.DEG_enriched_KEGG_path				L13 vs L28.DEG_enriched_KEGG_path
pathway_term	rich_factor	qvalue	gene_number	pathway_term	rich_factor	qvalue	gene_number	pathway_term	rich_factor	qvalue	gene_number	pathway_term	rich_factor	qvalue	gene_number	pathway_term	rich_factor	qvalue	gene_number	pathway_term	rich_factor	qvalue	gene_number
Sulfur metabolism	0.204545	0.00523029	9	Sulfur metabolism	0.113636	0.475556	5	Sesquiterpenoid and triterpenoid biosynthesis	0.555556	0.0941512	5	Sulfur metabolism	0.0909091	0.108362	4	Sulfur metabolism	0.181818	0.166916	8	Purine metabolism	0.0932642	0.354431	18
Endocytosis	0.0747664	0.20813	16	Sphingolipid metabolism	0.0909091	0.475556	5	Purine metabolism	0.119171	0.150929	23	Selenocompound metabolism	0.136364	0.108362	3	Ribosome biogenesis in eukaryotes	0.114583	0.335103	11	Ribosome biogenesis in eukaryotes	0.114583	0.354431	11
Ether lipid metabolism	0.151515	0.251143	5	Selenocompound metabolism	0.136364	0.475556	3	mRNA surveillance pathway	0.121387	0.150929	21	Sphingolipid metabolism	0.0545455	0.495553	3	Citrate cycle (TCA cycle)	0.117647	0.371303	8	Peroxisome	0.103093	0.422571	10
Sulfur relay system	0.230769	0.343808	3	ABC transporters	0.125	0.475556	3	Pyruvate metabolism	0.138889	0.150929	15	Purine metabolism	0.0310881	0.495553	6	Peroxisome	0.103093	0.371303	10	RNA polymerase	0.139535	0.422571	6
Peroxisome	0.0824742	0.443702	8	Glycerophospholipid metabolism	0.0588235	0.475556	7	RNA polymerase	0.186047	0.183925	8	ABC transporters	0.0833333	0.495553	2	Purine metabolism	0.0829016	0.371303	16	Sulfur metabolism	0.136364	0.422571	6
Selenocompound metabolism	0.136364	0.648872	3	Aminoacyl-tRNA biosynthesis	0.0754717	0.475556	4	Sulfur metabolism	0.181818	0.183925	8	Citrate cycle (TCA cycle)	0.0441176	0.571048	3	Glycosaminoglycan degradation	0.173913	0.371303	4	Pyruvate metabolism	0.0925926	0.48763	10
Sphingolipid metabolism	0.0909091	0.648872	5	Sulfur relay system	0.153846	0.475556	2	Citrate cycle (TCA cycle)	0.147059	0.237646	10	Glycerophospholipid metabolism	0.0336134	0.571048	4	Sulfur relay system	0.230769	0.371303	3	Endocytosis	0.0747664	0.48763	16
Galactose metabolism	0.0740741	0.810118	6	Purine metabolism	0.0466321	0.475556	9	Ribosome biogenesis in eukaryotes	0.125	0.327464	12	Cysteine and methionine metabolism	0.03125	0.571048	4	Pyruvate metabolism	0.0925926	0.371303	10	Synthesis and degradation of ketone bodies	0.285714	0.48763	2
mRNA surveillance pathway	0.0578035	0.883473	10	Ether lipid metabolism	0.0909091	0.475556	3	Peroxisome	0.113402	0.535238	11	Oxidative phosphorylation	0.0273224	0.571048	5	mRNA surveillance pathway	0.0809249	0.371303	14	mRNA surveillance pathway	0.0751445	0.48763	13
Citrate cycle (TCA cycle)	0.0735294	0.887018	5	Spliceosome	0.0436681	0.487549	10	Other glycan degradation	0.190476	0.535238	4	Phosphatidylinositol signaling system	0.0357143	0.571048	3	Synthesis and degradation of ketone bodies	0.285714	0.504226	2	Pyrimidine metabolism	0.0774648	0.48763	11
Aminoacyl-tRNA biosynthesis	0.0754717	0.941404	4	Citrate cycle (TCA cycle)	0.0588235	0.672342	4	Butanoate metabolism	0.181818	0.535238	4	Fructose and mannose metabolism	0.0333333	0.602845	3	RNA polymerase	0.116279	0.504226	5	Ether lipid metabolism	0.121212	0.48763	4
Glycerophospholipid metabolism	0.0588235	0.941404	7	Plant-pathogen interaction	0.0396476	0.725904	9	Fatty acid biosynthesis	0.12963	0.535238	7	SNARE interactions in vesicular transport	0.0384615	0.679909	2	Endocytosis	0.0700935	0.550224	15	Propanoate metabolism	0.121212	0.48763	4
Purine metabolism	0.0518135	0.941404	10	Nicotinate and nicotinamide metabolism	0.0869565	0.725904	2	Propanoate metabolism	0.151515	0.535238	5	Aminoacyl-tRNA biosynthesis	0.0377358	0.679909	2	Propanoate metabolism	0.121212	0.550224	4	RNA transport	0.0700935	0.48763	15
Cysteine and methionine metabolism	0.0546875	0.941404	7	SNARE interactions in vesicular transport	0.0576923	0.813531	3	Nicotinate and nicotinamide metabolism	0.173913	0.535238	4	Sulfur relay system	0.0769231	0.679909	1	RNA degradation	0.0758621	0.550224	11	Sesquiterpenoid and triterpenoid biosynthesis	0.222222	0.48763	2
Biosynthesis of amino acids	0.0460123	0.941404	15	Endocytosis	0.0373832	0.837246	8	Carbon metabolism	0.0841121	0.546324	27	Spliceosome	0.0218341	0.679909	5	Selenocompound metabolism	0.136364	0.572784	3	RNA degradation	0.0758621	0.48763	11
Other glycan degradation	0.0952381	0.941404	2	Carbon metabolism	0.0342679	0.837246	11	Synthesis and degradation of ketone bodies	0.285714	0.546324	2	Lysine biosynthesis	0.0526316	0.705159	1	Protein export	0.0895522	0.572784	6	Other glycan degradation	0.142857	0.48763	3
Oxidative phosphorylation	0.0491803	0.941404	9	Biosynthesis of amino acids	0.0337423	0.837246	11	Steroid biosynthesis	0.125	0.546324	6	Carbon metabolism	0.0186916	0.705159	6	Carotenoid biosynthesis	0.108108	0.572784	4	Selenocompound metabolism	0.136364	0.48763	3
Nicotinate and nicotinamide metabolism	0.0869565	0.941404	2	Cysteine and methionine metabolism	0.0390625	0.837246	5	Alanine, aspartate and glutamate metabolism	0.116667	0.546324	7	Photosynthesis	0.0273973	0.705159	2	Circadian rhythm - plant	0.0813953	0.572784	7	Protein export	0.0895522	0.48763	6
ABC transporters	0.0833333	0.941404	2	Sesquiterpenoid and triterpenoid biosynthesis	0.111111	0.837246	1	Carotenoid biosynthesis	0.135135	0.546324	5	Glyoxylate and dicarboxylate metabolism	0.025974	0.705159	2	ABC transporters	0.125	0.572784	3	Nicotinate and nicotinamide metabolism	0.130435	0.48763	3
Fatty acid degradation	0.0666667	0.941404	3	Phenylalanine, tyrosine and tryptophan biosynthesis	0.0461538	0.837246	3	Pyrimidine metabolism	0.0915493	0.661257	13	Pyrimidine metabolism	0.0211268	0.705159	3	Cysteine and methionine metabolism	0.0703125	0.702526	9	Glycosaminoglycan degradation	0.130435	0.48763	3
