# Supplementary material for: High-throughput sequencing of small RNAs revealed the diversified cold-responsive pathways during cold stress in the wild banana (Musa itinerans)
Source: BMC Plant Biol. 2018 Nov 29;18:308. doi: 10.1186/s12870-018-1483-2 (PMC6263057; doi:10.1186/s12870-018-1483-2)
Supplement: Supplementary file 17 — Table S12. The frequencies of TF and non-TF targets. (XLS 22 kb) [file 12870_2018_1483_MOESM17_ESM.xls]

## Sheet: Table S12
Table S12-1. The transcription factor targets at the frequencies≥5
Transcription factor targets of miRNAs	Number of TF targets
Zinc finger	92
myb	64
SBP-box	37
WD40-repeat-containing domain	35
AP2	29
AUX/IAA protein	20
Glutamine-Leucine-Glutamine, QLQ||WRC||Growth-regulating factor	20
bzip	20
No apical meristem (NAM) protein 20	20
Auxin response factor|	17
Helix-loop-helix domain(bHLH)	13
MADS-box	11
GRAS	11
k-Box	7
WRKY	5
CAAT-binding transcription factor, subunit B	5
TCP	5
Table S12-2. Non-transcription factor targets at the frequencies≥20
Non-transcription factor targets of miRNAs	Number of non-TF targets
protein kinases	141
Protein of unknown function DUF	102
Tetratricopeptide-like helical	69
ATPase	60
Leucine-rich repeat	58
Ribosomal protein	48
glycoside hydrolases	43
peptidase	41
P-loop containing nucleoside triphosphate hydrolases	41
Armadillo-like helical proteins	41
RNA recognition motif domain	35
GTPase	34
Pentatricopeptide repeat	33
Heat shock protein	21
HAD-like domain	21
Alpha/Beta hydrolase fold	21
F-box	20
Multicopper oxidase, type 3	19
Small GTPase superfamily	16
