# Supplementary material for: High-throughput sequencing of small RNAs revealed the diversified cold-responsive pathways during cold stress in the wild banana (Musa itinerans)
Source: BMC Plant Biol. 2018 Nov 29;18:308. doi: 10.1186/s12870-018-1483-2 (PMC6263057; doi:10.1186/s12870-018-1483-2)
Supplement: Supplementary file 21 — Table S13. The primers used in this study. (XLS 27 kb) [file 12870_2018_1483_MOESM21_ESM.xls]

## Sheet: Table S13
Table S13. The primers used in this study
primer name	primer (5'-3')	Predicted targets	primer name	Forward primer (5'-3')		Reverse primer (5'-3')
mit-miR395h	ATGAAGTGTTTGGGGGAACTT	GSMUA_Achr8T26890_001		GCATTGCAAGAACATGGGGA		TCTTCTCGGAGTTCAGCTGG
mit-miR398b	TGTGTTCTCAGGTCGCCCCTGAA	GSMUA_Achr4T24900_001	miR-GSMUA_Achr4T24900_001-F	CTGGCCCAAGTGAGTATGGA	miR-GSMUA_Achr4T24900_001-R	TTCTAGTGTTCCCAGGTCGC
novel_30	AACAGAGTCGACGACGTGAGGAGAA	GSMUA_Achr3T05450_001	miR-GSMUA_Achr3T05450_001-F	TACACTGACTTCCGACCGAC	miR-GSMUA_Achr3T05450_001-R	AGAACCAGTCCCTCCCTTTG
mit-miR172c-3p	AGAATCTTGATGATGCTGCAA	GSMUA_Achr8T04100_001	miR-GSMUA_Achr8T04100_001-F	GTTGCACAATCCTCCAGAGC	miR-GSMUA_Achr8T04100_001-R	AGGCACATAGTCCAGACACC
mit-miR171b	TTGAGCCGCGCCAATATCACAA	GSMUA_Achr6T36740_001	miR-GSMUA_Achr6T36740_001-F	TCGATCAGCTTTTCAAGGCG	miR-GSMUA_Achr6T36740_001-R	GGTGTGGAGATAGCGGATGA
mit-miR156g	ACAGAAGATAGAGAGCACAGA	GSMUA_Achr9T27660_001	miR-GSMUA_Achr9T27660_001-F	CTGGTGAAGTTCTTGCAGGG	miR-GSMUA_Achr9T27660_001-R	TGACTGAACGGGTTGATGGA
mit-miR172b	GGAATCTTGATGATGCTGCA	GSMUA_Achr2T09580_001	miR-GSMUA_Achr2G09580_001-F	AGGGAGAATAAGCCAATCCGT	miR-GSMUA_Achr2G09580_001-R	CTCATCTCGGTGTGCAAAGG
		GSMUA_Achr11T13590_001	miR-GSMUA_Achr11G13590_001-F	TGAGGAAGCAATCACCTTTGT	miR-GSMUA_Achr11G13590_001-R	AGCCTCGACCAGAATATGCA
		miR172-GSMUA-3	miR172-GSMUA-3-F	TGAGAATGCCACCCAAGAGA	miR172-GSMUA-3-R	ACTCAACTGAACCCTTGTGC
mit-miR172a	AGAATCTTGATGATGCTGCAT	miR172-GSMUA-3
mit-miR172c	AGAATCTTGATGATGCTGCAGA	miR172-GSMUA-3
mit-ath-miR172e-3p	GGAATCTTGATGATGCTGCAT	miR172-GSMUA-3
mit-miR172c-3p	AGAATCTTGATGATGCTGCAA	GSMUA_Achr1T11690_001
mit-miR393a-5p	TCCAAAGGGATCGCATTGATCCA
A-novel_28	TCAAGCTGCCAGCATGATCTGA
A-novel_8	TGAAGAGGCAGAGAGTAGAGT
mit-miR8155	TAACCTGGCTCTGATACCA
A-B-novel	TCACCTGTAGTTCATGATGATC
3-mit-miR535a	TGACAACGAGAGAGAGCACGTA
3-mit-miR390.1	TAAAGCTCAGGAGGGATAGCGA
mit-miR398	TGTGTTCTCAGGTCACCCCTAA
A-novel_7	TCATGTGCTCGTCTTCTCCACA
A-novel_20	TGGAGAAGCAGGGCACGTGTT
A-novel_29	TGAAGATAAGATCCTGACTTGGGA
mit-miR408-5p	GGGAGCCAGGGAAGAGGCAGTA
U6			U6-F	CATCCGATAAAATTGGAACGA	U6-R	TTTGTGCGTGTCATCCTTGCG
CAC		GenBank: HQ853240.1	CAC-F	CTCCTATGTTGCTCGCTTATG	CAC-R	GGCTACTACTTCGGTTCTTTC
